# Supplementary material for: Circular RNA as a Potential Biomarker for Forensic Age Prediction
Source: Front Genet. 2022 Feb 7;13:825443. doi: 10.3389/fgene.2022.825443 (PMC8858837; doi:10.3389/fgene.2022.825443)
Supplement: Supplementary file 1 [file DataSheet4.zip]

Archive with 9 entries (9 files):
- SUPPLEMENTARY_MATERIAL/~$additional file 1.xlsx
- SUPPLEMENTARY_MATERIAL/additional file 1.xlsx
- SUPPLEMENTARY_MATERIAL/additional file 2.xls
- SUPPLEMENTARY_MATERIAL/additional file 3.XLS
- SUPPLEMENTARY_MATERIAL/additional file 4.xls
- SUPPLEMENTARY_MATERIAL/ML models.R
- SUPPLEMENTARY_MATERIAL/sel_lassocv_py.code.py
- SUPPLEMENTARY_MATERIAL/sel_svm_py.code.py
- SUPPLEMENTARY_MATERIAL/supplementary materials.DOCX
