# Supplementary material for: Circular RNA as a Potential Biomarker for Forensic Age Prediction
Source: Front Genet. 2022 Feb 7;13:825443. doi: 10.3389/fgene.2022.825443 (PMC8858837; doi:10.3389/fgene.2022.825443)
Supplement: Supplementary file 1 [file DataSheet4.zip › SUPPLEMENTARY_MATERIAL/additional file 1.xlsx]

## Sheet: allcirc_TPM
circRNA.readcount	sample1	sample2	sample3	sample4	sample5	sample6	sample7	sample8	sample9	sample10	sample11	sample12	sample13
hsa_circ_0000002	544.392	1094.54	512.142	1111.88	616.948	525.231	796.962	1842.92	719.513	997.578	633.468	527.555	411.686
hsa_circ_0000006	0	16.3834	0	39.7305	6.97117	4.16189	0	5.36707	2.8176	0	9.5848	0	0
hsa_circ_0000007	55.5323	53.5611	0	49.5192	0	34.5437	69.4688	69.7719	27.9199	0	79.2924	70.9402	69.8121
hsa_circ_0000008	391.787	439.201	298.285	428.399	412.461	290.916	371.658	632.643	365.776	362.121	329.804	374.684	313.128
hsa_circ_0000014	678.631	1036.56	642.317	868.314	1089.24	667.567	618.658	1447.1	728.99	758.658	732.801	774.846	524.617
hsa_circ_0000015	0	0	0	0	2.32372	2.49713	0	0	3.32989	0	1.30702	2.49789	0
hsa_circ_0000017	47.6616	44.7393	37.5646	43.7612	45.8935	69.0874	29.7172	44.2783	32.0182	22.4455	42.6959	29.4751	53.899
hsa_circ_0000018	533.023	361.065	394.986	395.578	402.585	425.345	480.493	298.543	441.082	529.714	378.164	448.122	515.891
hsa_circ_0000019	4087.96	4431.08	3971.8	4184.95	4021.2	3124.75	3994.07	7640.69	4077.84	4425.26	3620.88	3990.63	3413.09
hsa_circ_0000020	0	185.888	180.756	181.954	153.947	199.355	189.11	95.2654	168.288	218.968	231.342	140.881	189.93
hsa_circ_0000021	139.049	115.314	81.8238	132.435	102.825	89.4807	100.73	68.4301	85.2964	131.182	87.5702	95.9191	94.4516
hsa_circ_0000023	617.852	500.954	700.337	437.036	504.829	671.313	656.48	276.404	544.309	463.375	701.433	479.595	803.866
hsa_circ_0000024	2894.24	2267.21	3606.2	2317.04	2633.94	3245.03	3009.54	1313.59	2392.14	2811.67	3661.83	2800.64	3251.39
hsa_circ_0000025	45.9125	33.3969	17.4805	33.9725	10.4568	36.2085	37.436	15.4303	16.6495	26.4358	29.1901	39.4667	28.7461
hsa_circ_0000026	194.144	190.299	97.8166	175.045	131.871	107.793	111.536	283.113	166.238	218.47	125.909	165.361	139.111
hsa_circ_0000027	65.1521	77.506	39.4242	48.9434	63.3214	46.6132	32.4188	69.101	44.5693	85.293	45.7456	47.9595	34.906
hsa_circ_0000028	140.798	173.916	171.83	248.748	184.155	188.95	171.742	154.974	138.062	176.073	199.974	174.353	187.363
hsa_circ_0000029	0	0	2.23156	0	5.22838	3.32951	0	0	1.28073	4.98789	2.17836	0	0
hsa_circ_0000032	41.9772	64.9034	34.9611	28.2144	55.7693	30.798	43.611	71.7845	33.5551	47.385	0	47.46	0
hsa_circ_0000033	90.076	112.793	88.5185	112.858	116.767	60.7636	123.886	110.025	71.9769	80.3051	148.564	128.392	72.3787
hsa_circ_0000034	34.1065	55.4515	38.3084	69.0966	55.1884	47.4456	46.6985	91.911	26.8953	54.368	37.9035	0	30.7994
hsa_circ_0000038	0	43.479	61.3678	27.0628	30.7893	52.856	50.9438	8.72148	25.6145	14.9637	43.1316	44.9621	50.8191
hsa_circ_0000041	51.1597	28.3559	54.3012	29.3661	38.9224	57.4341	72.9422	20.7974	53.0221	12.9685	66.6579	67.4431	55.439
hsa_circ_0000042	1393.99	1992.47	1653.96	1769.45	1130.49	1162.83	994.176	1537.66	1393.43	762.15	1714.81	1601.65	636.009
hsa_circ_0000043	172.281	187.149	123.108	199.229	144.071	134.429	174.83	229.442	146.003	255.879	169.041	182.846	136.031
hsa_circ_0000044	15.7414	18.9039	15.9928	10.3645	10.4568	0	27.0156	0	12.5511	28.9298	0	12.989	0
hsa_circ_0000045	26.2357	20.1642	18.2244	13.8193	0	9.57235	20.0688	40.9239	22.7969	23.4431	29.6257	11.9899	31.3128
hsa_circ_0000048	170.095	195.971	115.297	291.933	171.375	93.6425	125.816	240.176	153.175	225.952	133.752	121.398	126.278
hsa_circ_0000051	15.3042	15.1231	22.6875	24.1838	4.64744	13.3181	12.35	0	11.5265	21.4479	17.8626	28.9756	24.6396
hsa_circ_0000052	2.18631	0	0	8.06127	0	0	0	4.69618	2.30531	1.49637	0	1.49874	7.69986
hsa_circ_0000053	196.768	313.175	194.889	290.782	266.066	221.413	207.635	554.821	232.324	323.215	231.342	235.801	176.07
hsa_circ_0000061	819.867	1147.47	841.669	612.081	1028.25	1023.83	759.14	766.82	589.647	770.131	900.1	779.343	724.3
hsa_circ_0000063	2.18631	3.78078	0	0	4.06651	5.82665	0	0	2.56145	1.99516	0	0	0
hsa_circ_0000067	1.74905	0	0	0	0	0.832378	0	22.81	0	7.98063	0.871345	0	0
hsa_circ_0000069	605.608	261.504	599.173	229.17	487.401	1041.72	684.268	65.7466	363.47	219.467	545.898	562.026	807.459
hsa_circ_0000072	65.5893	98.3003	42.7715	120.919	39.5033	59.515	99.572	26.1645	82.4788	109.734	71.886	66.444	0
hsa_circ_0000073	13.1179	13.2327	16.3648	12.6677	11.6186	19.9771	19.2969	10.7341	14.6003	34.4165	10.8918	15.9865	15.3997
hsa_circ_0000075	79.5817	109.643	0	85.7949	79.0066	51.6074	112.694	73.1263	69.1593	177.07	57.0731	76.4355	54.4124
hsa_circ_0000076	0	146.82	124.223	69.6724	105.148	95.7235	75.2579	172.417	112.192	177.07	64.4796	137.884	88.2917
hsa_circ_0000079	2.18631	3.15065	2.23156	0	4.06651	2.49713	0	0	0	0	1.30702	1.49874	5.13324
hsa_circ_0000080	7.87072	0	0	0	0	0	3.85938	0	0	3.99031	0	4.99579	0
hsa_circ_0000085	311.331	267.805	412.466	277.538	348.558	447.819	423.374	155.645	388.573	295.283	368.143	359.697	427.086
hsa_circ_0000087	74.7718	60.4925	101.164	65.066	58.0931	86.1511	97.2563	47.6327	69.6716	72.3244	92.7983	72.4389	62.6255
hsa_circ_0000089	19.6768	13.2327	19.7121	0	5.80931	12.9019	8.49063	25.4936	21.0039	26.9346	14.8129	14.4878	18.4797
hsa_circ_0000091	250.989	255.833	306.839	327.633	292.208	202.268	236.966	186.506	313.01	351.646	230.907	277.266	248.962
hsa_circ_0000095	10188.6	5748.68	10239.1	4719.87	11480.9	6803.86	7481.79	3981.02	6848.3	4996.37	7334.99	7530.15	9576.57
hsa_circ_0000096	14.8669	19.534	22.6875	7.48547	11.6186	0	21.2266	0	17.1617	7.98063	6.53509	13.9882	11.8065
hsa_circ_0000097	268.916	369.887	293.078	337.422	439.184	257.205	216.125	440.1	366.032	340.174	334.161	362.194	294.135
hsa_circ_0000098	33.6692	11.9725	23.4314	33.3967	27.8847	30.3818	43.9969	24.1518	14.6003	49.3801	16.9912	20.4827	38.4993
hsa_circ_0000099	48.9734	53.5611	0	32.2451	28.4656	32.0466	82.2048	33.5442	30.7375	35.9128	28.7544	0	63.1389
hsa_circ_0000100	49.4106	27.7257	36.8207	51.8225	55.1884	37.457	40.1375	20.7974	46.1062	35.9128	30.4971	27.9764	52.8724
hsa_circ_0000105	56.8441	61.1227	62.1117	100.19	58.0931	24.9713	108.834	147.594	57.8889	97.2639	27.4474	53.9545	68.7854
hsa_circ_0000106	27.5475	15.1231	26.4068	24.1838	24.3991	19.9771	15.0516	11.405	11.7827	21.4479	22.655	19.9831	31.8261
hsa_circ_0000107	4.37262	5.67117	0	0	5.80931	4.57808	0	0	1.02458	3.99031	11.3275	4.99579	2.0533
hsa_circ_0000108	15.7414	4.41091	8.18238	4.03064	22.6563	10.4047	7.71876	23.4809	14.6003	12.4697	9.14913	17.4853	4.61992
hsa_circ_0000110	230	451.804	99.6762	420.338	238.182	101.55	133.92	504.504	358.86	476.344	93.6696	125.394	132.951
hsa_circ_0000111	98.384	121.615	0	0	127.805	43.6999	104.203	95.9363	93.2369	154.126	60.1228	121.897	66.7321
hsa_circ_0000112	0	2.52052	0	0	0	0	0	0	2.56145	4.98789	0	1.99831	0
hsa_circ_0000115	36.73	14.493	43.5154	27.0628	23.8182	36.6246	29.3313	0	38.9341	37.4092	24.8333	24.9789	40.5526
hsa_circ_0000116	312.643	279.778	370.067	288.478	221.915	319.633	337.696	259.632	413.163	372.596	291.465	375.683	274.115
hsa_circ_0000117	1690.46	1385.03	1705.65	1301.9	996.877	1728.02	1480.07	859.402	1650.6	1533.78	1351.02	1411.31	1575.9
hsa_circ_0000118	1590.32	1675.52	1521.92	1508.61	1510.42	1448.75	1832.43	2317.9	1662.13	1596.62	1780.16	1632.62	1851.56
hsa_circ_0000119	937.053	890.374	690.667	759.487	779.028	826.552	1086.41	1002.97	687.494	958.174	826.035	950.199	887.537
hsa_circ_0000120	58.5931	35.2873	28.2664	34.5483	46.4744	64.5093	57.8907	13.4177	46.1062	34.9152	51.8451	61.9477	77.5119
hsa_circ_0000124	10.9316	0	0	0	5.22838	7.4914	5.40313	0	3.58604	3.49152	5.66375	1.99831	3.59327
hsa_circ_0000125	4.80988	3.78078	4.83504	9.21288	1.74279	4.57808	5.40313	7.37972	7.68436	5.48668	5.66375	4.99579	5.64657
hsa_circ_0000126	107.129	81.917	65.0871	93.2804	109.215	88.2321	90.3094	83.1895	133.452	101.254	123.295	85.4279	80.0786
hsa_circ_0000127	0	0	0	0	2.90465	0	0	0	3.58604	2.99274	3.04971	0	0
hsa_circ_0000128	1014.45	926.922	936.51	1046.81	1163.6	1178.65	1007.68	1085.49	1060.95	828.988	1001.61	1049.61	1118.02
hsa_circ_0000130	19.2395	24.5751	12.6455	33.9725	29.6275	10.8209	28.1735	64.4048	13.5757	32.9201	17.4269	16.9857	7.18654
hsa_circ_0000131	29.2966	22.6847	7.81045	35.6999	12.7805	14.1504	0	0	18.9548	18.954	18.7339	19.4836	15.3997
hsa_circ_0000133	16.616	18.9039	13.0174	10.9403	10.4568	5.41046	10.8063	18.7847	16.1372	15.4625	10.0205	12.989	18.4797
hsa_circ_0000137	298.213	224.957	283.036	295.388	203.907	456.143	373.588	87.8857	183.656	228.445	328.497	162.363	309.534
hsa_circ_0000139	448.631	492.132	553.798	564.289	397.357	368.744	575.433	287.138	495.129	646.431	417.81	480.095	461.992
hsa_circ_0000140	19.2395	9.45196	16.7367	18.4258	18.5898	0	18.525	0	10.2458	0	14.8129	22.9806	14.8864
hsa_circ_0000142	108.441	63.013	64.7152	133.587	65.0642	67.0064	70.2407	319.34	66.3417	78.3099	81.9065	112.405	112.418
hsa_circ_0000145	24.9239	64.9034	36.4488	49.5192	69.1307	45.3646	55.1891	101.303	43.0324	39.9031	57.5088	48.4591	26.6929
hsa_circ_0000150	6.9962	0	0	0	2.32372	2.91332	0	0	4.09833	1.99516	0	2.49789	0
hsa_circ_0000154	195.019	207.943	168.111	203.835	234.696	145.666	141.639	177.113	231.043	221.462	138.544	141.88	155.024
hsa_circ_0000155	533.897	357.284	538.549	399.609	454.869	649.255	516.385	158.999	556.092	391.051	565.939	471.103	616.502
hsa_circ_0000156	9.18251	4.41091	5.57889	0	0	9.15616	4.63125	0	4.86676	3.49152	10.0205	9.49199	5.13324
hsa_circ_0000159	1.74905	0	0	0	0	0	0	0	1.02458	5.98547	0	0	0
hsa_circ_0000160	1046.81	632.021	1522.67	902.286	1391.91	2081.78	1275.91	377.036	632.935	953.186	1345.36	1118.06	1432.17
hsa_circ_0000161	19.6768	37.8078	31.9857	54.1257	18.0088	24.5552	34.3485	34.8859	22.0285	35.9128	44.4386	20.4827	46.7125
hsa_circ_0000162	0	0	0	0	0	0	0	0	4.09833	0	0	0	0
hsa_circ_0000164	67.7757	71.8349	49.4662	40.8822	42.9889	69.9198	79.1173	58.3669	81.7104	66.8378	46.617	45.4617	40.0393
hsa_circ_0000166	30.6084	29.6161	17.4805	31.0935	34.2749	26.2199	11.5781	12.0759	17.1617	15.4625	21.348	35.9697	58.5189
hsa_circ_0000168	13.5551	0	7.43853	5.18225	5.80931	8.73997	6.56094	0	5.89135	7.48184	10.0205	6.49452	3.59327
hsa_circ_0000169	35.8555	22.6847	29.3822	48.9434	0	65.7579	50.1719	24.1518	41.7517	29.4286	19.1696	51.9562	30.2861
hsa_circ_0000175	29.7338	8.1917	28.6383	0	22.6563	43.2837	33.1907	16.1012	11.0143	6.98305	42.2603	10.4912	29.7728
hsa_circ_0000179	233.061	431.009	266.299	476.767	491.467	261.367	213.038	463.58	340.161	311.244	253.997	275.268	225.863
hsa_circ_0000180	12.2433	6.3013	9.29816	1.72742	10.4568	5.41046	13.1219	0	7.94051	4.98789	13.9415	12.4895	0
hsa_circ_0000181	0	0	0	0	4.64744	2.49713	2.70156	10.0633	4.61062	0	6.53509	2.49789	0
hsa_circ_0000182	194.582	114.684	179.268	145.679	205.069	244.303	211.494	73.7972	158.554	187.545	161.199	233.303	187.877
hsa_circ_0000183	4.37262	1.89039	0	6.33386	1.16186	0	13.1219	0	2.8176	7.48184	2.17836	11.4903	19.5063
hsa_circ_0000184	2.18631	9.45196	4.09119	0	4.06651	4.16189	0	0	0	3.99031	2.17836	6.49452	7.69986
hsa_circ_0000187	18.8023	22.6847	26.4068	20.729	0	12.9019	24.7	7.37972	31.5059	20.9491	26.1404	25.9781	27.7195
hsa_circ_0000188	0	0	0	0	0	3.32951	2.31563	0	0	5.48668	0.871345	7.49368	0
hsa_circ_0000190	31.9201	61.1227	18.5963	63.3386	33.113	23.3066	45.1547	78.4934	32.7866	51.3753	0	36.4692	36.446
hsa_circ_0000192	41.5399	79.3964	55.7889	100.19	100.501	58.2665	53.2594	138.202	69.4154	57.3608	71.0147	48.4591	47.2258
hsa_circ_0000194	9.61977	7.56157	0	0	7.5521	4.99427	2.70156	0	3.32989	8.47942	5.66375	5.99494	5.64657
hsa_circ_0000195	305.646	603.035	373.786	421.489	569.312	429.507	637.183	548.783	571.973	657.903	562.889	562.026	299.268
hsa_circ_0000196	35.8555	36.5476	38.3084	44.337	45.3126	15.399	41.2953	97.949	30.2252	53.3704	36.5965	30.9739	28.2328
hsa_circ_0000198	14.4297	21.4244	4.09119	17.2742	6.39024	7.90759	16.2094	6.03795	12.295	0	4.35673	0	15.3997
hsa_circ_0000199	0	46.6297	26.7787	36.8515	16.2661	26.6361	49.786	57.696	23.5654	68.8329	21.7836	30.4743	40.5526
hsa_circ_0000205	31.0456	27.7257	17.1086	32.8209	0	17.0638	11.1922	24.1518	11.7827	28.9298	11.7632	24.4794	38.4993
hsa_circ_0000206	19.2395	30.8764	10.042	43.1854	33.113	14.9828	31.261	0	21.2601	38.4068	28.3187	21.9815	15.3997
hsa_circ_0000209	81.3308	106.492	82.5676	96.1594	122.576	170.221	133.149	0	151.638	105.245	112.839	88.925	240.236
hsa_circ_0000210	28.422	19.534	28.6383	31.0935	20.9135	23.7228	33.1907	18.7847	17.9302	21.4479	28.7544	31.973	41.5793
hsa_circ_0000211	60.3422	91.999	32.7295	162.953	85.3968	25.3875	136.622	218.708	70.44	125.196	58.3801	0	70.3254
hsa_circ_0000212	6.9962	4.41091	0	0	0	0	0	0	0	1.99516	0	2.99747	0
hsa_circ_0000213	145.608	135.478	146.911	109.979	105.729	168.557	171.742	97.949	134.733	143.651	164.684	127.393	140.137
hsa_circ_0000214	9.61977	3.15065	7.81045	16.6983	0	14.9828	3.0875	31.5315	2.56145	7.48184	10.8918	0	0
hsa_circ_0000215	25.3612	11.3423	9.29816	30.5177	16.847	0	29.7172	31.5315	12.5511	16.46	10.0205	22.481	0
hsa_circ_0000216	0	2.52052	0	0	5.22838	0	0	0	2.30531	1.99516	3.92105	2.99747	0
hsa_circ_0000219	275.912	244.491	281.176	431.854	195.774	235.147	328.047	183.822	246.156	405.017	183.854	221.313	276.682
hsa_circ_0000220	100.133	90.7388	77.7326	136.466	56.3503	76.5788	85.6782	56.3542	68.9031	123.201	55.7661	79.9326	79.0519
hsa_circ_0000222	42.4144	23.3148	55.0451	43.1854	0	48.2779	0	12.7468	54.559	32.9201	40.9532	0	32.8527
hsa_circ_0000224	11.8061	10.0821	10.4139	0	10.4568	14.1504	3.0875	0	7.94051	13.4673	2.61404	12.4895	8.72651
hsa_circ_0000225	689.125	868.95	670.955	817.643	438.022	577.67	431.864	500.479	972.584	1020.52	443.079	525.557	453.265
hsa_circ_0000226	280.722	173.916	219.436	184.833	239.343	148.163	241.597	290.493	169.056	222.46	200.845	247.791	230.483
hsa_circ_0000227	102.319	111.533	106.743	88.0982	83.0731	191.863	102.659	131.493	120.901	93.7724	135.494	97.9174	164.264
hsa_circ_0000228	194.144	307.504	280.432	287.903	201.583	318.801	252.403	277.746	275.612	248.397	263.146	224.81	345.467
hsa_circ_0000230	45.038	27.7257	40.168	46.0644	31.3703	59.9312	23.9281	52.9998	43.5447	48.8813	35.2895	29.9747	54.4124
hsa_circ_0000231	193.707	233.778	118.644	255.082	92.9489	117.782	349.274	135.518	120.901	294.286	149	137.384	125.764
hsa_circ_0000233	243.118	51.0406	71.7818	109.979	133.614	0	58.2766	103.987	53.2783	145.148	77.5497	49.9579	75.4586
hsa_circ_0000234	79.1445	96.41	121.248	53.5499	94.1108	80.3245	69.4688	70.4428	94.2615	96.7651	105.433	95.9191	52.3591
hsa_circ_0000235	233.935	161.313	182.244	287.903	260.257	202.268	157.849	152.291	202.099	209.491	169.041	188.341	170.424
hsa_circ_0000236	11.3688	25.2052	11.5297	19.5774	8.71396	15.8152	0	0	4.86676	12.9685	3.04971	6.9941	9.75316
hsa_circ_0000239	425.456	315.065	320.972	423.217	219.592	352.928	420.672	455.53	376.79	473.85	318.912	360.696	318.261
hsa_circ_0000246	34.5437	84.4375	0	100.19	75.521	43.6999	55.1891	101.303	61.9872	68.3341	64.9152	54.4541	34.906
hsa_circ_0000247	63.8403	103.972	0	67.945	101.663	66.5903	0	93.9237	79.1489	100.257	77.1141	49.9579	58.5189
hsa_circ_0000251	82.6426	106.492	128.315	61.6111	88.8824	81.9893	69.0829	45.6201	74.2822	48.8813	76.2427	111.406	0
hsa_circ_0000252	12.6806	0	8.18238	0	11.6186	12.9019	3.0875	0	7.94051	2.49395	3.04971	7.99326	15.3997
hsa_circ_0000255	41.9772	34.027	17.8525	47.216	38.9224	14.5666	0	99.2907	25.8707	54.368	35.7252	33.4718	24.1262
hsa_circ_0000257	38.4791	43.479	24.9191	74.8547	52.2838	20.3933	62.136	59.0377	42.264	59.3559	43.1316	50.4574	44.1459
hsa_circ_0000258	0	532.46	379.737	613.232	397.937	369.992	454.249	1092.2	440.058	412	337.646	489.087	257.175
hsa_circ_0000259	742.909	429.119	586.9	513.618	389.804	787.014	550.733	415.948	405.991	513.254	551.997	644.456	683.748
hsa_circ_0000261	0	0	0	0	0	0	0	0	0	0	18.2983	19.9831	16.4264
hsa_circ_0000264	34.981	21.4244	0	55.8531	15.6851	26.6361	20.8406	15.4303	20.2355	41.3995	16.5556	21.4819	32.3394
hsa_circ_0000267	290.342	274.107	203.072	0	216.106	235.563	397.516	287.809	199.281	311.743	468.348	287.757	287.461
hsa_circ_0000268	630.095	603.035	726	0	418.27	856.517	892.674	254.265	469.258	452.901	789.875	641.459	800.272
hsa_circ_0000271	6.12167	7.56157	2.60348	20.1532	4.06651	2.49713	3.85938	7.37972	2.56145	11.4722	9.5848	10.4912	19.5063
hsa_circ_0000274	249.239	216.765	235.429	191.167	206.23	265.945	280.963	175.101	211.576	281.816	207.816	180.847	248.962
hsa_circ_0000277	225.627	235.669	311.674	182.53	441.507	156.071	204.933	175.771	297.641	286.305	245.284	241.296	180.177
hsa_circ_0000278	78.7072	73.0951	88.5185	58.1563	107.472	84.4864	77.5735	30.1898	95.7984	83.7966	86.6989	57.9511	80.5919
hsa_circ_0000279	0	34.027	0	0	0	13.3181	28.1735	0	30.9936	38.9056	0	27.9764	24.1262
hsa_circ_0000280	57.2814	69.9445	75.1291	124.95	34.8558	65.7579	0	40.9239	76.5875	100.755	54.4591	63.4465	76.4853
hsa_circ_0000282	35.4182	42.2187	53.1855	23.608	40.0842	27.0523	18.911	0	0	23.9419	32.2398	17.4853	29.2595
hsa_circ_0000283	55.5323	81.917	92.2377	84.0675	74.94	44.9484	65.9954	140.215	58.4012	77.8111	61.4299	78.4338	64.1655
hsa_circ_0000284	1145.19	1048.54	984.117	0	637.281	943.917	971.405	0	811.981	1335.26	904.892	868.767	1074.9
hsa_circ_0000285	21.4259	25.2052	0	32.2451	22.6563	22.058	16.2094	9.39237	28.9444	20.4504	27.0117	19.4836	24.6396
hsa_circ_0000286	15.3042	7.56157	8.18238	34.5483	9.87582	8.73997	6.94688	18.1139	14.3441	7.98063	16.1199	8.99241	7.18654
hsa_circ_0000287	0	28.3559	40.168	26.487	35.4368	69.9198	45.5407	15.4303	40.471	37.908	40.5176	40.9654	58.0056
hsa_circ_0000290	76.0836	61.7528	66.5748	108.827	101.082	76.5788	101.502	33.5442	85.2964	103.748	89.7486	88.925	0
hsa_circ_0000295	81.3308	46.6297	27.1506	28.7903	41.2461	51.1913	45.5407	22.1392	43.5447	28.9298	86.6989	47.9595	69.2988
hsa_circ_0000298	20.9886	20.1642	12.2736	16.6983	17.4279	10.4047	22.3844	16.1012	6.14749	9.47699	10.4561	14.4878	0
hsa_circ_0000300	4.37262	4.41091	0	13.8193	13.9423	4.99427	8.10469	18.7847	1.79302	12.9685	6.53509	8.99241	0
hsa_circ_0000302	110.627	121.615	0	117.464	72.0354	56.6017	68.6969	136.189	69.1593	136.169	64.9152	33.9713	12.8331
hsa_circ_0000303	248.365	244.491	89.2623	348.938	220.754	148.58	184.864	271.037	157.529	256.876	142.465	149.374	159.644
hsa_circ_0000304	5.68441	6.3013	1.48771	5.18225	4.64744	2.49713	0	6.70883	4.35447	3.49152	6.97076	1.99831	0
hsa_circ_0000310	15.7414	15.1231	22.6875	14.3951	11.6186	19.1447	16.2094	0	18.1863	11.9709	21.7836	15.9865	23.6129
hsa_circ_0000311	54.2205	45.3694	18.5963	86.3708	54.0265	22.8904	40.9094	122.772	38.9341	75.816	35.7252	45.9612	0
hsa_circ_0000330	69.0874	52.931	29.0102	100.766	37.7605	18.7285	77.5735	95.9363	53.5344	62.8474	46.1813	61.4482	66.7321
hsa_circ_0000334	27.9848	28.986	23.4314	14.3951	0	37.8732	23.1563	11.405	20.7478	23.9419	21.348	37.4684	24.6396
hsa_circ_0000335	3.06084	5.67117	7.0666	0	4.06651	2.08095	0	0	4.09833	0	9.14913	6.49452	12.8331
hsa_circ_0000336	2.62357	13.2327	6.32275	0	5.80931	4.16189	8.10469	12.7468	10.502	11.4722	17.4269	13.9882	0
hsa_circ_0000337	21.4259	40.9585	16.7367	93.8562	29.6275	21.6418	38.9797	52.9998	38.4218	71.8256	26.1404	35.9697	33.3661
hsa_circ_0000339	455.19	452.434	524.788	361.03	377.024	394.131	451.547	448.15	437.753	542.184	469.22	368.689	486.118
hsa_circ_0000341	15.7414	22.6847	26.0348	22.4564	23.8182	8.32378	8.49063	8.0506	13.5757	13.9661	6.09942	14.4878	20.533
hsa_circ_0000342	10.9316	22.6847	0	12.6677	2.32372	4.57808	2.31563	10.0633	8.19665	13.9661	13.5059	6.9941	0
hsa_circ_0000343	264.981	297.422	402.424	368.515	414.204	243.471	250.86	563.542	325.817	292.29	342.439	331.221	240.749
hsa_circ_0000344	861.407	961.579	852.827	904.014	1165.35	786.181	880.71	1104.94	941.591	950.193	918.834	768.851	1001.5
hsa_circ_0000345	0	0	3.34734	0	4.06651	2.08095	0	0	4.09833	8.47942	3.04971	0	3.07994
hsa_circ_0000346	0	0	1.48771	8.63708	5.22838	5.41046	11.5781	10.7341	3.32989	17.9564	3.92105	3.99663	5.13324
hsa_circ_0000347	348.061	160.053	282.664	165.256	178.927	396.212	218.441	70.4428	159.579	162.605	176.883	363.693	390.126
hsa_circ_0000349	89.6388	31.5065	104.139	63.3386	84.2349	72.8331	59.4344	30.8606	74.7945	57.8595	78.4211	69.941	77.5119
hsa_circ_0000350	5.68441	0	0	0	4.06651	3.32951	0	0	2.30531	3.49152	0	0	0
hsa_circ_0000356	0	10.0821	13.7613	0	9.87582	14.5666	27.7875	10.0633	9.73353	19.9516	6.53509	15.9865	5.13324
hsa_circ_0000357	27.5475	38.438	10.042	19.5774	30.2084	0	25.086	8.0506	7.42822	30.4261	44.4386	31.4735	28.7461
hsa_circ_0000358	0	0	0	0	0	2.08095	5.40313	0	3.07375	3.49152	1.74269	0	0
hsa_circ_0000359	11.3688	28.3559	21.9436	28.7903	17.4279	8.73997	16.5953	35.5568	12.8073	8.97821	18.7339	0	3.59327
hsa_circ_0000360	0	13.2327	5.95082	18.4258	12.1995	5.41046	12.35	9.39237	4.86676	9.97578	6.09942	6.9941	0
hsa_circ_0000362	148.669	162.574	100.42	314.39	220.754	91.9778	94.1688	386.429	145.234	257.375	118.067	135.386	108.825
hsa_circ_0000365	48.9734	45.3694	47.6066	100.766	57.5121	56.6017	98.4141	89.2275	42.0079	60.8523	47.924	36.9688	40.5526
hsa_circ_0000367	111.939	125.396	84.7992	81.7643	87.7205	76.995	71.7844	163.025	78.8928	106.242	92.7983	103.912	109.338
hsa_circ_0000368	31.9201	26.4655	6.69467	61.0353	12.7805	16.6476	20.0688	25.4936	20.4916	57.3608	26.1404	15.9865	17.9663
hsa_circ_0000369	59.4677	38.438	36.0768	62.1869	31.9512	27.4685	39.7516	18.1139	25.1023	48.3826	32.2398	35.9697	35.4194
hsa_circ_0000370	51.5969	69.3143	29.7541	81.7643	40.0842	35.7923	39.3657	85.8731	39.1903	84.2954	17.4269	0	41.0659
hsa_circ_0000371	7.43346	3.15065	7.81045	0	3.48558	3.32951	0	0	2.30531	7.98063	2.61404	1.99831	5.64657
hsa_circ_0000372	0	18.9039	8.5543	20.1532	19.7516	7.07521	0	42.9365	0	9.97578	15.6842	12.4895	12.8331
hsa_circ_0000373	66.0266	47.2598	43.1434	0	42.9889	39.9542	66.7672	0	60.1942	84.7942	54.4591	42.9638	0
hsa_circ_0000374	26.673	21.4244	30.8699	46.6402	28.4656	23.7228	35.5063	75.8098	27.6637	54.8668	35.2895	26.9772	31.8261
hsa_circ_0000375	21.8631	29.6161	14.5051	81.7643	0	26.2199	30.4891	95.2654	23.3092	51.8741	25.7047	33.9713	14.8864
hsa_circ_0000377	89.6388	285.449	252.91	207.29	248.057	244.719	108.449	212.67	213.369	231.438	236.135	157.867	116.525
hsa_circ_0000378	8.30798	18.9039	0	0	22.0754	10.4047	11.9641	10.0633	13.8319	16.46	9.5848	5.49536	5.13324
hsa_circ_0000384	196.331	260.244	190.054	191.743	242.248	253.459	0	148.936	137.038	376.586	210.43	215.818	143.217
hsa_circ_0000386	573.251	678.65	601.405	572.35	686.66	460.721	594.73	686.985	546.871	607.525	437.415	549.536	537.45
hsa_circ_0000387	156.103	227.477	148.771	237.807	176.022	131.1	186.022	191.202	148.052	157.119	152.485	177.85	179.663
hsa_circ_0000388	7.87072	0	0	0	18.5898	5.41046	0	0	10.502	23.4431	0	0	0
hsa_circ_0000390	102.319	74.9855	81.8238	123.798	142.328	54.937	96.8704	120.088	44.5693	172.082	77.1141	151.872	142.191
hsa_circ_0000392	22.3004	43.479	17.1086	42.6096	24.3991	18.3123	18.1391	73.7972	31.2497	41.8983	24.3977	18.4844	18.993
hsa_circ_0000396	178.403	206.683	211.254	187.712	119.672	116.533	234.264	153.632	167.519	209.491	96.7193	181.847	219.703
hsa_circ_0000397	33.6692	58.6021	80.3361	54.1257	47.6363	42.8675	71.0126	26.8353	56.352	78.3099	25.269	78.4338	52.3591
hsa_circ_0000398	133.365	183.368	146.911	152.013	141.166	74.914	184.092	203.278	164.958	1096.84	80.1638	114.903	151.944
hsa_circ_0000399	5.24715	5.67117	7.43853	0	4.06651	2.08095	5.01719	13.4177	4.09833	5.98547	6.97076	4.99579	6.15989
hsa_circ_0000402	0	4.41091	0	0	0	0	0	0	0	3.99031	0	5.99494	0
hsa_circ_0000408	3.06084	2.52052	0	0	0	0	0	0	1.79302	4.98789	0	0	0
hsa_circ_0000409	59.4677	39.0681	89.6342	21.3048	41.827	50.3589	62.5219	22.81	55.0713	29.9274	46.617	99.9157	70.8387
hsa_circ_0000411	160.475	82.5471	173.318	101.342	128.967	131.932	107.291	77.1516	114.497	70.3293	88.8772	133.387	121.144
hsa_circ_0000412	497.604	459.995	703.684	423.792	628.567	402.871	490.141	487.061	479.248	434.944	460.07	473.601	489.198
hsa_circ_0000413	20.9886	34.6572	17.4805	35.6999	24.98	22.4742	26.2438	14.0886	23.5654	18.954	34.4181	20.9823	28.7461
hsa_circ_0000414	28.8593	30.8764	21.9436	46.0644	30.7893	0	19.6828	0	26.1268	35.414	27.0117	0	0
hsa_circ_0000416	7.87072	5.67117	13.7613	1.72742	9.87582	7.4914	7.33282	0	10.502	11.9709	6.09942	11.4903	10.7798
hsa_circ_0000417	20.9886	19.534	25.291	25.9112	15.6851	11.2371	13.5078	8.72148	19.9793	14.4649	17.8626	17.9848	31.3128
hsa_circ_0000418	1821.63	1112.18	1557.26	1983.07	1406.43	1418.79	1741.74	1390.74	1591.18	1840.03	1574.52	2191.15	2295.59
hsa_circ_0000419	150.418	412.105	216.833	453.159	357.272	231.401	192.197	512.555	253.072	367.608	309.328	284.76	171.45
hsa_circ_0000420	1.31179	5.67117	0	0	0	3.32951	0	0	2.30531	0	3.04971	0	10.2665
hsa_circ_0000424	71.2737	58.6021	71.4098	66.2176	59.8359	67.4226	105.747	69.101	89.1386	71.8256	44.8743	77.4347	71.352
hsa_circ_0000426	0	1.89039	0	0	0	7.4914	5.40313	0	0	3.99031	0.871345	0	0
hsa_circ_0000431	25.3612	62.3829	29.3822	55.2773	65.0642	18.3123	23.9281	66.4175	27.4076	43.8934	36.5965	27.4768	18.993
hsa_circ_0000432	28.422	13.8629	41.2838	50.6708	22.0754	54.1046	49.786	6.70883	18.1863	28.9298	37.9035	57.9511	60.5722
hsa_circ_0000433	14.8669	3.15065	9.29816	9.78869	0	5.41046	3.47344	0	7.94051	5.98547	6.53509	7.99326	9.23983
hsa_circ_0000437	2928.78	3354.81	2231.19	2938.33	3389.73	2264.9	1934.71	4288.96	2474.11	2728.38	2122.16	2816.12	2248.36
hsa_circ_0000439	3.06084	3.78078	0	0	5.80931	5.41046	0	8.0506	8.4528	5.48668	0	7.49368	4.61992
hsa_circ_0000441	71.711	80.0266	59.1363	168.711	55.7693	60.7636	54.0313	99.9616	83.2473	102.751	68.4006	99.9157	73.9187
hsa_circ_0000442	724.981	532.46	821.585	760.063	566.988	705.857	517.157	628.618	735.65	1006.56	859.147	886.252	492.278
hsa_circ_0000443	1236.14	1227.49	1206.16	1951.98	1156.63	1108.31	839.029	1051.95	1483.59	2080.95	1261.71	1460.27	899.344
hsa_circ_0000444	24.4867	23.3148	23.4314	20.1532	23.2372	28.717	20.4547	6.70883	23.8215	31.9225	17.4269	26.9772	12.8331
hsa_circ_0000446	87.4525	137.999	105.627	150.285	157.432	92.8102	135.464	269.024	103.227	160.61	165.12	114.404	77.5119
hsa_circ_0000448	75.2091	76.2458	41.6557	89.2498	72.0354	51.6074	116.167	184.493	66.854	114.722	66.6579	73.9376	90.345
hsa_circ_0000450	263.232	299.942	179.268	262.567	304.408	232.234	296.014	490.416	190.828	245.404	274.909	268.274	220.729
hsa_circ_0000451	0	0	5.95082	29.9419	0	10.4047	6.17501	30.8606	6.91593	15.9613	6.09942	5.99494	3.59327
hsa_circ_0000455	0	3.15065	0	0	0	2.08095	0	0	3.84218	2.99274	0	1.99831	0
hsa_circ_0000458	2213.42	2396.39	2617.99	2213.97	1364.61	2011.86	2297.1	2780.14	2691.06	2190.68	2017.16	2099.23	2120.03
hsa_circ_0000460	4.80988	0	0	0	0	2.49713	3.85938	0	0	0	3.48538	2.49789	0
hsa_circ_0000461	0	1.89039	5.95082	18.4258	4.64744	0	5.78907	10.0633	6.91593	0	6.09942	3.99663	0
hsa_circ_0000462	200.703	225.587	119.76	236.08	266.066	115.701	234.264	396.492	118.595	190.039	158.149	204.827	114.471
hsa_circ_0000464	12.6806	7.56157	17.1086	7.48547	13.9423	19.9771	11.9641	11.405	16.9056	11.4722	4.7924	13.9882	26.6929
hsa_circ_0000465	26.673	26.4655	22.3156	19.5774	19.7516	13.7342	8.49063	13.4177	34.8358	15.9613	28.7544	40.9654	36.446
hsa_circ_0000466	0	0	0	0	0	0	0	0	0	0	0	0.999157	0
hsa_circ_0000467	919.563	517.337	1010.52	330.512	681.432	722.504	833.24	395.15	715.158	584.581	741.079	841.79	1192.97
hsa_circ_0000468	0	24.5751	11.5297	0	16.847	23.3066	30.875	12.7468	0	13.4673	24.8333	9.99157	0
hsa_circ_0000469	18.8023	6.93143	7.81045	38.0031	14.5233	9.57235	15.0516	10.0633	0	18.4552	8.27778	12.989	14.3731
hsa_circ_0000470	3.93536	1.89039	2.97541	0	5.80931	5.82665	10.8063	0	2.56145	3.99031	0	2.49789	0
hsa_circ_0000471	6029.85	4705.18	5580.01	5046.93	4641.64	4608.46	5319.77	3647.59	5050.68	5960.53	5214.13	4692.04	4633.26
hsa_circ_0000475	260.171	165.094	233.198	261.415	209.716	244.303	252.789	86.544	212.345	152.629	167.298	213.82	275.142
hsa_circ_0000478	11.3688	6.3013	20.084	35.6999	9.87582	0	6.94688	14.7594	21.0039	24.4407	12.1988	14.4878	9.75316
hsa_circ_0000479	531.711	632.651	907.128	605.747	524.58	1106.65	543.4	676.921	560.446	1031.99	772.012	512.068	595.456
hsa_circ_0000481	18.365	54.1912	39.4242	38.5789	66.807	22.4742	0	58.3669	42.7763	42.3971	39.2105	32.4726	39.0126
hsa_circ_0000483	74.3346	68.6842	42.0277	44.9128	37.7605	86.1511	75.6438	40.253	61.4749	72.8232	43.1316	58.4507	122.684
hsa_circ_0000485	2.62357	2.52052	1.11578	4.60644	5.22838	2.91332	8.10469	5.36707	1.79302	0	0	2.49789	0
hsa_circ_0000494	128.118	125.396	125.711	135.314	128.967	109.458	135.464	71.1136	121.925	158.116	126.345	141.381	134.491
hsa_circ_0000495	216.445	377.448	256.257	354.12	285.818	220.58	226.931	213.341	276.381	222.959	262.275	255.784	165.29
hsa_circ_0000497	280.285	203.532	279.689	277.538	231.21	258.87	284.436	107.341	210.039	268.349	226.55	260.28	242.289
hsa_circ_0000498	0	0	0	67.3692	0	89.4807	0	0	0	0	0	87.9258	0
hsa_circ_0000500	25.3612	23.3148	15.9928	24.7596	12.7805	10.4047	33.9625	22.81	9.98967	36.9104	25.7047	6.9941	17.9663
hsa_circ_0000502	1.31179	5.67117	0	0	2.32372	0	0	0	3.32989	0	3.48538	0	0
hsa_circ_0000503	5.68441	22.0546	0	10.3645	23.8182	12.4857	13.1219	25.4936	12.5511	30.9249	16.9912	16.4861	20.533
hsa_circ_0000504	47.6616	78.1362	35.7049	104.797	45.3126	39.538	67.5391	0	39.1903	39.9031	54.8948	43.9629	51.3324
hsa_circ_0000506	6.55893	5.04104	7.0666	16.1225	2.90465	4.99427	8.87657	0	0	5.98547	6.53509	5.49536	3.07994
hsa_circ_0000509	19.2395	22.0546	14.8771	31.0935	19.7516	16.6476	24.7	8.0506	12.8073	13.9661	16.1199	8.99241	13.8598
hsa_circ_0000522	60.3422	98.3003	104.511	73.703	39.5033	86.9835	103.431	33.5442	99.3844	76.8135	103.254	85.4279	159.644
hsa_circ_0000523	422.833	513.556	439.989	822.25	462.421	319.633	554.207	540.732	406.759	653.414	650.895	451.619	551.823
hsa_circ_0000524	1979.05	4340.97	2823.29	4361.72	5329.46	3438.55	3684.55	8400.13	4481.26	3689.04	4645.58	3949.67	3022.97
hsa_circ_0000530	415.836	560.186	434.782	684.056	437.441	335.865	431.478	1286.75	560.702	623.486	419.988	411.153	360.354
hsa_circ_0000539	220.817	325.147	434.038	258.536	256.771	246.384	287.91	221.392	386.267	297.278	339.389	360.196	305.941
hsa_circ_0000540	0	0	8.92623	6.33386	6.39024	2.49713	0	0	3.84218	2.99274	3.48538	2.49789	3.07994
hsa_circ_0000541	0	4.41091	10.042	15.5467	2.32372	6.24284	3.85938	15.4303	11.5265	19.9516	6.09942	6.49452	8.72651
hsa_circ_0000542	205.076	235.039	215.345	274.659	152.785	235.979	191.811	209.987	229.506	264.857	186.904	140.382	159.644
hsa_circ_0000544	0	0	0	0	9.29489	0	0	0	0	0	0	0	0
hsa_circ_0000545	41.9772	51.0406	29.3822	33.3967	25.5609	34.5437	27.0156	24.1518	27.6637	47.385	53.5877	27.4768	67.2455
hsa_circ_0000546	2.18631	1.26026	2.23156	16.1225	2.90465	0	2.31563	7.37972	3.32989	4.4891	7.84211	5.99494	0
hsa_circ_0000547	10.057	10.7122	2.60348	8.63708	4.64744	2.08095	3.47344	12.7468	12.0388	2.99274	0	14.4878	14.8864
hsa_circ_0000556	0.874525	6.3013	2.60348	5.75805	4.64744	2.91332	0	14.0886	4.61062	0	1.30702	3.49705	3.07994
hsa_circ_0000557	14.4297	52.3008	21.9436	108.251	35.4368	14.9828	16.5953	46.9618	41.4956	50.3777	34.4181	32.4726	26.1795
hsa_circ_0000558	0	0	0	54.7015	0	0	0	0	0	0	0	0	0
hsa_circ_0000560	5.24715	2.52052	4.09119	3.45483	4.06651	7.4914	0	0	6.40364	4.4891	4.35673	13.4886	0
hsa_circ_0000563	7.43346	0	4.83504	14.3951	0	17.4799	7.33282	0	0	7.48184	0	0	18.4797
hsa_circ_0000564	31.0456	16.3834	31.6137	10.9403	24.98	24.9713	27.4016	17.443	15.881	23.4431	18.2983	34.4709	24.6396
hsa_circ_0000566	338.004	261.504	505.82	209.017	156.27	486.525	504.035	123.443	321.463	214.978	405.611	297.749	596.483
hsa_circ_0000567	1206.41	885.333	1183.1	1562.73	884.757	971.802	1566.91	645.39	923.66	1309.82	1482.59	994.661	1434.74
hsa_circ_0000569	429.829	880.292	636.738	864.859	813.884	425.345	483.58	898.313	731.551	597.549	521.5	666.438	438.892
hsa_circ_0000571	23.1749	39.6982	35.333	17.2742	27.8847	0	15.4375	85.8731	20.4916	27.9322	7.40644	0	20.533
hsa_circ_0000572	9.61977	20.1642	7.81045	0	12.7805	9.98854	20.8406	13.4177	8.70895	27.9322	0	3.99663	13.8598
hsa_circ_0000591	366.863	0	368.579	0	0	350.431	0	0	303.788	0	361.608	368.689	601.616
hsa_circ_0000592	14.8669	10.0821	17.4805	45.4886	16.2661	9.98854	30.1031	0	15.1126	26.9346	19.1696	20.4827	23.0996
hsa_circ_0000593	0	0	0	0	0	2.08095	0	0	0	0	0	0	9.23983
hsa_circ_0000594	0	9.45196	4.09119	5.75805	0	0.832378	8.10469	0	8.4528	2.99274	1.74269	5.99494	0
hsa_circ_0000596	201.578	117.204	191.914	175.045	130.128	168.557	145.113	128.139	159.322	194.528	168.605	149.374	164.777
hsa_circ_0000597	20.9886	18.9039	30.498	33.9725	34.2749	12.0695	0	82.5187	30.9936	28.431	10.8918	25.4785	21.5596
hsa_circ_0000599	7.87072	3.78078	3.71926	16.1225	2.32372	7.4914	0	0	8.70895	3.49152	5.66375	6.49452	6.67321
hsa_circ_0000600	4.37262	0	5.57889	12.6677	0	10.4047	5.01719	6.70883	8.4528	4.98789	5.22807	5.99494	13.8598
hsa_circ_0000601	8.74525	6.93143	0	10.3645	18.0088	0	15.4375	0	15.3687	18.4552	12.6345	15.4869	24.6396
hsa_circ_0000603	56.8441	26.4655	50.21	13.2435	33.694	50.7751	22.3844	28.1771	62.4995	39.9031	20.0409	52.9553	84.6985
hsa_circ_0000604	236.559	234.409	168.111	238.383	153.366	252.627	225.388	311.29	268.697	264.857	249.64	180.348	205.33
hsa_circ_0000605	5300.06	6494.12	5659.23	5925.61	3750.49	7085.2	5656.69	7225.41	6315.52	7617.01	5726.05	4236.93	4725.66
hsa_circ_0000606	165.722	327.038	208.651	171.014	293.951	0	0	326.72	178.021	256.876	140.287	221.313	0
hsa_circ_0000607	1221.71	667.938	864.357	742.213	494.372	708.354	537.225	238.834	675.456	704.29	760.685	784.838	830.558
hsa_circ_0000609	6.9962	1.26026	14.8771	0	5.22838	9.57235	13.8938	0	8.19665	15.9613	12.6345	4.99579	2.0533
hsa_circ_0000612	89.6388	108.382	46.4908	161.225	110.377	42.4513	50.5579	156.316	74.026	121.206	59.2515	88.4254	62.1122
hsa_circ_0000613	90.076	59.2323	102.28	82.9159	54.0265	69.0874	60.9782	66.4175	60.7065	77.3123	0	0	74.432
hsa_circ_0000614	0	28.3559	5.20697	26.487	27.3037	4.99427	10.8063	42.2657	18.4425	23.9419	11.3275	10.9907	4.10659
hsa_circ_0000615	626.16	856.977	604.38	0	463.583	522.733	903.866	599.77	662.392	1119.78	554.611	485.59	583.649
hsa_circ_0000617	27.1103	22.0546	19.3402	13.8193	19.7516	26.6361	16.9813	7.37972	22.2847	24.4407	28.7544	33.4718	32.8527
hsa_circ_0000618	4.80988	3.15065	4.83504	0	0	10.4047	7.71876	0	8.96509	4.4891	1.74269	2.49789	12.8331
hsa_circ_0000619	35.8555	112.163	53.9293	30.5177	116.767	47.0294	45.9266	20.7974	88.3702	14.4649	41.3889	120.898	71.8654
hsa_circ_0000620	50.2852	39.0681	45.7469	84.0675	51.7028	38.2894	120.413	93.9237	37.9095	89.2833	51.4094	52.4558	48.2525
hsa_circ_0000631	6.55893	15.1231	6.69467	34.5483	15.1042	9.98854	20.4547	51.658	7.94051	23.4431	9.14913	16.9857	0
hsa_circ_0000633	11.8061	3.78078	7.81045	12.6677	0	12.0695	14.6656	13.4177	9.47738	14.4649	9.5848	6.9941	10.7798
hsa_circ_0000636	4.37262	5.67117	0	0	0	0	0	0	2.56145	0	0	2.99747	7.69986
hsa_circ_0000638	113.251	52.931	129.802	73.703	92.368	106.961	111.536	52.3289	69.9277	95.7675	162.07	72.4389	160.157
hsa_circ_0000639	73.4601	112.793	41.6557	82.3401	131.871	37.0408	57.8907	181.809	101.946	90.2808	72.7573	50.957	71.352
hsa_circ_0000640	4.80988	5.67117	4.46312	0	2.90465	5.82665	2.31563	15.4303	9.47738	15.9613	9.14913	8.99241	2.0533
hsa_circ_0000641	0	3.78078	0	13.2435	0	0	0	0	0	4.98789	0	0	6.15989
hsa_circ_0000642	274.163	220.546	317.253	170.438	289.884	329.206	221.528	0	261.524	231.937	303.664	219.315	252.042
hsa_circ_0000643	2168.38	2368.03	1773.72	1968.68	3348.48	2359.79	1946.28	1927.45	2732.3	2294.93	2222.37	1616.14	2504.51
hsa_circ_0000645	0	11.3423	0	0	0	4.99427	0	0	0	21.4479	9.5848	6.9941	0
hsa_circ_0000646	0	30.2463	31.9857	34.5483	16.2661	44.9484	23.9281	22.1392	30.4813	22.9443	26.576	33.9713	12.8331
hsa_circ_0000647	430.266	417.146	340.313	409.397	307.893	340.443	407.164	472.302	465.416	599.545	314.991	303.744	291.055
hsa_circ_0000650	144.734	132.958	116.785	185.985	88.3015	76.5788	94.1688	73.7972	90.9316	118.712	84.5205	96.4187	119.605
hsa_circ_0000651	177.966	92.6292	94.8412	157.195	66.2261	79.4921	151.674	144.24	72.7453	130.683	99.769	103.413	97.5316
hsa_circ_0000652	212.509	142.409	139.1	294.236	192.288	103.631	240.439	336.783	158.298	256.378	200.409	215.818	125.764
hsa_circ_0000653	14.8669	17.6437	2.60348	34.5483	13.3614	8.32378	3.47344	21.4683	16.1372	18.4552	22.2193	8.49284	3.07994
hsa_circ_0000654	0	182.108	137.985	156.043	155.108	226.407	131.219	308.606	159.835	191.036	178.626	147.875	116.525
hsa_circ_0000655	395.722	220.546	344.032	248.748	330.55	402.871	392.885	249.569	271.258	255.38	438.722	302.745	409.119
hsa_circ_0000657	88.327	97.0401	60.2521	123.798	45.8935	23.3066	0	87.2148	0	129.685	0	0	0
hsa_circ_0000659	102.757	88.8484	26.4068	146.83	38.9224	38.7056	0	85.2022	68.9031	143.152	52.7164	40.9654	52.8724
hsa_circ_0000660	55.9696	51.0406	21.9436	67.945	23.8182	46.197	0	16.7721	37.3972	28.9298	33.1111	39.4667	31.3128
hsa_circ_0000664	5.68441	0	0	0	7.5521	4.57808	0	0	1.02458	2.99274	3.92105	1.99831	0
hsa_circ_0000665	99.6958	103.341	100.792	95.5836	93.5298	97.3882	144.727	28.1771	121.157	93.2736	87.5702	118.9	108.825
hsa_circ_0000666	8.30798	10.7122	8.92623	13.2435	6.39024	4.57808	10.4203	4.69618	2.04916	8.47942	2.61404	4.99579	0
hsa_circ_0000669	10.9316	17.6437	0	14.3951	18.5898	14.5666	7.71876	16.7721	19.2109	11.9709	16.5556	8.49284	19.5063
hsa_circ_0000672	473.992	472.598	428.459	397.881	358.434	314.639	551.119	332.758	459.013	327.704	747.614	425.141	633.955
hsa_circ_0000673	0	163.834	142.448	208.441	113.862	86.9835	128.131	121.43	174.179	170.087	99.769	103.413	91.885
hsa_circ_0000675	3.06084	10.0821	0	9.78869	6.97117	6.65903	9.64845	8.0506	7.94051	13.9661	0	7.99326	6.15989
hsa_circ_0000676	0	19.534	23.4314	19.5774	28.4656	19.1447	18.911	30.1898	20.4916	0	20.9123	17.4853	29.2595
hsa_circ_0000678	4.80988	6.93143	0	0	0	2.08095	0	0	1.28073	0	0	3.49705	0
hsa_circ_0000679	17.4905	21.4244	27.8945	17.85	35.4368	19.5609	20.4547	40.253	22.2847	25.937	16.5556	11.9899	12.3198
hsa_circ_0000681	241.369	161.313	127.199	118.616	219.011	251.794	142.411	244.872	147.027	187.046	142.901	166.859	155.537
hsa_circ_0000682	106.255	144.3	96.7008	172.166	162.661	96.9721	103.431	330.746	109.886	134.673	117.196	96.4187	86.2384
hsa_circ_0000688	43.7262	56.7117	44.2592	97.8869	79.0066	27.8847	87.6079	202.607	41.2394	89.2833	51.4094	58.4507	41.0659
hsa_circ_0000690	707.053	913.059	468.999	1245.47	480.43	387.888	1149.71	2219.28	750.506	1476.42	613.427	743.373	624.715
hsa_circ_0000692	0	52.931	46.1189	103.645	130.128	41.6189	85.6782	122.772	32.0182	64.3438	70.1433	58.4507	0
hsa_circ_0000696	0	8.1917	0	0	3.48558	1.66476	2.70156	6.03795	1.02458	1.99516	2.17836	6.49452	3.59327
hsa_circ_0000697	38.4791	18.9039	40.9119	24.7596	0	30.798	21.2266	16.7721	26.1268	19.4528	30.9328	44.9621	47.2258
hsa_circ_0000698	124.182	100.821	119.388	51.8225	127.224	117.365	57.5047	104.658	90.6755	146.644	99.3334	121.398	121.144
hsa_circ_0000699	6.9962	6.3013	2.97541	23.0322	0	5.41046	20.8406	0	9.98967	18.954	5.66375	16.4861	22.5863
hsa_circ_0000701	8.74525	0	7.43853	0	2.90465	5.41046	0	0	4.61062	0	3.04971	2.49789	4.10659
hsa_circ_0000702	57.2814	34.6572	69.5502	49.5192	0	66.5903	47.8563	24.8227	44.3132	68.8329	58.8158	50.4574	92.3983
hsa_circ_0000703	25.7985	28.3559	33.1014	43.7612	38.3414	26.6361	32.8047	30.1898	35.8604	20.9491	27.4474	39.4667	31.8261
hsa_circ_0000704	195.893	256.463	166.251	247.02	277.685	235.147	262.824	213.341	150.87	219.467	246.155	146.876	242.289
hsa_circ_0000705	515.969	1081.93	720.049	948.351	1196.14	591.405	701.635	1160.63	825.557	794.571	830.392	732.882	0
hsa_circ_0000706	24.4867	9.45196	0	46.0644	48.7982	39.1218	35.1203	25.4936	30.9936	23.4431	42.2603	40.9654	72.892
hsa_circ_0000707	23.1749	22.0546	24.1752	74.2788	20.3326	0	0	48.9745	27.1514	30.4261	22.2193	27.4768	44.1459
hsa_circ_0000709	9.18251	12.6026	6.32275	0	9.87582	7.90759	11.9641	0	10.7581	13.4673	5.22807	5.49536	21.5596
hsa_circ_0000710	0	0	0	0	0	0	0	0	0	0	5.66375	0	0
hsa_circ_0000711	779.201	582.241	638.969	618.99	461.259	835.292	950.565	154.303	554.043	502.281	714.939	708.402	981.476
hsa_circ_0000712	13.1179	3.15065	8.5543	4.60644	4.64744	8.73997	0	0	3.32989	3.49152	0	4.99579	11.2931
hsa_circ_0000713	62.5285	0	0	0	0	53.6884	0	0	0	0	0	44.9621	71.8654
hsa_circ_0000714	0	11.3423	0	10.3645	2.90465	32.8789	2.70156	0	13.0634	11.9709	18.7339	9.99157	17.9663
hsa_circ_0000715	744.658	327.038	647.152	563.713	593.13	689.625	793.102	286.467	872.175	790.082	568.117	253.286	696.581
hsa_circ_0000717	6.12167	0	0	0	1.74279	9.98854	0	0	0	0	4.7924	0	0
hsa_circ_0000720	0	4.41091	0	0	7.5521	3.32951	0	3.35442	2.04916	5.48668	0.871345	0	0
hsa_circ_0000721	0	7.56157	0	28.2144	5.22838	10.8209	0	13.4177	4.61062	9.47699	0	3.99663	0
hsa_circ_0000722	5071.81	3969.19	6782.08	3196.87	12157.1	9065.85	5357.2	7418.63	3038.14	2312.89	10643	7444.22	7044.86
hsa_circ_0000724	44.1635	0	15.6209	24.1838	17.4279	17.0638	29.3313	58.3669	19.4671	48.3826	20.4766	50.4574	29.2595
hsa_circ_0000725	6.55893	0	5.20697	6.90966	2.90465	4.16189	10.0344	0	3.58604	4.98789	4.35673	1.99831	5.64657
hsa_circ_0000727	31.4829	21.4244	39.4242	22.4564	16.2661	32.8789	0	42.2657	18.4425	33.4189	34.8538	0	0
hsa_circ_0000732	41.1027	62.3829	53.1855	71.9756	72.0354	109.042	37.8219	169.733	60.1942	25.4382	135.494	49.9579	64.6788
hsa_circ_0000735	0	0	0	0	0	3.32951	0	0	2.56145	2.99274	0	1.99831	0
hsa_circ_0000738	0	0	0	0	0	0	4.24532	0	0	0	0	0	0
hsa_circ_0000739	151.293	110.903	74.0133	85.7949	114.443	78.6597	69.8547	107.341	81.7104	65.3414	115.453	102.414	105.231
hsa_circ_0000740	104.068	113.423	97.4447	106.524	137.681	124.857	121.184	77.1516	116.802	91.7772	143.772	95.9191	97.5316
hsa_circ_0000741	0	25.8353	0	52.3983	0	23.3066	29.3313	86.544	23.3092	52.3729	28.3187	24.9789	23.6129
hsa_circ_0000744	5.68441	12.6026	9.29816	7.48547	5.22838	7.4914	4.63125	15.4303	9.47738	5.98547	7.84211	7.49368	3.07994
hsa_circ_0000745	2499.83	2161.98	1976.79	2341.8	1734.66	4982.2	2417.13	1078.78	2666.99	1466.94	2589.64	2706.72	5717.4
hsa_circ_0000752	0	0	0	0	0	0	0	0	0	0	1.30702	0	7.69986
hsa_circ_0000753	50.7224	41.5886	20.4559	58.1563	30.7893	19.5609	39.7516	36.2277	38.4218	54.8668	33.5468	29.4751	45.6858
hsa_circ_0000754	143.859	219.916	97.8166	216.503	177.184	102.799	121.956	275.733	173.667	226.45	119.81	110.906	117.551
hsa_circ_0000756	0	0	0	0	0	0	0	0	0	0	0	2.99747	6.15989
hsa_circ_0000757	3.06084	9.45196	9.67008	0	2.32372	5.41046	8.49063	0	2.30531	7.48184	7.84211	5.49536	0
hsa_circ_0000758	10.4943	7.56157	4.46312	10.9403	2.32372	4.99427	0	11.405	7.68436	12.4697	14.8129	9.99157	7.18654
hsa_circ_0000759	7.87072	5.67117	7.0666	0	0	6.24284	6.17501	0	6.65978	14.4649	2.61404	4.49621	3.07994
hsa_circ_0000761	0	57.3419	63.2275	57.5805	87.1396	0	49.0141	168.392	77.0998	72.3244	0	74.4372	48.2525
hsa_circ_0000770	175.342	233.148	285.639	165.256	353.206	228.904	381.307	274.391	210.295	172.082	257.047	276.767	247.936
hsa_circ_0000776	34.1065	22.6847	75.873	41.458	17.4279	29.5494	55.1891	6.70883	11.2704	29.4286	42.6959	29.4751	0
hsa_circ_0000777	18.8023	23.3148	28.2664	0	0	15.399	7.33282	0	2.8176	15.9613	0	25.9781	27.2062
hsa_circ_0000779	17.9278	6.93143	2.97541	10.3645	11.6186	9.57235	20.4547	36.2277	18.9548	25.937	19.1696	5.49536	10.7798
hsa_circ_0000780	0	3.78078	0	9.21288	0	0	0	0	3.07375	1.99516	4.7924	0	0
hsa_circ_0000782	101.008	97.0401	66.2029	131.284	112.701	49.5265	79.1173	133.506	108.35	143.651	60.9942	80.9317	85.7251
hsa_circ_0000783	11.3688	25.2052	12.6455	27.6386	0	10.4047	18.525	40.9239	14.3441	11.9709	22.655	15.4869	0
hsa_circ_0000784	76.9582	103.972	68.0625	103.069	80.1684	50.7751	37.05	201.265	105.532	151.632	72.3217	64.4456	56.4657
hsa_circ_0000785	3.4981	13.2327	0	10.3645	6.97117	6.24284	11.9641	0	9.98967	9.47699	6.09942	8.49284	0
hsa_circ_0000786	204.639	145.56	177.409	140.496	131.29	120.695	162.866	236.151	201.586	189.54	135.059	154.869	153.484
hsa_circ_0000787	46.7871	66.1637	0	116.313	41.827	29.5494	39.7516	97.949	45.5939	90.2808	0	0	54.9257
hsa_circ_0000793	428.517	365.476	453.378	349.514	566.988	605.971	451.161	358.252	595.794	448.91	463.12	478.097	539.504
hsa_circ_0000794	0	134.218	230.594	114.585	145.233	165.643	156.305	45.6201	171.874	125.196	176.012	220.814	184.283
hsa_circ_0000798	34.981	16.3834	33.1014	37.4273	0	34.1275	30.4891	8.72148	27.4076	10.4746	33.9825	29.4751	8.21319
hsa_circ_0000806	0	0	0	0	0	0	0	0	0	7.48184	1.74269	0	5.13324
hsa_circ_0000809	1.31179	5.04104	5.95082	16.1225	5.80931	0	0	5.36707	2.30531	3.99031	4.7924	1.99831	0
hsa_circ_0000813	67.7757	115.314	46.8627	94.432	54.6075	59.515	91.0813	73.1263	61.7311	59.3559	91.9269	79.433	46.1992
hsa_circ_0000814	118.498	144.93	104.511	173.317	168.47	54.937	107.677	197.24	131.659	114.223	122.86	100.415	130.898
hsa_circ_0000815	7.43346	14.493	7.43853	10.9403	16.847	3.7457	6.56094	7.37972	9.22124	8.97821	4.7924	0	9.75316
hsa_circ_0000816	285.095	277.888	172.202	267.749	242.248	236.812	115.009	332.087	200.05	188.044	243.105	251.788	241.262
hsa_circ_0000817	97.9467	89.4785	51.6978	63.3386	71.4545	90.313	88.7657	46.291	61.2188	55.8644	81.9065	96.9182	89.3184
hsa_circ_0000818	32.3574	21.4244	32.3576	26.487	0	18.7285	37.436	9.39237	18.1863	19.4528	27.8831	0	22.5863
hsa_circ_0000819	2.62357	2.52052	0	2.87903	0	1.24857	2.31563	3.35442	1.02458	0	0	0	0
hsa_circ_0000820	2.18631	9.45196	0	0	0	0	0	0	1.53687	2.49395	1.74269	0	0
hsa_circ_0000821	25.7985	5.04104	5.95082	42.0338	24.98	6.65903	10.0344	48.3036	16.9056	19.4528	0	9.99157	9.75316
hsa_circ_0000824	0.874525	6.3013	0	6.33386	7.5521	4.57808	0	16.1012	4.86676	2.99274	3.48538	4.49621	6.15989
hsa_circ_0000825	11.8061	0	6.69467	0	4.64744	2.91332	0	8.72148	5.89135	4.98789	2.17836	3.99663	0
hsa_circ_0000826	157.414	125.396	159.928	193.47	110.377	224.742	229.247	67.7592	144.978	165.598	147.693	153.87	276.682
hsa_circ_0000827	162.662	127.286	137.241	111.706	58.674	118.198	0	95.9363	145.747	138.663	148.129	126.393	109.851
hsa_circ_0000829	0	0	0	0	0	0	0	0	0	0	0	0	6.15989
hsa_circ_0000830	5.68441	13.2327	7.43853	6.33386	4.64744	3.32951	8.87657	12.0759	5.12291	8.47942	23.962	10.4912	0
hsa_circ_0000831	139.487	278.518	330.642	221.109	83.654	136.926	349.274	69.7719	147.796	136.169	353.766	257.283	174.017
hsa_circ_0000832	44.1635	127.916	78.8484	65.066	87.1396	42.8675	63.2938	79.1642	130.378	54.368	60.9942	56.4524	73.4053
hsa_circ_0000833	0	0	0	0	0	1.24857	0	0	0.768436	0	4.35673	0	0
hsa_circ_0000835	357.243	378.708	179.268	496.92	230.049	367.079	308.75	253.594	292.262	491.307	271.86	229.806	291.568
hsa_circ_0000836	19.2395	25.8353	24.5471	38.5789	20.9135	26.6361	26.6297	15.4303	19.4671	12.4697	36.5965	17.9848	35.9327
hsa_circ_0000837	6.9962	3.15065	5.20697	0	0	12.4857	0	12.7468	4.61062	2.99274	3.92105	3.99663	17.453
hsa_circ_0000839	92.6996	211.724	94.8412	176.772	189.964	64.0931	0	182.48	185.449	226.45	86.6989	112.905	0
hsa_circ_0000841	9.18251	37.8078	10.042	36.2757	0	0	0	70.4428	18.6986	47.385	0	4.99579	7.69986
hsa_circ_0000842	106.692	103.972	113.809	96.7352	92.9489	145.25	123.886	0	116.546	97.2639	120.681	162.363	104.718
hsa_circ_0000843	6.12167	8.1917	8.5543	0	2.32372	14.1504	7.33282	0	6.40364	9.97578	14.8129	10.4912	11.2931
hsa_circ_0000845	3.93536	0	0	5.18225	0	0	14.2797	6.70883	5.12291	12.4697	8.71345	1.99831	0
hsa_circ_0000847	415.399	336.49	374.158	305.752	237.02	264.696	395.972	309.277	388.06	381.075	504.509	345.708	478.931
hsa_circ_0000849	0	16.3834	16.7367	16.1225	16.847	4.57808	0	30.8606	13.0634	16.9588	0	0	15.913
hsa_circ_0000852	93.5741	0	72.8975	143.375	51.7028	0	81.4329	47.6327	103.739	174.077	72.7573	66.9435	124.738
hsa_circ_0000853	23.6122	48.52	29.7541	55.8531	44.7317	20.3933	61.7501	50.9871	16.3933	38.4068	13.0702	27.9764	0
hsa_circ_0000854	953.669	684.322	689.179	715.726	834.216	904.379	714.757	538.048	847.329	817.017	808.609	851.282	775.633
hsa_circ_0000857	43.7262	40.3283	28.2664	70.824	25.5609	48.6941	50.9438	8.0506	55.5836	42.3971	85.3919	38.4676	82.6452
hsa_circ_0000859	8.74525	5.04104	0	0	0	2.08095	9.64845	21.4683	4.35447	11.4722	3.48538	3.49705	0
hsa_circ_0000860	21.4259	15.7533	1.11578	33.3967	14.5233	10.8209	0	10.7341	11.7827	30.9249	0	10.4912	14.8864
hsa_circ_0000862	23.1749	41.5886	18.9682	21.8806	11.0377	13.3181	21.9985	0	12.0388	8.47942	49.231	27.9764	50.8191
hsa_circ_0000869	0	5.67117	5.20697	0	5.80931	1.24857	0	0	0	16.46	0	0	5.13324
hsa_circ_0000870	0	0	4.09119	0	0	0	0	0	0.512291	0	0	0	0
hsa_circ_0000871	168.783	190.93	103.767	177.348	142.328	193.528	121.184	138.873	98.616	123.7	138.108	152.871	119.091
hsa_circ_0000876	4.80988	0	2.60348	0	2.32372	3.7457	5.40313	0	3.58604	0	4.35673	2.49789	8.72651
hsa_circ_0000879	1.74905	0	0	0	2.32372	0	0	8.72148	3.07375	1.99516	0	0	0
hsa_circ_0000880	77.8327	141.779	0	271.204	132.452	0	102.659	428.694	105.276	188.044	91.0556	117.401	97.5316
hsa_circ_0000881	170.095	189.669	121.992	174.469	115.024	230.569	174.058	136.86	170.337	158.615	170.348	137.384	161.697
hsa_circ_0000883	24.0494	61.1227	15.249	55.2773	43.5698	25.3875	19.6828	58.3669	28.4321	34.9152	0	0	34.3927
hsa_circ_0000885	10.4943	4.41091	0	0	0	9.57235	0	0	12.5511	0	9.5848	12.4895	0
hsa_circ_0000886	134.677	149.971	54.6732	219.382	100.501	0	109.992	224.746	106.044	240.915	93.6696	0	51.3324
hsa_circ_0000888	7.43346	10.0821	0	5.18225	10.4568	2.08095	1.92969	0	10.2458	6.48426	1.74269	9.99157	0
hsa_circ_0000889	397.909	342.791	290.846	347.21	273.618	364.582	373.202	543.416	388.06	420.479	284.93	330.721	319.801
hsa_circ_0000893	46.7871	47.2598	49.4662	65.066	41.2461	24.5552	0	13.4177	42.0079	54.8668	36.1608	32.4726	29.7728
hsa_circ_0000894	6.55893	12.6026	5.95082	14.3951	1.74279	4.16189	3.85938	13.4177	10.2458	12.4697	6.09942	2.49789	0
hsa_circ_0000896	196.331	114.684	132.778	92.7046	196.355	210.592	295.628	100.633	77.6121	115.22	193.874	237.3	301.321
hsa_circ_0000901	5.24715	5.04104	5.20697	9.78869	10.4568	7.90759	0	0	9.98967	6.98305	9.5848	9.99157	10.2665
hsa_circ_0000906	14.8669	9.45196	0	4.03064	19.1707	8.32378	5.40313	6.03795	6.40364	9.97578	3.92105	5.99494	5.64657
hsa_circ_0000907	169.658	81.917	94.4693	0	113.281	89.0645	160.55	0	72.7453	0	115.453	140.881	151.944
hsa_circ_0000909	44.6008	0	25.291	0	26.1419	12.0695	42.0672	15.4303	19.2109	42.3971	8.71345	29.4751	13.3464
hsa_circ_0000910	20.1141	35.9174	11.5297	20.1532	17.4279	22.8904	18.525	42.9365	28.4321	27.4334	18.7339	24.4794	15.913
hsa_circ_0000914	743.346	822.95	501.729	899.407	857.454	543.127	570.03	1370.61	654.195	549.167	1009.02	729.884	734.053
hsa_circ_0000915	80.019	76.8759	46.1189	158.922	101.082	53.2722	90.3094	180.468	60.9626	107.738	75.3714	104.912	53.3857
hsa_circ_0000918	154.791	178.957	123.108	263.143	193.45	90.7292	200.688	460.226	145.491	276.329	167.298	153.87	126.791
hsa_circ_0000921	40.6654	79.3964	48.7223	95.0078	52.2838	0	52.4875	94.5946	42.7763	66.8378	50.538	37.4684	24.6396
hsa_circ_0000923	5.24715	2.52052	2.23156	5.18225	0	0	3.0875	0	1.28073	0	3.04971	2.99747	8.72651
hsa_circ_0000925	0	13.2327	26.7787	15.5467	0	15.8152	8.87657	21.4683	9.22124	20.4504	23.962	2.99747	18.993
hsa_circ_0000926	4.37262	6.93143	7.43853	0	0	1.66476	0	0	0.768436	5.98547	10.4561	1.99831	0
hsa_circ_0000928	2.62357	6.3013	3.34734	0	4.06651	0	12.7359	10.0633	1.28073	6.98305	7.84211	4.99579	7.18654
hsa_circ_0000932	86.1407	139.889	71.4098	126.101	102.825	0	96.0985	338.796	159.066	122.203	67.0936	101.914	91.885
hsa_circ_0000936	220.38	208.573	184.103	368.515	413.623	189.366	345.414	520.606	110.143	233.932	311.942	274.269	128.331
hsa_circ_0000940	66.0266	145.56	54.6732	135.314	77.8447	32.8789	126.588	312.632	89.1386	169.588	123.731	86.4271	104.718
hsa_circ_0000941	37.1673	37.8078	16.3648	38.0031	0	0	41.2953	59.7086	30.7375	85.293	35.2895	41.465	33.3661
hsa_circ_0000942	29.7338	19.534	2.23156	71.3998	0	10.4047	20.8406	19.4556	17.674	16.46	14.3772	28.476	0
hsa_circ_0000944	235.684	226.847	237.661	321.299	335.778	204.349	246.228	801.035	250.254	257.375	300.178	207.325	202.763
hsa_circ_0000952	0	1.89039	4.46312	4.60644	0	3.7457	7.71876	0	2.04916	2.99274	0	0	0
hsa_circ_0000958	1.74905	1.89039	2.60348	0	4.06651	2.08095	0	34.2151	1.02458	8.97821	5.22807	4.49621	4.61992
hsa_circ_0000963	87.8897	252.052	45.375	167.559	0	0	0	346.847	100.665	130.184	43.5673	55.4532	0
hsa_circ_0000967	0	0	0	0	0	0	4.24532	0	0	0	0	0	0
hsa_circ_0000970	0	0	0	0	0	6.65903	3.47344	0	3.58604	1.49637	0	2.49789	0
hsa_circ_0000972	5166.25	3042.27	4685.9	2804.75	5173.77	3851.41	3954.32	3389.3	2943.62	2679	3854.4	3865.24	3973.13
hsa_circ_0000973	1411.48	837.443	1235.54	753.729	1580.71	997.189	1174.79	731.934	909.06	784.595	900.1	1196.49	1416.77
hsa_circ_0000974	1.31179	0	2.97541	5.18225	0	0.832378	5.40313	0	1.79302	7.98063	0	2.99747	10.7798
hsa_circ_0000975	0	0	4.09119	0	0	2.08095	0	0	0	0	0	0	0
hsa_circ_0000978	177.091	267.805	185.963	200.956	310.217	229.736	174.058	178.455	263.574	268.847	183.418	168.858	139.111
hsa_circ_0000982	388.726	257.093	238.033	292.509	240.505	210.592	245.071	240.176	253.072	366.61	218.708	282.262	301.321
hsa_circ_0000983	41.9772	25.2052	52.0697	47.216	55.7693	19.1447	40.5235	59.7086	39.4464	55.8644	41.3889	27.4768	34.3927
hsa_circ_0000985	90.9506	105.232	78.4764	114.585	73.7782	60.7636	79.1173	115.392	101.946	106.741	62.3012	57.9511	65.1922
hsa_circ_0000987	58.5931	84.4375	59.1363	103.645	109.796	44.116	86.4501	71.1136	111.936	108.736	79.7281	82.4305	69.2988
hsa_circ_0000989	14.4297	19.534	23.0594	30.5177	8.13303	12.9019	4.63125	0	11.2704	24.9395	12.6345	11.4903	8.21319
hsa_circ_0000991	7.43346	4.41091	7.0666	6.33386	10.4568	6.65903	2.31563	0	4.86676	4.4891	0	0	4.61992
hsa_circ_0000992	0	0	0	0	0	56.1855	35.5063	0	0	0	0	0	76.4853
hsa_circ_0000993	3.4981	23.3148	13.0174	7.48547	25.5609	12.0695	16.9813	9.39237	12.295	8.47942	18.2983	9.49199	5.64657
hsa_circ_0000994	0	0	0	0	0	0	80.2751	0	0	0	48.3597	0	0
hsa_circ_0000996	93.5741	366.106	286.383	311.511	275.942	206.43	226.16	690.339	248.717	257.874	428.266	218.316	335.714
hsa_circ_0000997	153.479	60.4925	107.859	124.374	98.1773	85.735	108.449	61.0504	110.399	169.588	99.769	61.4482	70.3254
hsa_circ_0000998	0	0	0	13.8193	9.29489	0	0	8.72148	2.8176	0	0	1.49874	0
hsa_circ_0001002	33.2319	60.4925	31.6137	0	30.2084	45.3646	42.8391	0	39.1903	45.8886	31.3684	32.9722	56.979
hsa_circ_0001005	9.18251	5.04104	7.81045	0	2.32372	3.32951	8.49063	0	2.56145	0	0	9.49199	5.64657
hsa_circ_0001006	74.7718	94.5196	57.2766	50.6708	84.2349	52.4398	89.1516	67.7592	69.4154	94.7699	67.5293	0	43.1192
hsa_circ_0001007	4.80988	7.56157	4.83504	0	0	3.32951	0	0	6.91593	3.49152	10.0205	4.49621	0
hsa_circ_0001009	928.745	1599.9	1041.02	1205.16	1631.25	834.459	981.054	1724.17	1325.04	1218.54	997.255	961.189	973.776
hsa_circ_0001011	170.532	82.5471	102.652	143.375	85.3968	95.3073	108.063	108.012	116.802	133.676	119.374	133.887	144.757
hsa_circ_0001014	747.718	618.788	610.703	538.378	493.21	645.925	722.09	512.555	669.052	750.678	629.111	642.958	595.456
hsa_circ_0001016	979.467	1793.98	1358.27	1658.89	2023.38	1204.45	1339.98	2599	1885.23	1766.21	1482.16	1075.09	969.669
hsa_circ_0001017	4033.31	2835.59	4149.21	2915.3	4313.99	4374.15	4379.24	2901.57	4151.09	3227.66	3638.74	3505.04	4583.47
hsa_circ_0001018	0	4.41091	13.0174	0	6.97117	4.99427	5.01719	8.72148	10.7581	13.4673	12.1988	10.4912	0
hsa_circ_0001020	357.243	628.87	346.263	742.213	546.656	319.633	428.005	701.073	519.975	546.673	436.98	304.243	333.147
hsa_circ_0001023	36.73	37.8078	43.5154	26.487	12.7805	70.336	48.2422	16.7721	26.383	25.937	38.3392	44.9621	66.2188
hsa_circ_0001025	0	3.78078	0	12.6677	1.74279	2.91332	6.17501	10.0633	1.02458	4.4891	0	3.49705	7.18654
hsa_circ_0001027	20.5513	17.6437	14.1332	15.5467	11.6186	21.2256	23.1563	19.4556	20.4916	26.4358	14.3772	26.9772	0
hsa_circ_0001028	60.3422	64.9034	60.624	56.4289	32.5321	72.0007	79.5032	14.7594	55.0713	61.8499	50.9737	0	81.6185
hsa_circ_0001032	148.669	252.052	170.342	246.445	237.02	171.054	142.797	425.34	204.404	200.014	208.687	173.354	122.171
hsa_circ_0001037	2.18631	1.26026	0	0	0	0	6.56094	14.7594	2.56145	3.49152	3.04971	1.99831	0
hsa_circ_0001039	34.1065	12.6026	46.8627	0	41.2461	28.717	43.611	6.03795	39.9587	39.9031	0	42.4642	39.526
hsa_circ_0001040	9.18251	4.41091	0	8.06127	12.7805	9.98854	8.49063	36.2277	9.22124	5.48668	3.48538	12.989	8.21319
hsa_circ_0001046	3.06084	12.6026	4.46312	0	4.64744	1.24857	6.94688	0	2.8176	5.98547	8.71345	0	10.2665
hsa_circ_0001047	48.9734	9.45196	53.5574	4.60644	23.2372	34.9599	42.8391	0	21.5162	0	21.7836	48.4591	29.2595
hsa_circ_0001050	323.574	412.105	435.154	429.551	508.314	323.379	389.411	472.302	329.659	479.835	337.646	430.137	574.41
hsa_circ_0001051	65.1521	60.4925	0	67.945	73.1973	89.0645	72.9422	39.5821	73.7699	69.8305	63.6082	82.4305	116.525
hsa_circ_0001052	3.93536	8.82183	18.2244	0	5.22838	8.73997	0	5.36707	4.86676	4.98789	11.3275	8.49284	19.5063
hsa_circ_0001053	0	86.958	50.582	73.1272	91.2061	0	0	118.075	54.8151	44.891	90.6199	56.4524	27.2062
hsa_circ_0001055	0	1.26026	10.7859	0	0	3.32951	0	0	4.35447	3.49152	1.74269	4.99579	0
hsa_circ_0001057	61.2167	50.4104	57.2766	30.5177	44.1507	76.1626	63.6797	9.39237	36.6288	0	44.0029	46.4608	82.1319
hsa_circ_0001058	5.68441	4.41091	4.83504	5.18225	0	3.7457	3.85938	10.7341	11.0143	15.9613	5.22807	9.49199	0
hsa_circ_0001061	38.0418	36.5476	30.8699	48.9434	51.1219	21.2256	11.5781	7.37972	46.1062	33.4189	42.6959	36.9688	30.2861
hsa_circ_0001062	235.684	108.382	166.623	244.717	224.239	263.448	195.285	248.898	102.202	57.3608	177.754	274.768	280.275
hsa_circ_0001067	2.18631	0	2.23156	0	0	0	0	0	3.07375	0	4.35673	6.49452	0
hsa_circ_0001068	83.0798	60.4925	55.0451	103.069	65.0642	58.2665	89.5376	101.303	53.2783	93.7724	40.5176	61.4482	69.2988
hsa_circ_0001069	34.981	12.6026	25.6629	36.2757	14.5233	40.7865	19.6828	10.0633	15.1126	14.9637	21.7836	22.481	42.0926
hsa_circ_0001070	1697.89	1108.4	993.043	1183.86	1178.71	1221.93	1062.87	1031.15	1163.67	1119.28	910.556	1163.02	1362.36
hsa_circ_0001072	564.943	882.813	580.577	760.063	802.265	643.428	632.552	834.579	680.835	781.603	591.644	621.975	648.328
hsa_circ_0001073	508.536	182.108	294.566	167.559	180.669	223.077	165.181	177.113	227.457	258.872	286.673	263.778	323.394
hsa_circ_0001074	536.521	762.458	623.72	526.286	907.995	405.784	669.216	860.743	512.547	466.368	625.626	786.836	496.384
hsa_circ_0001075	9.61977	18.9039	6.32275	0	9.87582	13.3181	0	0	11.0143	15.4625	13.5059	19.4836	10.2665
hsa_circ_0001077	1.31179	6.3013	0	0	13.3614	0	0	6.03795	7.42822	0	0	3.49705	0
hsa_circ_0001078	10.4943	4.41091	5.95082	0	0	2.08095	0	0	3.07375	2.49395	3.92105	4.49621	3.59327
hsa_circ_0001079	146.483	0	149.886	89.8256	131.871	87.3997	128.903	123.443	91.1878	178.068	119.374	149.874	145.271
hsa_circ_0001080	7.87072	6.3013	10.4139	9.21288	6.39024	2.08095	7.33282	12.0759	6.14749	8.97821	5.22807	4.49621	4.10659
hsa_circ_0001081	60.3422	39.6982	63.2275	62.1869	42.9889	35.7923	25.8578	27.5062	43.5447	50.8765	53.1521	65.4448	49.2791
hsa_circ_0001083	39.3536	16.3834	21.1998	25.3354	18.5898	25.8037	27.7875	20.1265	28.6883	31.9225	13.9415	30.4743	25.6662
hsa_circ_0001085	97.0722	34.6572	90.75	25.3354	67.9689	49.9427	94.5548	36.2277	50.4607	60.8523	59.2515	107.909	62.1122
hsa_circ_0001086	0	0	0	0	0	0	0	0	2.56145	0	0	0	0
hsa_circ_0001087	9.18251	24.5751	0	31.0935	14.5233	5.82665	21.6125	55.6833	15.1126	30.4261	7.40644	5.99494	11.2931
hsa_circ_0001090	10.9316	17.6437	13.0174	0	0	8.32378	8.10469	9.39237	14.088	13.4673	0	12.989	9.75316
hsa_circ_0001091	0	2.52052	7.43853	0	0	1.24857	5.40313	0	3.84218	0	0	0	0
hsa_circ_0001094	0	0	2.60348	0	6.39024	0	0	0	1.28073	2.99274	0	1.49874	6.67321
hsa_circ_0001095	99.2585	0	98.5605	0	113.862	140.256	159.392	0	0	165.598	167.734	128.392	156.564
hsa_circ_0001096	3.4981	13.2327	3.34734	0	6.97117	4.16189	5.78907	0	2.8176	5.48668	6.97076	4.99579	0
hsa_circ_0001097	81.768	84.4375	84.4273	133.587	114.443	101.134	94.1688	122.772	117.315	187.046	117.632	91.9225	79.5652
hsa_circ_0001098	73.0228	46.6297	0	51.8225	25.5609	56.1855	53.6454	12.0759	49.4361	36.9104	38.3392	41.465	103.691
hsa_circ_0001101	0	2.52052	0	0	0	0.832378	0	8.72148	0	3.49152	0	0	0
hsa_circ_0001102	0	16.3834	18.9682	19.0016	21.4944	19.5609	11.5781	55.0124	15.1126	13.4673	18.2983	25.9781	14.3731
hsa_circ_0001103	0	34.027	0	8.06127	15.1042	22.8904	12.7359	0	12.295	30.9249	18.2983	0	18.4797
hsa_circ_0001104	18.8023	0	45.0031	27.0628	22.0754	37.457	29.3313	16.1012	27.1514	11.4722	29.1901	22.481	38.4993
hsa_circ_0001112	227.376	240.08	114.553	326.481	222.496	148.996	200.302	422.657	266.391	334.189	206.945	180.847	167.344
hsa_circ_0001115	67.3384	74.3554	38.6803	86.3708	66.2261	44.9484	0	157.658	64.8048	81.3026	45.31	50.4574	48.7658
hsa_circ_0001116	318.327	354.133	358.909	500.375	359.015	483.612	389.025	238.834	350.151	359.627	435.237	360.196	391.153
hsa_circ_0001118	202.452	255.203	278.201	285.599	0	119.862	191.811	343.492	231.043	237.922	209.994	169.857	165.29
hsa_circ_0001119	219.943	213.614	218.321	213.624	223.077	289.668	221.528	173.759	182.632	208.494	227.421	208.324	199.17
hsa_circ_0001123	0	13.8629	8.92623	0	2.90465	2.91332	11.1922	12.7468	4.35447	4.4891	7.40644	8.99241	15.913
hsa_circ_0001124	13.1179	12.6026	6.69467	19.0016	11.0377	17.0638	14.6656	15.4303	6.14749	13.9661	7.40644	12.4895	7.69986
hsa_circ_0001126	118.498	80.6567	111.95	97.8869	72.0354	92.8102	118.483	39.5821	64.5487	103.748	100.64	82.93	110.878
hsa_circ_0001127	0	47.8899	26.7787	39.1547	35.4368	35.7923	40.5235	57.696	39.4464	34.9152	71.0147	29.9747	40.5526
hsa_circ_0001130	11.3688	23.945	6.69467	27.6386	8.13303	7.90759	1.54375	28.1771	0	30.9249	12.6345	0	22.0729
hsa_circ_0001134	62.0912	126.026	80.708	142.224	92.9489	72.0007	102.659	141.556	130.122	130.184	111.968	102.414	78.0253
hsa_circ_0001136	0	669.199	505.076	897.104	743.01	406.617	639.499	1054.63	534.832	615.506	916.22	642.458	508.704
hsa_circ_0001137	3.93536	0	4.83504	0	0	4.16189	0	0	2.30531	3.49152	0	0	0
hsa_circ_0001139	7.87072	14.493	13.0174	0	9.29489	2.91332	19.6828	0	10.2458	8.47942	16.9912	15.9865	24.1262
hsa_circ_0001140	85.2661	85.0676	72.1537	69.0966	62.1596	46.197	121.956	63.063	78.1244	75.3172	98.462	85.9275	90.345
hsa_circ_0001141	2.62357	2.52052	8.92623	0	4.64744	0	3.47344	0	3.58604	5.98547	2.17836	1.99831	0
hsa_circ_0001146	0	8.1917	0	20.1532	8.71396	4.57808	5.78907	6.03795	5.89135	10.9734	6.97076	3.99663	11.2931
hsa_circ_0001147	383.042	373.667	395.73	372.546	235.277	373.738	404.849	193.885	393.183	434.944	375.55	357.698	272.575
hsa_circ_0001148	235.247	197.861	248.819	169.287	166.146	211.424	230.019	115.392	198	227.448	201.281	226.809	224.323
hsa_circ_0001150	3.93536	0	9.29816	0	0	12.9019	4.63125	0	11.7827	0	3.92105	1.99831	0
hsa_circ_0001152	0	22.0546	0	0	0	12.0695	21.9985	0	18.4425	25.937	0	0	0
hsa_circ_0001153	111.939	89.4785	114.181	80.6127	74.94	110.29	100.73	40.9239	105.532	72.3244	88.4416	120.898	132.438
hsa_circ_0001155	129.867	268.436	177.409	158.922	223.077	166.476	149.358	244.872	177.253	164.102	228.292	184.345	130.898
hsa_circ_0001159	213.821	214.244	206.791	153.164	167.889	251.794	195.67	167.721	194.927	178.068	182.983	158.366	198.143
hsa_circ_0001163	192.395	232.518	220.18	213.048	191.126	296.743	230.405	82.5187	214.65	160.111	203.459	215.318	238.696
hsa_circ_0001164	4.37262	0	0	0	0	2.08095	0	0	0	0	0	0	0
hsa_circ_0001165	6.55893	5.04104	2.23156	12.0919	4.06651	4.57808	0	0	5.6352	8.47942	5.22807	7.49368	25.6662
hsa_circ_0001168	24.4867	10.7122	0	0	7.5521	28.717	20.4547	5.36707	11.7827	11.9709	11.3275	15.4869	12.3198
hsa_circ_0001170	10.4943	6.3013	2.23156	0	0	5.41046	0	10.7341	0	4.4891	6.97076	4.99579	4.61992
hsa_circ_0001172	9.61977	2.52052	1.85963	0	11.6186	3.32951	5.78907	20.1265	6.65978	15.9613	8.27778	7.49368	11.8065
hsa_circ_0001173	2472.28	3860.81	2864.58	3682.27	3844.02	2638.64	2892.99	5077.92	4017.64	3612.73	3158.63	2983.98	2685.2
hsa_circ_0001174	15.7414	49.1502	78.8484	57.5805	87.7205	85.3188	72.1704	55.6833	62.7556	123.201	96.7193	110.906	69.2988
hsa_circ_0001177	44.6008	58.6021	32.7295	12.6677	0	0	25.4719	34.2151	38.4218	55.8644	20.4766	22.9806	35.4194
hsa_circ_0001178	2186.31	2593.62	2146.39	2508.78	2686.22	2132.97	2364.64	3278.61	2357.56	2701.44	2524.72	2248.6	2167.25
hsa_circ_0001180	6.55893	10.7122	10.042	21.8806	17.4279	13.3181	16.2094	17.443	14.3441	9.47699	18.7339	8.99241	10.2665
hsa_circ_0001181	57.7186	54.1912	61.3678	62.7627	45.3126	146.915	95.3266	26.8353	46.8746	47.8838	52.7164	72.4389	132.951
hsa_circ_0001185	123.745	247.011	53.9293	285.023	134.195	59.0989	81.0469	199.252	97.3353	219.966	69.272	99.4161	0
hsa_circ_0001186	0	0	2.60348	4.60644	1.74279	0	0	0	1.79302	0.997578	10.4561	0	10.7798
hsa_circ_0001187	868.403	1131.08	455.982	1506.88	1038.12	545.624	680.022	1351.16	801.479	1250.46	811.658	750.367	510.244
hsa_circ_0001188	13.1179	4.41091	0	10.9403	10.4568	17.0638	11.5781	0	7.94051	5.98547	12.1988	11.4903	21.0463
hsa_circ_0001189	11412.5	6405.91	12361.3	8891.58	7685.71	16911.8	10616.4	4899.46	8310.38	10915.5	8904.28	12493.5	11773.1
hsa_circ_0001190	245.304	504.734	370.81	324.178	0	325.876	274.016	562.871	282.785	302.765	449.614	317.732	181.717
hsa_circ_0001191	23.1749	23.3148	13.7613	39.7305	29.0465	9.15616	17.3672	33.5442	19.7232	31.9225	43.1316	16.9857	11.8065
hsa_circ_0001192	0	10.7122	30.126	10.9403	16.847	58.6827	37.05	11.405	25.1023	24.4407	8.71345	38.4676	41.5793
hsa_circ_0001193	1.74905	6.93143	0	9.78869	2.90465	3.7457	0	0	2.04916	0	3.92105	6.9941	0
hsa_circ_0001194	13.9924	30.2463	21.9436	12.0919	21.4944	10.4047	26.6297	18.1139	0	30.4261	23.0907	25.4785	37.4727
hsa_circ_0001195	0	218.025	131.662	146.254	136.519	0	92.6251	218.708	139.343	127.191	0	0	0
hsa_circ_0001196	3.4981	0	0	0	0	0	0	0	1.53687	1.49637	0	0	10.2665
hsa_circ_0001200	614.791	733.472	496.893	611.505	647.157	653.417	648.761	1057.31	716.183	810.034	1017.3	466.606	470.205
hsa_circ_0001202	1.31179	5.67117	0	17.85	6.97117	0	3.47344	14.0886	2.8176	5.98547	5.22807	0	0
hsa_circ_0001206	94.4486	97.6702	109.718	115.737	0	94.4749	126.974	194.556	97.3353	120.208	67.0936	95.4195	121.144
hsa_circ_0001208	15.3042	6.93143	3.71926	0	0	10.4047	24.3141	0	6.65978	21.4479	7.40644	0	0
hsa_circ_0001211	15.7414	9.45196	0	20.1532	14.5233	5.41046	4.63125	55.6833	7.68436	16.9588	8.27778	11.9899	8.72651
hsa_circ_0001212	0	7.56157	5.57889	20.729	5.80931	0	1.54375	0	4.86676	9.47699	4.7924	0.999157	4.10659
hsa_circ_0001215	19.2395	10.7122	9.29816	14.9709	11.6186	7.90759	8.10469	0	8.70895	12.4697	15.2485	7.99326	5.13324
hsa_circ_0001219	3.93536	11.9725	5.20697	0	12.1995	7.4914	0	0	2.56145	2.99274	6.09942	2.99747	6.67321
hsa_circ_0001222	66.9011	66.7938	71.4098	82.3401	91.2061	126.938	69.8547	38.2404	78.1244	76.3147	72.7573	62.9469	109.851
hsa_circ_0001228	6.9962	9.45196	4.09119	10.3645	4.64744	4.16189	11.5781	10.0633	2.30531	7.48184	9.5848	4.99579	4.61992
hsa_circ_0001230	67.3384	229.367	70.2941	146.83	125.481	64.9255	94.5548	203.278	79.4051	105.743	93.234	72.9385	51.3324
hsa_circ_0001231	12.2433	17.6437	42.3996	14.9709	20.9135	34.9599	0	8.72148	20.4916	20.9491	45.31	57.4515	46.1992
hsa_circ_0001235	7.43346	11.3423	8.92623	8.06127	0	3.7457	3.0875	12.7468	4.61062	8.47942	18.2983	6.49452	3.07994
hsa_circ_0001236	163.536	180.847	134.637	199.804	278.847	184.372	167.497	256.277	135.245	138.165	206.073	158.366	220.216
hsa_circ_0001238	25.3612	13.2327	20.8279	44.9128	26.1419	19.1447	42.8391	61.7213	16.1372	23.4431	18.2983	25.4785	28.2328
hsa_circ_0001240	121.559	137.368	43.8873	207.29	155.689	36.2085	38.9797	212.67	75.8191	154.126	64.9152	77.9343	66.2188
hsa_circ_0001245	13.1179	12.6026	5.20697	0	8.71396	2.08095	9.64845	18.1139	6.40364	16.46	18.7339	7.99326	0
hsa_circ_0001246	24.9239	17.6437	15.249	25.9112	5.80931	16.2314	5.01719	0	8.96509	13.9661	14.8129	12.4895	0
hsa_circ_0001247	0	53.5611	29.0102	32.8209	27.3037	21.2256	50.9438	34.2151	25.8707	63.845	27.4474	23.9798	39.0126
hsa_circ_0001250	0	30.8764	4.83504	21.3048	13.3614	10.4047	19.6828	39.5821	12.5511	24.9395	10.4561	0	0
hsa_circ_0001251	8.30798	6.3013	11.1578	14.3951	8.71396	6.24284	7.33282	0	5.89135	11.9709	14.8129	3.49705	0
hsa_circ_0001252	0	15.7533	8.5543	8.06127	19.1707	6.24284	12.7359	18.1139	5.6352	11.4722	10.0205	9.49199	12.3198
hsa_circ_0001258	120.247	93.2593	110.462	139.921	96.4345	124.441	182.163	138.202	102.458	111.729	112.404	84.9284	172.99
hsa_circ_0001259	0	0	0	5.75805	0	0	0	0	0	0	0	2.49789	0
hsa_circ_0001260	16.1787	17.0135	17.8525	32.8209	22.6563	9.98854	35.5063	28.1771	16.9056	41.3995	15.2485	24.4794	25.1529
hsa_circ_0001263	144.734	104.602	180.012	152.588	145.233	106.544	161.322	124.784	133.452	132.678	123.731	130.39	157.077
hsa_circ_0001264	245.741	146.82	434.782	208.441	273.618	395.38	304.891	71.1136	186.474	182.058	283.623	308.24	413.739
hsa_circ_0001265	4.80988	13.2327	1.85963	0	12.1995	3.32951	4.63125	25.4936	6.65978	11.4722	3.48538	2.99747	1.02665
hsa_circ_0001266	17.9278	40.9585	31.6137	29.9419	59.8359	20.3933	29.3313	30.8606	34.0673	30.9249	39.2105	23.9798	7.69986
hsa_circ_0001267	6.12167	4.41091	19.7121	0	16.2661	10.4047	3.47344	8.72148	10.7581	7.48184	11.7632	15.4869	21.0463
hsa_circ_0001268	6.12167	7.56157	0	7.48547	4.64744	5.82665	2.70156	10.7341	6.14749	6.48426	4.7924	6.49452	8.21319
hsa_circ_0001269	0	0	0	7.48547	0	0	0	0	0	0	0	0	0
hsa_circ_0001273	34.5437	29.6161	30.8699	43.7612	23.2372	36.6246	47.8563	18.7847	27.4076	31.9225	0	35.9697	22.0729
hsa_circ_0001274	3.93536	7.56157	11.5297	0	3.48558	0	4.24532	0	8.19665	3.99031	9.14913	19.4836	40.0393
hsa_circ_0001277	38.4791	56.7117	39.0523	89.8256	77.8447	29.5494	57.1188	48.9745	61.4749	66.8378	50.538	49.9579	48.7658
hsa_circ_0001278	323.574	228.737	312.046	135.314	268.39	198.522	187.18	90.5693	185.962	195.525	229.6	273.269	262.309
hsa_circ_0001279	3.06084	6.93143	0	6.90966	4.64744	2.91332	3.0875	2.68353	5.37905	0	4.7924	8.99241	2.56662
hsa_circ_0001280	315.266	301.202	340.313	383.486	240.505	250.13	294.471	264.999	275.1	425.966	233.085	290.255	270.008
hsa_circ_0001289	1055.11	867.059	795.55	1027.24	866.748	756.632	1038.17	1271.32	863.466	963.661	896.179	936.21	823.372
hsa_circ_0001290	2210.8	1327.05	2088.37	1836.82	1394.81	1953.18	2224.55	1365.92	1717.46	1988.67	1735.72	1756.02	1744.28
hsa_circ_0001292	8.30798	13.2327	6.32275	11.5161	14.5233	4.57808	0	10.0633	3.07375	7.48184	8.71345	11.4903	0
hsa_circ_0001294	5.24715	0	4.09119	7.48547	1.16186	2.49713	15.0516	6.70883	7.94051	12.4697	6.97076	13.9882	1.02665
hsa_circ_0001295	0	0	0	0	0	1.66476	0	0	6.40364	2.49395	2.61404	1.49874	0
hsa_circ_0001296	3.93536	4.41091	0	0	1.74279	2.91332	4.24532	0	0.512291	5.48668	0	2.99747	0
hsa_circ_0001301	902.509	1541.93	952.875	1692.87	1367.51	944.749	1481.62	2771.42	1417.25	1471.43	1007.71	1161.02	914.23
hsa_circ_0001302	0	0	5.20697	6.33386	0	2.91332	1.15781	16.1012	2.8176	0	2.61404	2.49789	0
hsa_circ_0001304	6.55893	1.89039	7.81045	5.75805	2.32372	4.16189	6.17501	10.7341	8.4528	8.47942	9.14913	7.99326	0
hsa_circ_0001305	0	59.2323	55.0451	24.7596	62.7405	0	35.1203	77.8225	38.4218	49.8789	46.617	33.9713	0
hsa_circ_0001306	296.464	294.901	290.474	460.644	323.578	0	668.444	428.024	493.848	553.656	139.415	432.135	243.316
hsa_circ_0001307	91.8251	137.368	69.5502	150.285	135.357	50.7751	109.22	207.303	127.56	180.063	100.64	92.9216	61.0856
hsa_circ_0001308	82.2053	149.971	185.219	118.616	113.862	97.8044	103.817	150.278	189.291	130.683	147.693	116.901	112.418
hsa_circ_0001309	207.7	268.436	378.621	226.867	265.485	248.881	213.81	175.101	428.275	303.763	318.041	328.223	178.123
hsa_circ_0001312	2155.27	2018.94	1892.36	2144.87	1919.98	1709.29	2116.1	2570.15	1795.07	2599.69	1400.25	2145.19	1807.41
hsa_circ_0001313	659.829	538.131	743.481	643.174	637.281	443.241	750.649	436.745	718.488	298.276	785.954	669.435	803.352
hsa_circ_0001314	352.871	354.763	460.073	416.883	469.392	254.708	253.175	336.113	467.978	267.85	321.526	486.09	521.537
hsa_circ_0001315	221.255	150.601	222.412	166.408	166.146	240.973	247.772	59.0377	145.491	153.627	247.898	186.343	239.722
hsa_circ_0001316	76.5209	120.985	114.925	86.9466	117.929	72.8331	77.9594	116.063	109.374	86.2905	137.237	117.401	124.738
hsa_circ_0001317	59.9049	33.3969	36.0768	51.2466	36.5986	21.6418	0	26.1645	27.6637	38.9056	33.1111	36.9688	42.6059
hsa_circ_0001319	31.9201	25.2052	8.18238	0	12.1995	16.6476	5.78907	67.0883	26.383	33.4189	16.5556	27.9764	26.1795
hsa_circ_0001320	34.981	42.8489	55.7889	57.0047	53.4456	64.5093	0	24.1518	42.5201	58.8571	33.5468	46.9604	46.1992
hsa_circ_0001322	117.186	75.6157	79.9641	136.466	81.3303	85.3188	133.149	69.7719	72.4892	144.15	48.3597	74.4372	66.7321
hsa_circ_0001324	172.719	219.285	162.532	249.899	154.528	203.516	190.267	238.164	207.222	351.148	182.111	166.859	202.25
hsa_circ_0001325	16.1787	25.8353	26.4068	10.9403	0	34.5437	38.9797	16.1012	26.1268	31.4237	21.7836	29.9747	25.6662
hsa_circ_0001326	10.9316	13.2327	8.18238	9.21288	2.90465	12.4857	32.8047	11.405	15.1126	16.46	14.8129	11.9899	9.75316
hsa_circ_0001329	889.829	896.676	801.873	886.74	959.697	1080.84	970.634	731.934	752.811	801.554	858.275	924.72	825.938
hsa_circ_0001330	10.4943	0	10.4139	10.9403	15.1042	7.4914	27.7875	15.4303	9.98967	18.4552	10.0205	8.99241	32.3394
hsa_circ_0001332	0	0	16.3648	0	2.90465	2.08095	0	0	6.91593	0	7.84211	8.49284	0
hsa_circ_0001333	117.624	117.834	74.3853	167.559	60.4168	0	145.884	145.582	109.886	206.998	76.6784	80.4322	103.178
hsa_circ_0001337	0	37.1777	35.7049	34.5483	20.3326	35.3761	30.1031	32.2024	30.4813	44.891	28.3187	0	34.906
hsa_circ_0001340	18.365	65.5336	24.9191	105.372	45.3126	0	37.436	57.0251	31.762	67.3365	28.7544	20.9823	11.8065
hsa_circ_0001341	14.8669	27.7257	0	24.1838	34.2749	0	32.8047	54.3416	42.0079	29.4286	24.8333	30.4743	18.993
hsa_circ_0001342	103.631	132.327	110.09	147.406	103.406	0	0	268.353	115.522	99.259	109.354	140.881	0
hsa_circ_0001344	43.289	24.5751	0	16.1225	0	26.6361	25.8578	32.2024	35.0919	37.4092	24.8333	53.4549	25.1529
hsa_circ_0001345	8.30798	3.78078	8.5543	4.03064	11.6186	15.8152	6.17501	0	7.68436	12.9685	10.8918	10.9907	15.3997
hsa_circ_0001346	766.958	449.283	740.133	681.177	564.665	761.21	649.533	181.809	569.155	587.075	447	662.941	687.341
hsa_circ_0001347	7.87072	0	13.7613	0	9.87582	0	8.49063	0	7.17207	9.47699	0	13.4886	0
hsa_circ_0001348	0	0	0	0	0	120.279	0	33.5442	63.2679	0	54.0234	0	75.972
hsa_circ_0001349	242.243	279.148	198.609	285.023	220.173	256.372	247.386	356.239	254.865	314.736	265.325	262.279	313.128
hsa_circ_0001350	19.2395	0	16.7367	16.1225	5.22838	14.1504	20.4547	0	0	22.4455	0	22.481	26.6929
hsa_circ_0001353	56.8441	16.3834	70.666	47.7918	48.7982	67.0064	47.0844	21.4683	69.1593	39.9031	47.0527	0	71.8654
hsa_circ_0001355	301.274	466.297	448.543	674.268	413.623	523.982	451.547	546.099	290.981	625.98	469.22	534.05	334.174
hsa_circ_0001356	84.8289	44.1091	98.1885	42.6096	54.6075	125.689	77.9594	53.6707	66.0855	71.3269	81.9065	77.9343	93.425
hsa_circ_0001357	2.18631	5.67117	0	13.8193	0	2.49713	0	0	3.32989	0	0	0.999157	2.0533
hsa_circ_0001358	38.4791	30.2463	34.2172	36.8515	51.1219	60.3474	0	45.6201	26.8953	25.4382	31.3684	38.9671	66.2188
hsa_circ_0001359	4882.47	3617.58	4103.83	4110.67	3552.97	5327.64	3829.28	1702.7	3953.6	3682.56	3598.22	3583.48	3546.04
hsa_circ_0001360	4194.22	3635.85	4589.57	4220.65	4490.01	4879.4	4119.89	2238.07	2907.25	2608.17	3720.21	4724.02	3022.45
hsa_circ_0001361	0	6.3013	0	8.06127	3.48558	2.49713	4.24532	0	3.84218	13.4673	5.66375	0	0
hsa_circ_0001362	34.5437	19.534	14.5051	60.4595	16.847	0	27.7875	15.4303	22.7969	30.4261	20.9123	28.476	9.75316
hsa_circ_0001364	36.73	66.7938	101.164	29.3661	47.0554	0	0	55.6833	67.3663	79.8063	0	73.4381	0
hsa_circ_0001367	64.7148	34.027	77.3607	61.6111	26.7228	98.6368	54.0313	14.0886	18.6986	25.937	23.962	0	51.3324
hsa_circ_0001368	12.2433	7.56157	16.3648	3.45483	12.1995	41.6189	21.9985	7.37972	18.4425	10.9734	9.14913	16.9857	14.8864
hsa_circ_0001371	0	0	3.71926	0	2.32372	1.66476	0	0	0	0	0	0	0
hsa_circ_0001374	0	1.26026	0	1.15161	4.06651	0	2.31563	0	0	5.48668	0	2.99747	0
hsa_circ_0001375	9.61977	0	14.5051	8.63708	9.87582	18.7285	28.5594	0	17.4179	0	9.5848	0	10.7798
hsa_circ_0001376	8.74525	0	4.83504	0	2.32372	2.08095	0	0	5.6352	5.48668	6.97076	14.9874	6.67321
hsa_circ_0001377	48.5361	65.5336	29.3822	65.6418	48.7982	49.1103	63.2938	55.6833	20.4916	39.4043	66.6579	34.9705	41.5793
hsa_circ_0001380	2718.02	3834.97	3011.49	3769.22	3989.25	2965.35	2498.18	5770.27	3409.04	3292.01	3389.97	3224.78	2524.53
hsa_circ_0001383	3.06084	8.1917	0	0	0	7.07521	5.78907	21.4683	8.4528	8.47942	5.22807	6.49452	3.07994
hsa_circ_0001385	0	11.3423	5.20697	13.2435	8.13303	5.82665	9.26251	4.69618	7.68436	7.48184	8.71345	7.49368	8.72651
hsa_circ_0001386	105.38	0	40.168	120.919	80.1684	35.3761	206.863	168.392	50.9729	125.695	111.097	94.9199	144.757
hsa_circ_0001387	31.4829	28.986	31.9857	33.9725	4.64744	14.1504	48.6282	0	24.3338	12.4697	51.4094	22.481	60.0589
hsa_circ_0001388	0	0	6.69467	0	0	2.49713	12.7359	0	5.12291	0	8.27778	0	10.2665
hsa_circ_0001392	92.6996	74.9855	0	114.585	63.3214	74.0817	113.466	112.038	73.5137	127.69	61.8655	74.4372	99.5849
hsa_circ_0001394	118.935	0	41.2838	0	88.3015	53.6884	94.9407	0	55.3274	153.627	33.1111	45.9612	54.4124
hsa_circ_0001395	1217.34	1873.38	1757.35	1572.52	1957.74	1619.39	1892.64	2166.95	2343.47	1430.53	2276.83	2171.67	1651.88
hsa_circ_0001396	0	0	0	0	0	2.49713	0	0	0	1.49637	0	0	0
hsa_circ_0001397	23.1749	31.5065	34.9611	42.6096	54.0265	28.3009	33.5766	53.6707	44.8255	19.4528	42.6959	30.4743	29.7728
hsa_circ_0001398	24.0494	18.2738	7.0666	0	18.5898	0	20.0688	36.2277	22.0285	31.4237	16.9912	13.9882	10.7798
hsa_circ_0001400	3902.57	4910.61	3315.35	4902.4	3907.92	3030.27	3123.01	5308.03	4478.45	4898.11	5175.36	4157.99	3070.19
hsa_circ_0001401	5.24715	0	3.34734	12.0919	5.80931	5.41046	6.94688	14.7594	3.32989	3.99031	4.35673	2.99747	7.69986
hsa_circ_0001402	234.373	261.504	180.384	648.356	297.436	414.941	267.841	214.683	286.371	242.412	199.974	305.742	247.936
hsa_circ_0001403	412.776	329.558	437.385	422.065	410.718	353.761	376.289	372.34	458.756	391.051	352.459	428.638	407.066
hsa_circ_0001404	15.3042	19.534	0	11.5161	10.4568	21.2256	11.9641	0	23.0531	15.4625	27.0117	10.4912	21.0463
hsa_circ_0001405	23.1749	14.493	18.9682	39.1547	26.1419	27.8847	10.8063	13.4177	13.8319	27.9322	13.9415	10.9907	16.9397
hsa_circ_0001406	61.654	83.1772	33.4734	74.2788	88.3015	34.1275	59.4344	262.315	73.0015	59.3559	62.7369	50.957	63.6522
hsa_circ_0001409	27.1103	0	18.5963	29.9419	21.4944	24.139	25.4719	22.81	16.1372	16.9588	12.1988	22.481	29.2595
hsa_circ_0001410	713.612	985.524	773.607	916.106	1172.9	937.258	885.727	741.326	1097.84	1101.33	1093.1	781.841	802.326
hsa_circ_0001411	244.43	380.599	269.647	354.696	422.337	0	236.966	635.327	293.287	331.695	349.41	268.773	207.896
hsa_circ_0001412	94.0114	61.1227	77.3607	38.5789	67.388	126.938	92.2391	34.2151	69.9277	55.3656	69.272	80.4322	139.111
hsa_circ_0001413	462.186	198.491	261.464	191.167	280.009	394.131	222.3	116.063	203.123	142.155	261.839	276.767	286.435
hsa_circ_0001414	160.475	123.506	145.051	145.679	159.175	136.094	151.288	59.7086	105.788	151.632	159.892	154.869	233.562
hsa_circ_0001417	53.7833	0	29.0102	0	30.2084	57.8503	36.2782	0	11.0143	7.98063	46.1813	39.4667	39.0126
hsa_circ_0001420	6.55893	8.1917	8.5543	19.0016	5.22838	7.07521	0	0	1.53687	8.47942	3.48538	3.99663	0
hsa_circ_0001421	38.9163	30.8764	43.5154	58.1563	60.9977	33.2951	33.9625	56.3542	27.4076	45.8886	50.538	27.9764	27.7195
hsa_circ_0001423	769.144	495.913	878.118	356.999	571.055	1232.75	1073.68	167.721	469.258	327.704	1081.78	721.392	1168.84
hsa_circ_0001424	5.68441	22.6847	20.084	0	8.13303	10.8209	12.7359	0	8.4528	14.9637	24.8333	7.49368	12.3198
hsa_circ_0001425	47.6616	55.4515	48.3504	88.0982	30.2084	47.0294	48.2422	63.063	47.1308	118.712	43.1316	36.9688	48.2525
hsa_circ_0001426	3.06084	0	2.97541	0	0	0.832378	0	0	2.56145	4.4891	6.09942	0	0
hsa_circ_0001428	0	3.15065	0	8.06127	0	0	0	0	2.56145	0	3.92105	0	0
hsa_circ_0001429	22.3004	21.4244	18.2244	22.4564	33.694	22.4742	27.7875	48.9745	17.9302	21.4479	17.8626	18.984	26.6929
hsa_circ_0001430	31.9201	39.0681	32.7295	31.6693	38.9224	22.058	31.261	18.7847	17.674	66.339	0	22.9806	0
hsa_circ_0001431	0	0	0	0	4.64744	2.91332	2.31563	0	0	0	0	0.999157	0
hsa_circ_0001432	484.487	536.871	331.014	758.911	413.623	258.453	409.866	411.252	404.454	572.61	302.793	391.67	315.181
hsa_circ_0001434	177.091	114.684	200.468	233.777	126.062	124.857	154.761	0	140.112	145.148	139.851	127.892	150.917
hsa_circ_0001436	1301.73	790.184	901.921	598.261	1075.3	1248.98	866.816	405.214	830.936	489.811	977.214	847.785	882.917
hsa_circ_0001438	758.213	594.213	400.193	573.502	264.904	377.067	527.577	515.238	453.377	326.707	511.044	557.53	567.736
hsa_circ_0001439	3264.16	3752.43	3234.64	4278.23	3227.65	2698.15	2740.93	2345.41	3770.46	3562.85	3431.79	3433.6	2380.28
hsa_circ_0001441	407.091	311.284	638.597	365.06	542.008	570.179	603.993	228.771	490.775	349.651	565.068	547.538	560.037
hsa_circ_0001445	4587.76	4110.34	5596.37	4994.53	4465.61	5188.21	5118.69	5662.93	5210.77	5092.64	5045.09	5521.34	4647.12
hsa_circ_0001446	5.68441	3.15065	0	0	11.6186	0	0	0	3.84218	8.97821	2.61404	1.49874	2.0533
hsa_circ_0001447	18.8023	10.0821	10.042	25.9112	0	12.4857	22.7703	0	18.4425	40.9007	11.7632	21.4819	9.23983
hsa_circ_0001450	12.2433	5.67117	15.249	3.45483	2.90465	15.399	0	0	6.65978	15.9613	6.09942	6.9941	10.7798
hsa_circ_0001451	3263.29	3083.23	2910.69	2518.57	2159.32	2728.54	3198.65	1528.27	3118.57	2975.78	2922.49	2274.08	2916.71
hsa_circ_0001452	1.31179	1.89039	0	6.90966	6.39024	6.65903	5.01719	0	6.40364	4.98789	2.17836	0	0
hsa_circ_0001453	5.68441	8.82183	16.3648	10.9403	11.6186	14.5666	8.10469	18.1139	8.96509	6.48426	13.5059	7.49368	6.15989
hsa_circ_0001454	2.62357	10.7122	10.042	8.63708	20.9135	14.5666	3.0875	0	9.73353	8.97821	19.6053	15.9865	7.69986
hsa_circ_0001456	199.829	182.738	174.805	184.833	185.898	268.442	243.913	436.745	190.828	255.879	244.848	203.328	185.823
hsa_circ_0001458	19.6768	14.493	0	11.5161	12.7805	7.4914	28.5594	40.9239	6.91593	14.4649	4.35673	6.49452	13.3464
hsa_circ_0001459	2570.66	906.128	2925.94	693.269	1670.18	2006.86	1236.54	738.643	2281.74	1421.55	1690.85	1540.2	2605.12
hsa_circ_0001460	444.258	318.846	472.718	272.932	363.082	505.254	378.605	126.126	313.522	306.755	399.512	522.559	668.861
hsa_circ_0001461	0	11.9725	7.81045	0	12.1995	4.57808	22.7703	6.03795	18.6986	6.98305	6.97076	9.49199	7.69986
hsa_circ_0001466	161.35	116.574	96.7008	168.711	92.368	143.169	109.606	41.5948	59.938	173.08	78.4211	156.368	0
hsa_circ_0001467	40.6654	48.52	16.3648	66.7934	41.827	14.1504	31.6469	59.0377	25.8707	46.3874	25.269	28.9756	22.0729
hsa_circ_0001470	33.6692	71.8349	39.4242	89.8256	38.3414	25.3875	25.8578	120.759	65.5732	80.8038	35.7252	22.481	24.6396
hsa_circ_0001471	14.8669	0	10.4139	0	5.22838	7.07521	26.6297	0	8.19665	10.9734	0	11.9899	0
hsa_circ_0001472	42.8517	43.479	64.3432	23.608	22.6563	49.5265	57.5047	10.7341	29.7129	25.4382	43.5673	30.4743	60.5722
hsa_circ_0001474	9.18251	0	7.43853	4.03064	5.80931	2.91332	2.31563	0	4.61062	5.98547	0	5.99494	0
hsa_circ_0001475	11.8061	23.3148	24.5471	20.1532	25.5609	0	0	44.2783	13.8319	31.4237	19.6053	14.9874	19.5063
hsa_circ_0001476	10.057	10.7122	10.042	11.5161	0	10.8209	13.5078	0	11.7827	13.9661	0	10.9907	11.2931
hsa_circ_0001478	14.4297	15.7533	15.249	19.0016	15.1042	22.4742	15.4375	0	22.2847	13.9661	6.97076	5.99494	10.7798
hsa_circ_0001479	8.30798	11.9725	19.3402	20.1532	7.5521	17.8961	15.0516	11.405	21.2601	19.4528	14.3772	10.9907	0
hsa_circ_0001480	0	0	0	0	0	1.24857	0	0	3.07375	0	0	0	3.59327
hsa_circ_0001481	395.285	347.832	233.57	491.162	198.678	228.904	544.944	171.075	335.551	555.152	223.064	392.169	336.227
hsa_circ_0001483	20.5513	12.6026	35.333	10.9403	0	21.2256	0	6.03795	9.47738	11.4722	20.9123	16.9857	17.9663
hsa_circ_0001485	1302.6	1236.95	1052.92	1665.23	1367.51	1150.76	1102.62	1147.21	1003.07	1493.87	941.924	1093.58	1092.35
hsa_circ_0001486	366.426	254.573	239.521	256.809	174.279	390.385	301.803	261.645	222.078	237.922	200.845	198.832	219.703
hsa_circ_0001487	34.5437	27.0956	43.5154	16.1225	27.3037	28.717	45.9266	11.405	27.9199	46.3874	40.9532	30.9739	41.0659
hsa_circ_0001492	874.087	921.881	887.788	748.547	985.839	676.723	729.037	729.25	971.816	880.363	805.995	914.728	1024.59
hsa_circ_0001495	426.768	316.325	646.78	357.575	762.181	407.865	335.766	305.252	427.763	300.77	513.222	605.489	239.209
hsa_circ_0001496	12.2433	4.41091	1.11578	10.3645	2.90465	4.57808	5.40313	0	1.79302	6.48426	2.17836	4.99579	1.53997
hsa_circ_0001497	7.43346	18.9039	15.9928	4.60644	0	10.8209	14.6656	12.0759	16.6495	13.9661	14.8129	14.9874	29.7728
hsa_circ_0001498	20.5513	25.2052	16.3648	38.5789	0	0	18.911	61.0504	32.5305	20.4504	9.14913	26.4777	0
hsa_circ_0001501	76.0836	78.7663	88.1465	96.7352	51.1219	86.9835	78.3454	30.1898	76.5875	75.816	87.1345	73.4381	89.3184
hsa_circ_0001503	193.27	208.573	135.753	112.858	213.782	106.128	126.588	160.341	200.562	184.552	181.676	242.296	219.189
hsa_circ_0001504	273.289	119.095	187.079	190.591	128.967	174.799	192.969	119.417	162.14	162.106	194.31	234.802	241.262
hsa_circ_0001508	40.6654	40.9585	0	40.3064	38.9224	21.6418	32.4188	42.2657	36.3727	32.4213	27.0117	19.9831	30.7994
hsa_circ_0001509	3.93536	3.15065	5.57889	0	5.80931	5.82665	3.85938	0	5.6352	1.99516	2.61404	11.4903	0
hsa_circ_0001512	45.038	39.6982	0	69.0966	34.2749	19.5609	37.8219	21.4683	29.2006	58.3583	27.4474	35.4701	25.1529
hsa_circ_0001513	5.68441	6.3013	9.67008	0	4.64744	0.832378	10.8063	10.7341	4.35447	6.98305	5.22807	0	4.61992
hsa_circ_0001516	13.9924	39.0681	33.8453	55.2773	55.7693	14.9828	12.35	8.72148	37.3972	41.8983	6.53509	24.4794	67.2455
hsa_circ_0001517	501.103	376.818	360.397	13.8193	38.3414	0	6.56094	0	0	32.4213	16.9912	28.9756	0
hsa_circ_0001518	17.4905	15.1231	25.291	27.0628	16.2661	19.1447	30.4891	16.1012	16.9056	12.4697	24.8333	32.4726	35.9327
hsa_circ_0001519	114.563	162.574	165.135	102.493	148.137	180.21	111.536	64.4048	134.476	110.232	112.839	135.386	160.157
hsa_circ_0001520	390.038	227.477	428.087	244.717	279.428	534.803	295.628	69.7719	209.783	201.511	236.57	284.26	361.893
hsa_circ_0001521	10.9316	15.1231	21.1998	16.6983	9.29489	0	14.6656	0	6.40364	16.46	9.14913	0	10.7798
hsa_circ_0001522	757.776	567.117	724.512	882.709	593.13	671.729	815.101	444.796	862.186	907.796	638.696	635.464	747.913
hsa_circ_0001524	534.772	446.132	578.345	525.71	354.949	699.614	467.757	127.468	454.402	484.823	443.079	344.709	612.396
hsa_circ_0001527	1.74905	0	0	0	0	2.08095	0	0	2.56145	0	2.17836	0	0
hsa_circ_0001528	10.9316	0	4.46312	0	5.80931	0	5.78907	0	7.17207	8.97821	4.7924	10.4912	12.8331
hsa_circ_0001529	342.814	419.037	257.001	432.43	350.882	246.8	375.517	459.555	370.899	518.242	350.281	235.801	270.522
hsa_circ_0001531	148.232	184.628	132.034	161.225	164.403	126.521	196.828	255.607	155.224	176.571	195.181	110.407	126.278
hsa_circ_0001534	0	71.8349	66.5748	145.103	102.825	62.8446	78.3454	150.278	84.7841	114.722	130.266	63.9461	88.2917
hsa_circ_0001535	4452.64	4129.87	4486.55	3639.66	5012.85	3635.83	3566.45	3123.63	3395.98	3287.52	4009.06	4640.59	5100.9
hsa_circ_0001538	590.741	477.639	572.395	582.715	567.569	441.993	478.949	537.378	556.092	468.363	477.062	694.914	736.62
hsa_circ_0001540	85.2661	61.1227	73.2695	116.313	60.4168	0	81.0469	58.3669	55.3274	74.8184	46.617	77.4347	91.885
hsa_circ_0001541	71.711	66.1637	57.6486	66.7934	56.3503	78.2435	77.9594	41.5948	57.1204	85.293	58.8158	62.4473	83.6718
hsa_circ_0001542	2.62357	3.78078	0	0	0	0	2.70156	0	2.8176	3.99031	3.92105	4.99579	0
hsa_circ_0001543	0	26.4655	0	0	0	0	0	0	0	0	0	0	0
hsa_circ_0001546	435.95	739.773	978.91	1193.07	1251.32	433.669	150.902	801.706	1149.07	1017.03	1022.52	965.685	827.478
hsa_circ_0001550	776.578	783.882	951.387	880.406	725.001	931.847	898.849	515.238	1211.57	903.806	1027.32	776.345	1037.94
hsa_circ_0001551	158.726	73.7253	145.795	99.0385	83.0731	148.163	121.956	34.8859	159.066	143.651	134.623	121.398	157.59
hsa_circ_0001554	4.80988	6.93143	0	0	2.90465	3.32951	3.47344	0	6.91593	4.4891	3.48538	5.49536	1.02665
hsa_circ_0001555	201.578	194.08	107.115	194.622	133.614	135.678	159.392	288.48	151.126	206	164.684	142.38	151.431
hsa_circ_0001558	554.449	865.799	1317.73	760.638	1006.75	893.558	943.232	615.871	359.628	898.319	859.582	713.398	610.856
hsa_circ_0001559	129.867	119.095	115.297	99.0385	112.701	134.013	98.4141	36.2277	110.399	126.692	130.702	90.4237	142.704
hsa_circ_0001564	49.8479	59.8624	52.8135	45.4886	37.7605	71.5845	72.9422	21.4683	50.9729	72.3244	64.4796	50.957	83.6718
hsa_circ_0001565	220.817	195.971	202.328	196.35	158.013	246.384	172.128	150.278	221.822	249.395	183.418	185.344	178.637
hsa_circ_0001566	58.5931	63.013	76.9887	87.5224	65.0642	0	69.0829	42.9365	46.3623	62.8474	59.6872	65.4448	74.432
hsa_circ_0001571	75.2091	62.3829	38.6803	115.161	88.8824	56.1855	145.884	116.734	59.1696	139.162	87.5702	63.4465	29.7728
hsa_circ_0001573	73.0228	69.3143	48.7223	62.1869	53.4456	59.9312	92.2391	40.253	59.938	97.7627	68.4006	51.9562	62.1122
hsa_circ_0001574	155.228	169.505	153.234	109.403	169.051	264.696	144.727	116.063	206.453	202.01	155.535	161.364	207.896
hsa_circ_0001577	738.973	465.036	683.6	505.557	337.521	787.43	769.946	202.607	430.324	483.327	525.421	605.989	820.292
hsa_circ_0001578	1768.29	766.869	1367.94	1194.8	677.365	1325.15	1475.44	474.985	840.925	1209.56	987.67	1513.72	1366.98
hsa_circ_0001580	28.8593	54.8213	13.7613	53.5499	25.5609	9.15616	30.1031	54.3416	29.2006	61.8499	11.7632	26.9772	24.6396
hsa_circ_0001581	22.7376	27.7257	7.0666	49.5192	26.7228	9.15616	15.4375	81.1769	23.3092	41.3995	14.3772	0	7.69986
hsa_circ_0001582	183.213	3.78078	163.276	195.774	207.973	0.832378	187.952	238.834	2.56145	183.056	203.895	2.49789	5.13324
hsa_circ_0001590	0	0	0	0	18.5898	0	11.5781	0	0	16.9588	2.61404	7.49368	0
hsa_circ_0001599	21.8631	8.1917	8.18238	30.5177	12.7805	13.3181	17.3672	14.0886	15.881	26.9346	8.71345	8.99241	0
hsa_circ_0001600	6.12167	3.78078	7.43853	5.18225	2.90465	3.32951	0	0	0.768436	6.98305	7.84211	4.49621	2.0533
hsa_circ_0001603	524.277	763.088	590.247	610.929	585.578	519.82	441.899	2384.99	731.808	764.145	595.565	554.033	928.09
hsa_circ_0001604	9.18251	10.0821	20.8279	0	5.80931	19.9771	5.40313	0	0	4.4891	6.97076	9.49199	17.453
hsa_circ_0001608	62.5285	26.4655	16.7367	46.0644	34.8558	37.457	69.8547	57.0251	28.6883	69.8305	53.1521	48.9587	45.1725
hsa_circ_0001610	0	0	0	0	0	5.41046	0	0	0	0	0	0	0
hsa_circ_0001612	42.8517	11.9725	39.0523	28.2144	30.2084	37.457	55.961	19.4556	32.0182	38.9056	33.5468	49.9579	33.8794
hsa_circ_0001613	0	9.45196	5.57889	12.6677	0	3.32951	0	0	4.86676	9.47699	0	2.99747	16.4264
hsa_circ_0001614	80.019	90.7388	0	137.042	66.2261	101.966	182.935	0	109.886	139.661	96.7193	115.902	80.0786
hsa_circ_0001615	282.471	233.778	323.576	236.08	277.685	253.875	325.732	245.543	265.623	198.518	369.886	244.294	273.602
hsa_circ_0001616	6.12167	6.3013	7.81045	9.78869	0	4.57808	4.63125	0	4.35447	6.48426	4.7924	0	10.7798
hsa_circ_0001617	58.5931	66.1637	35.333	48.9434	0	39.538	61.7501	22.81	46.1062	53.8692	44.0029	63.9461	55.439
hsa_circ_0001619	0	88.8484	69.5502	116.888	81.9112	62.0122	25.086	125.455	68.1347	63.845	70.579	62.4473	33.3661
hsa_circ_0001621	139.487	207.313	195.261	161.225	156.27	209.759	223.844	185.164	193.646	199.017	202.588	131.389	198.656
hsa_circ_0001622	0	30.8764	34.2172	50.6708	23.8182	23.3066	28.9453	50.3163	47.1308	40.9007	0	33.9713	38.4993
hsa_circ_0001626	12.2433	46.6297	40.54	73.1272	34.2749	20.8095	16.9813	47.6327	34.3235	47.8838	5.22807	26.4777	9.75316
hsa_circ_0001630	159.163	154.382	132.034	91.553	159.175	118.198	141.253	97.949	157.273	124.199	128.959	142.879	131.411
hsa_circ_0001632	2.18631	0	5.57889	0	0	2.91332	0	0	1.53687	0	2.17836	1.99831	2.0533
hsa_circ_0001634	3.06084	14.493	13.3893	0	15.6851	5.82665	0	27.5062	8.19665	10.4746	3.92105	11.9899	10.2665
hsa_circ_0001635	111.502	88.8484	92.9816	104.221	115.024	105.712	122.342	90.5693	125.255	119.211	109.354	125.894	118.065
hsa_circ_0001637	31.9201	6.3013	0	14.9709	0	14.1504	8.49063	8.0506	5.12291	16.46	6.53509	6.9941	0
hsa_circ_0001638	85.2661	122.875	0	105.372	86.5587	79.9083	63.6797	116.734	65.5732	84.7942	77.1141	0	103.691
hsa_circ_0001639	83.0798	101.451	103.396	0	115.605	97.8044	123.886	110.025	121.157	147.642	88.0059	67.4431	0
hsa_circ_0001640	2.62357	0	4.09119	0	11.6186	10.8209	0	0	7.68436	2.99274	10.4561	17.4853	0
hsa_circ_0001641	65.5893	39.6982	75.1291	92.7046	66.807	67.8388	84.9063	65.7466	52.5098	64.3438	74.5	47.9595	47.2258
hsa_circ_0001642	0	0	6.32275	0	0	0	0	0	0	0	0	0	0
hsa_circ_0001647	3.93536	3.78078	170.714	239.535	123.157	121.527	201.074	299.885	3.32989	5.98547	126.781	1.99831	3.07994
hsa_circ_0001648	50.7224	32.1367	49.4662	48.3676	41.2461	41.6189	70.6266	46.291	38.678	52.3729	43.5673	0	43.1192
hsa_circ_0001649	114.125	110.273	102.652	101.917	173.117	103.631	70.6266	52.9998	110.655	72.8232	94.1053	118.4	183.77
hsa_circ_0001650	17.0532	11.9725	15.249	20.1532	10.4568	10.4047	9.64845	8.72148	19.9793	23.9419	11.7632	8.99241	34.3927
hsa_circ_0001651	123.308	0	101.908	141.072	92.368	132.348	138.938	108.012	119.876	111.729	110.661	161.863	153.484
hsa_circ_0001652	29.7338	59.2323	26.7787	66.2176	47.6363	20.3933	37.436	53.6707	40.7271	40.4019	28.3187	34.4709	35.4194
hsa_circ_0001654	237.433	173.286	271.878	297.691	191.126	318.385	211.88	103.316	202.355	242.91	179.061	240.797	255.122
hsa_circ_0001658	30.1711	35.2873	21.5717	5.18225	27.3037	23.7228	51.3297	60.3795	17.9302	53.8692	26.1404	27.4768	19.5063
hsa_circ_0001660	6.12167	8.1917	0	0	9.87582	2.08095	14.2797	11.405	2.56145	4.4891	1.74269	3.49705	6.67321
hsa_circ_0001661	90.5133	102.081	52.4416	107.676	85.9777	44.5322	144.727	115.392	95.03	124.199	84.5205	67.9427	74.9453
hsa_circ_0001662	3.93536	8.1917	9.29816	4.03064	0	7.4914	20.8406	0	4.09833	14.4649	3.92105	0	16.9397
hsa_circ_0001663	35.4182	83.1772	28.2664	154.892	43.5698	17.0638	75.2579	92.5819	49.9484	91.2784	37.4679	53.9545	41.5793
hsa_circ_0001666	3.93536	9.45196	4.46312	20.1532	0	7.07521	5.78907	0	1.28073	3.49152	7.40644	3.99663	3.59327
hsa_circ_0001667	3.06084	8.1917	7.81045	14.3951	0	5.82665	10.0344	12.0759	7.68436	9.97578	11.3275	11.4903	15.913
hsa_circ_0001671	6.9962	18.9039	12.6455	0	13.3614	14.1504	9.64845	0	13.3196	8.97821	0	3.49705	0
hsa_circ_0001672	0	0	0	0	0	0	5.78907	0	0	1.99516	0	0	0
hsa_circ_0001673	191.084	222.436	219.065	156.043	250.381	243.471	283.664	293.847	218.236	151.133	206.073	162.363	0
hsa_circ_0001674	18.365	17.0135	11.9016	0	0	9.57235	18.525	18.7847	11.0143	25.937	16.5556	8.49284	16.9397
hsa_circ_0001675	46.3498	20.1642	29.3822	18.4258	16.2661	40.7865	17.3672	0	34.5796	14.9637	24.3977	20.9823	36.9593
hsa_circ_0001676	294.715	582.241	345.891	598.837	465.906	372.073	502.491	707.782	661.111	730.227	454.407	621.975	514.864
hsa_circ_0001678	36.73	29.6161	34.5891	34.5483	22.6563	38.7056	40.9094	43.6074	42.5201	65.8402	28.3187	35.4701	24.6396
hsa_circ_0001679	51.5969	52.3008	46.4908	88.674	44.1507	39.9542	76.4157	69.7719	87.0895	72.8232	63.1725	0	114.471
hsa_circ_0001680	31.0456	28.3559	20.8279	24.1838	19.1707	29.9656	39.3657	24.1518	30.2252	38.4068	17.8626	28.476	59.5456
hsa_circ_0001682	0	32.1367	33.8453	29.9419	54.0265	10.8209	39.3657	105.329	54.3028	71.8256	34.8538	43.9629	48.2525
hsa_circ_0001683	240.932	398.242	214.973	306.328	270.133	223.077	319.942	557.504	340.93	454.896	386.006	212.82	303.888
hsa_circ_0001684	409.277	392.571	223.9	423.792	296.275	199.355	258.192	256.948	324.024	435.942	244.848	353.702	232.536
hsa_circ_0001685	202.015	124.766	241.008	166.408	121.995	246.384	252.789	68.4301	179.814	164.6	201.716	227.808	206.356
hsa_circ_0001686	87.0152	55.4515	81.8238	41.458	43.5698	122.776	99.572	16.7721	65.8294	49.8789	60.1228	0	102.665
hsa_circ_0001687	0	4.41091	4.09119	0	0	2.49713	1.54375	0	3.84218	1.99516	1.74269	3.49705	0
hsa_circ_0001688	0	6.3013	0	0	2.90465	0	0	0	1.79302	3.49152	0	0	0
hsa_circ_0001691	0	0	0	0	0	0	2.31563	0	4.61062	0	0	0	0
hsa_circ_0001693	43.289	83.1772	53.5574	54.7015	31.3703	56.1855	74.486	33.5442	71.7207	90.2808	64.9152	104.912	66.2188
hsa_circ_0001695	13.9924	10.0821	11.5297	9.21288	8.71396	12.9019	9.26251	6.03795	8.19665	6.48426	11.7632	2.49789	13.3464
hsa_circ_0001696	250.551	213.614	257.001	312.086	200.421	317.136	262.052	172.417	279.199	250.392	248.769	190.839	166.83
hsa_circ_0001699	3.93536	18.9039	24.5471	14.3951	5.80931	11.6533	0	0	0	19.9516	8.71345	0	27.2062
hsa_circ_0001700	0	35.9174	4.83504	39.1547	30.2084	12.0695	22.3844	62.3922	24.0777	38.4068	17.4269	16.4861	17.453
hsa_circ_0001701	28.422	40.3283	42.0277	53.5499	0	48.6941	56.7329	74.4681	56.352	38.9056	41.8246	40.4659	65.1922
hsa_circ_0001707	1223.9	1943.32	544.872	2551.97	1039.28	539.797	661.883	955.338	997.943	2304.41	691.848	947.701	753.56
hsa_circ_0001708	116.749	358.544	149.886	283.872	156.851	65.3417	185.636	434.732	173.923	208.494	189.518	162.863	103.691
hsa_circ_0001709	5.68441	23.945	9.67008	29.9419	16.847	0	10.4203	20.7974	12.5511	15.4625	10.8918	7.99326	9.75316
hsa_circ_0001712	3.93536	0	5.20697	24.1838	12.1995	4.57808	11.9641	21.4683	8.19665	20.4504	4.35673	13.4886	7.69986
hsa_circ_0001714	5.24715	0	2.60348	0	0	4.16189	4.24532	0	0.768436	0	0	1.49874	4.61992
hsa_circ_0001720	0	3.78078	5.95082	22.4564	2.90465	2.91332	2.70156	0	2.56145	1.49637	0	2.99747	5.13324
hsa_circ_0001721	33.6692	61.7528	24.9191	70.824	65.0642	25.8037	45.1547	95.2654	33.0428	63.845	39.6462	39.9663	36.9593
hsa_circ_0001722	30.1711	53.5611	29.0102	58.7321	34.8558	0	21.2266	111.367	33.5551	53.3704	38.7749	27.4768	0
hsa_circ_0001723	33.2319	20.1642	43.5154	28.2144	34.2749	44.116	32.8047	0	43.0324	26.4358	24.3977	39.9663	44.6592
hsa_circ_0001725	5.68441	0	2.60348	0	2.90465	9.57235	0	0	0.768436	2.99274	9.14913	7.99326	7.69986
hsa_circ_0001726	141.673	156.272	177.781	200.38	121.995	124.441	175.602	0	159.322	152.629	233.085	128.891	276.682
hsa_circ_0001727	1288.17	1373.05	1202.07	1430.88	956.212	961.397	1514.42	1066.03	1469.51	1696.38	1674.73	1190.5	1906.49
hsa_circ_0001730	66.9011	95.1497	60.624	139.921	0	0	60.5922	141.556	62.2433	95.7675	88.0059	51.4566	0
hsa_circ_0001735	7.43346	8.82183	0	4.03064	12.7805	12.9019	7.33282	16.1012	8.19665	17.4576	3.92105	8.99241	0
hsa_circ_0001736	476.179	276.627	414.698	209.017	221.335	448.652	282.121	150.949	340.161	340.174	342.439	282.761	356.76
hsa_circ_0001739	0	114.684	52.4416	37.4273	70.2926	70.336	0	73.7972	47.8992	46.8862	50.538	0	43.1192
hsa_circ_0001740	132.928	311.915	79.9641	241.262	261.419	177.297	139.709	469.618	225.664	277.327	252.254	171.855	159.644
hsa_circ_0001741	185.399	172.656	0	221.685	212.04	132.764	201.46	165.708	141.392	192.533	159.892	184.844	120.631
hsa_circ_0001742	0	0	0	0	0	0	0	0	0.768436	0	4.7924	1.99831	0
hsa_circ_0001743	0	6.93143	6.32275	16.6983	8.13303	5.41046	0	0	5.89135	6.48426	8.71345	3.49705	3.59327
hsa_circ_0001746	801.939	388.16	966.264	568.895	791.808	1020.91	856.01	282.442	578.376	533.704	500.588	797.327	916.284
hsa_circ_0001747	415.836	272.216	559.749	216.503	374.119	553.531	392.113	158.999	263.83	293.288	347.667	455.616	527.697
hsa_circ_0001749	2.18631	8.82183	5.57889	10.9403	1.74279	0	3.0875	0	4.86676	3.99031	3.48538	8.49284	5.13324
hsa_circ_0001750	0	0	15.9928	0	0	9.57235	20.4547	0	6.40364	6.48426	15.6842	6.49452	0
hsa_circ_0001753	5.68441	18.2738	18.9682	0	22.6563	8.73997	0	19.4556	0	22.9443	13.5059	9.49199	12.3198
hsa_circ_0001754	3.93536	0	4.83504	0	4.06651	0.832378	0	0	1.53687	4.98789	4.7924	4.49621	0
hsa_circ_0001755	6.55893	9.45196	2.97541	5.18225	5.80931	7.07521	0	0	10.2458	4.98789	1.30702	2.99747	7.69986
hsa_circ_0001756	122.871	0	79.9641	0	55.1884	103.631	0	0	0	0	51.4094	66.9435	80.0786
hsa_circ_0001766	30.6084	49.1502	8.5543	55.2773	49.3791	28.717	25.8578	38.9112	36.6288	40.4019	32.2398	24.9789	18.4797
hsa_circ_0001767	25.7985	18.2738	21.5717	15.5467	0	17.8961	0	21.4683	12.0388	15.4625	13.5059	30.4743	15.3997
hsa_circ_0001769	371.236	336.49	352.214	327.633	268.39	313.39	307.978	281.1	308.143	486.319	301.921	334.218	289.515
hsa_circ_0001770	6.9962	25.2052	7.0666	67.945	14.5233	10.4047	13.8938	40.253	9.98967	17.9564	4.35673	14.9874	4.10659
hsa_circ_0001771	708.802	597.994	744.224	690.966	517.028	943.917	713.213	621.238	761.264	733.22	629.983	524.558	801.299
hsa_circ_0001772	4860.61	4814.2	5907.68	3980.54	3701.69	7990	5520.84	3292.02	6747.64	6194.46	4531.43	4618.6	5190.22
hsa_circ_0001773	10.4943	0	8.92623	15.5467	2.90465	4.57808	5.78907	0	6.14749	4.4891	7.84211	6.49452	12.8331
hsa_circ_0001775	5.24715	2.52052	2.97541	5.18225	0	2.49713	3.85938	0	5.37905	1.99516	1.30702	3.49705	3.07994
hsa_circ_0001776	964.163	744.814	678.022	1220.71	660.518	580.584	1331.49	753.402	729.246	1285.88	821.243	921.223	966.589
hsa_circ_0001781	0	0	0	0	0	9.57235	0	18.7847	15.3687	3.99031	7.40644	3.49705	0
hsa_circ_0001784	17.0532	11.9725	9.29816	31.0935	9.87582	14.9828	39.7516	12.7468	21.5162	29.9274	36.1608	15.4869	12.8331
hsa_circ_0001785	137.738	129.807	119.76	210.745	112.701	95.3073	241.597	158.328	171.874	271.341	157.278	111.906	144.244
hsa_circ_0001786	121.559	124.136	149.142	136.466	226.563	156.487	152.831	154.974	154.2	151.133	182.983	143.379	132.951
hsa_circ_0001788	2484.52	4375.63	3856.13	3450.8	5545.56	2587.45	3513.58	5977.57	3493.57	2872.03	3682.31	3333.69	2853.57
hsa_circ_0001789	591.179	583.501	297.169	825.129	376.443	296.743	446.916	675.58	420.591	715.762	344.617	360.696	308.508
hsa_circ_0001790	3097.57	2896.08	3818.57	2413.2	3130.05	3209.23	3442.95	2154.21	3109.35	2767.78	3397.38	3448.09	3510.62
hsa_circ_0001791	13.1179	8.82183	6.32275	9.78869	9.29489	4.16189	6.17501	17.443	4.35447	13.4673	11.7632	9.99157	0
hsa_circ_0001792	197.643	320.106	188.939	271.204	288.723	230.569	135.464	739.984	247.436	249.893	310.635	241.296	161.697
hsa_circ_0001793	192.833	359.174	265.555	494.617	367.148	201.436	273.244	695.035	245.9	247.399	296.693	275.767	195.063
hsa_circ_0001796	139.924	277.888	171.458	228.019	284.656	177.713	170.199	367.644	182.376	193.031	204.766	250.788	138.598
hsa_circ_0001798	776.578	677.39	647.896	635.113	584.416	557.693	591.643	572.934	771.51	705.787	512.787	796.328	759.206
hsa_circ_0001799	85.7034	70.5746	47.6066	73.1272	66.807	81.1569	72.1704	97.949	80.942	71.8256	51.8451	72.9385	95.9916
hsa_circ_0001800	0	0	7.0666	0	0	4.16189	0	0	0	0	0	4.99579	0
hsa_circ_0001801	3692.24	2120.39	2816.6	3124.89	2588.63	3579.64	3505.47	1594.69	2699.26	2187.19	2211.04	3275.24	3804.76
hsa_circ_0001802	164.411	120.355	119.016	149.133	107.472	128.186	147.042	74.4681	134.989	95.7675	146.822	153.87	118.578
hsa_circ_0001803	41.9772	52.3008	45.375	47.7918	41.827	35.7923	43.9969	20.7974	20.7478	73.322	43.5673	36.9688	47.2258
hsa_circ_0001805	0	11.3423	17.1086	6.33386	3.48558	20.8095	0	0	5.6352	7.48184	11.7632	11.4903	21.5596
hsa_circ_0001806	0	36.5476	53.1855	81.1885	66.807	66.1741	54.8032	40.253	70.1839	48.3826	80.5995	41.9646	97.0183
hsa_circ_0001807	0	44.7393	31.2418	66.7934	18.0088	37.8732	31.6469	16.7721	39.7025	33.9177	32.2398	26.9772	16.4264
hsa_circ_0001808	102.757	132.327	94.0973	141.072	148.137	54.5208	85.6782	110.025	85.2964	84.2954	86.6989	103.912	102.665
hsa_circ_0001809	7.87072	8.82183	0	18.4258	5.22838	0	0	4.69618	3.84218	17.4576	0	5.99494	0
hsa_circ_0001810	166.16	385.01	210.882	248.172	367.148	171.886	140.481	328.062	198.513	296.78	250.947	255.784	0
hsa_circ_0001811	352.433	538.762	274.854	637.416	622.758	273.436	306.821	591.048	381.913	463.375	274.474	372.686	295.675
hsa_circ_0001813	2.18631	5.04104	0	5.75805	7.5521	1.66476	3.47344	6.03795	6.40364	8.97821	8.27778	2.49789	0
hsa_circ_0001814	3.4981	0	1.11578	0	2.32372	0	4.63125	6.03795	2.56145	3.49152	0	1.49874	15.913
hsa_circ_0001815	1.31179	0	0	0	4.06651	0	0	0	3.84218	2.99274	0	1.49874	1.53997
hsa_circ_0001818	7.87072	35.9174	11.5297	25.3354	16.2661	11.6533	0	34.2151	17.9302	23.4431	15.2485	0	18.4797
hsa_circ_0001819	1447.34	1636.45	1536.43	1297.29	1800.3	1505.36	1223.04	1506.8	1920.58	1411.07	1659.91	1530.21	1104.16
hsa_circ_0001820	66.0266	35.9174	44.6312	37.4273	0	56.1855	56.7329	26.8353	62.2433	50.3777	57.0731	54.4541	36.446
hsa_circ_0001821	4.80988	9.45196	4.83504	12.0919	6.39024	13.7342	7.71876	28.848	11.5265	16.9588	11.3275	6.9941	12.3198
hsa_circ_0001824	1833.44	1898.58	1736.15	1737.78	1827.61	2269.48	1330.33	2024.73	1991.27	1877.94	2082.52	1617.14	1867.99
hsa_circ_0001826	40.2281	66.1637	31.2418	77.7337	0	0	54.8032	80.506	66.0855	55.8644	54.8948	19.9831	31.8261
hsa_circ_0001829	937.053	606.185	480.901	681.177	447.317	638.018	639.113	341.48	536.369	761.651	660.48	531.052	491.251
hsa_circ_0001833	0	4.41091	1.85963	0	2.32372	1.24857	0	0	0	0	1.74269	7.99326	0
hsa_circ_0001837	3.4981	1.89039	4.46312	0	0	7.90759	0	0	1.79302	0	7.84211	3.49705	5.13324
hsa_circ_0001839	0	0	0	124.374	0	66.1741	0	134.848	81.7104	0	0	37.968	0
hsa_circ_0001844	0	0	0	0	0	0	0	0	6.40364	0	0	0	0
hsa_circ_0001846	249.677	120.985	258.861	116.888	202.164	378.732	213.81	73.1263	176.484	127.69	196.488	220.314	285.408
hsa_circ_0001847	190.646	247.011	220.18	386.365	339.263	183.956	150.902	330.746	345.028	299.772	248.333	214.819	217.136
hsa_circ_0001851	0	618.158	373.414	541.257	580.931	0	365.097	1034.5	760.24	644.934	470.962	462.11	0
hsa_circ_0001852	21.4259	20.7943	37.9365	68.5208	30.7893	62.8446	37.436	57.696	26.6391	15.9613	20.4766	26.9772	33.8794
hsa_circ_0001855	388.289	488.981	418.045	526.286	550.722	454.062	579.293	594.403	416.749	398.533	488.825	519.562	407.066
hsa_circ_0001856	464.373	333.339	350.355	312.086	363.663	419.102	426.847	256.277	321.975	295.782	334.161	341.212	348.034
hsa_circ_0001857	1.31179	8.1917	0	0	8.13303	2.08095	0	0	4.61062	3.99031	0	0	0
hsa_circ_0001860	490.171	548.213	453.75	485.404	345.654	492.352	674.619	368.986	506.143	608.523	423.038	404.659	492.791
hsa_circ_0001861	222.129	308.134	158.069	370.818	260.257	156.487	236.58	556.162	301.995	329.7	260.968	170.356	195.576
hsa_circ_0001862	0	0	0	8.06127	0	4.57808	0	0	8.4528	1.99516	6.97076	0	13.8598
hsa_circ_0001865	128.555	115.314	105.999	173.317	116.767	99.053	151.288	142.227	139.343	161.608	151.178	126.393	79.5652
hsa_circ_0001866	184.962	161.313	230.966	107.676	163.241	250.13	222.3	105.329	139.855	123.7	210.866	224.311	198.143
hsa_circ_0001867	69.962	109.643	124.223	89.8256	91.787	78.6597	65.9954	65.7466	107.581	81.8014	76.6784	104.912	54.9257
hsa_circ_0001868	234.81	277.257	235.057	542.408	153.366	224.326	316.083	98.6199	216.443	496.295	209.123	203.828	258.715
hsa_circ_0001875	677.757	488.351	635.994	715.726	593.13	682.134	478.563	308.606	512.547	776.116	609.506	653.948	495.871
hsa_circ_0001876	77.3954	120.355	0	72.5514	114.443	90.313	125.816	183.822	85.2964	83.2978	91.9269	124.395	80.0786
hsa_circ_0001880	53.7833	46.6297	32.7295	29.3661	58.674	29.9656	23.1563	26.1645	50.2045	38.9056	30.4971	37.968	29.2595
hsa_circ_0001885	72.1483	109.643	95.957	152.013	57.5121	104.88	107.677	168.392	122.694	247.399	75.3714	64.4456	0
hsa_circ_0001887	5.24715	4.41091	0	12.0919	8.71396	17.8961	10.8063	10.0633	10.7581	10.4746	4.35673	11.9899	18.993
hsa_circ_0001888	0	5.67117	16.3648	0	9.87582	0	9.26251	0	19.7232	4.4891	13.0702	10.9907	10.7798
hsa_circ_0001890	35.4182	21.4244	26.4068	0	23.2372	28.717	46.3125	16.7721	47.6431	35.414	27.8831	50.4574	35.4194
hsa_circ_0001895	42.4144	58.6021	47.9785	76.5821	60.4168	51.1913	76.8016	66.4175	71.9769	57.3608	57.9445	45.9612	31.3128
hsa_circ_0001896	0	0	6.69467	0	0	2.08095	0	0	4.09833	0	1.30702	5.49536	6.15989
hsa_circ_0001897	0	132.327	37.1926	114.585	0	0	0	149.607	94.7738	152.131	0	60.449	40.5526
hsa_circ_0001898	4.37262	9.45196	14.1332	0	10.4568	10.8209	15.8235	0	4.61062	15.9613	13.5059	5.99494	9.23983
hsa_circ_0001900	209.011	185.888	143.192	256.233	153.366	126.938	287.524	206.632	141.392	237.424	224.807	173.853	179.663
hsa_circ_0001904	31.0456	31.5065	11.1578	74.2788	29.0465	16.6476	40.9094	73.1263	24.0777	50.8765	35.2895	26.9772	6.15989
hsa_circ_0001905	18.365	24.5751	16.3648	9.78869	20.3326	8.32378	12.35	18.7847	9.98967	11.9709	11.7632	5.99494	1.53997
hsa_circ_0001906	19.2395	0	15.6209	40.8822	62.7405	37.8732	53.2594	35.5568	32.5305	37.908	34.8538	0	23.6129
hsa_circ_0001910	277.662	235.039	198.609	157.771	211.459	311.309	207.249	109.354	198.769	188.044	309.328	129.391	308.508
hsa_circ_0001911	3.93536	6.93143	5.95082	0	2.32372	3.7457	3.47344	7.37972	3.07375	3.49152	2.17836	5.99494	5.13324
hsa_circ_0001913	52.0342	65.5336	25.6629	63.3386	54.0265	31.6304	62.9079	66.4175	55.8397	119.211	40.5176	46.9604	0
hsa_circ_0001914	4.80988	5.04104	8.18238	0	0	4.16189	0	0	2.8176	5.98547	1.74269	0.999157	0
hsa_circ_0001916	0	0	0	0	0	1.66476	0	0	0.512291	3.49152	0	0	6.67321
hsa_circ_0001917	5.68441	8.82183	4.09119	19.5774	11.6186	7.07521	16.9813	22.81	11.0143	26.4358	0	7.49368	9.75316
hsa_circ_0001921	2474.47	2773.2	3724.1	2956.18	3214.29	3756.11	2563.01	6154.68	4373.17	2926.89	2357.43	3712.37	3980.83
hsa_circ_0001922	53.7833	27.0956	0	54.7015	57.5121	49.5265	49.4	68.4301	31.5059	58.8571	57.0731	46.4608	58.5189
hsa_circ_0001924	23.1749	33.3969	30.498	31.6693	23.2372	32.8789	15.8235	6.70883	25.3584	27.9322	12.6345	0	31.8261
hsa_circ_0001930	0	16.3834	8.18238	29.9419	0	9.15616	0	0	21.0039	20.4504	0	8.49284	5.13324
hsa_circ_0001931	6.55893	13.2327	12.6455	0	3.48558	0	8.49063	5.36707	10.2458	6.48426	5.22807	8.99241	4.61992
hsa_circ_0001932	52.9087	47.2598	61.3678	123.222	40.6651	51.1913	39.7516	61.7213	63.5241	20.9491	55.3304	50.957	46.1992
hsa_circ_0001933	1.74905	3.78078	7.0666	9.21288	8.13303	19.9771	13.8938	0	10.7581	5.48668	3.48538	9.49199	21.0463
hsa_circ_0001934	637.528	727.171	615.538	833.19	777.285	666.735	767.63	684.972	750.506	755.666	706.225	559.528	656.028
hsa_circ_0001936	0	23.3148	48.3504	40.8822	20.3326	38.2894	23.9281	0	0	19.4528	25.269	32.4726	46.1992
hsa_circ_0001937	56.4068	69.3143	35.333	88.674	39.5033	0	75.6438	30.1898	55.0713	89.2833	29.1901	51.4566	67.2455
hsa_circ_0001938	9.61977	6.93143	2.97541	6.90966	1.74279	0	8.10469	6.03795	3.32989	6.48426	8.71345	6.9941	0
hsa_circ_0001939	43.7262	45.9995	0	62.7627	38.3414	42.8675	40.9094	18.7847	33.0428	52.8717	37.9035	37.4684	52.3591
hsa_circ_0001940	0	0	4.83504	0	0	0	0	0	0	0	0	0	0
hsa_circ_0001943	0	0	2.97541	0	0	0	0	0	3.07375	0	1.30702	0.999157	0
hsa_circ_0001944	2.62357	0	1.85963	5.18225	2.90465	1.66476	0	0	0	6.98305	6.97076	2.99747	7.18654
hsa_circ_0001946	0	0	0	0	0	0	0	0	0	0	4.35673	0	0
hsa_circ_0001947	649.772	525.529	340.684	0	337.521	326.292	403.305	0	394.976	646.431	315.863	478.596	403.473
hsa_circ_0001952	102.319	84.4375	117.529	156.043	121.995	129.851	59.8204	103.316	147.284	150.634	130.266	95.9191	157.59
hsa_circ_0001953	402.281	359.174	0	442.794	0	0	547.646	262.986	0	483.327	481.854	0	0
hsa_circ_0001955	6.55893	3.78078	3.34734	0	6.39024	7.90759	0	0	5.12291	12.9685	7.84211	3.99663	5.64657
hsa_circ_0001956	17.0532	15.1231	7.0666	31.6693	9.87582	4.99427	7.71876	10.7341	10.502	6.98305	5.66375	8.49284	7.18654
hsa_circ_0001958	0	11.9725	8.18238	13.8193	9.29489	5.41046	14.6656	3.35442	15.6249	33.4189	6.53509	12.4895	5.64657
hsa_circ_0001959	9.18251	13.2327	0	0	5.22838	9.15616	5.40313	0	5.89135	9.97578	3.92105	2.49789	17.453
hsa_circ_0001960	17.9278	8.82183	9.67008	8.63708	13.9423	5.41046	16.9813	5.36707	21.7724	11.4722	20.4766	22.481	0
hsa_circ_0001962	9.18251	11.9725	0	12.6677	10.4568	2.49713	8.87657	2.01265	4.61062	6.48426	0.871345	9.99157	3.07994
hsa_circ_0001963	15.3042	41.5886	7.0666	7.48547	0	17.4799	10.8063	38.9112	11.7827	18.4552	0	15.4869	6.15989
hsa_circ_0001964	4.37262	0	4.09119	14.9709	8.13303	8.32378	3.85938	2.68353	0	9.47699	3.92105	5.99494	6.15989
hsa_circ_0001965	676.882	569.008	519.581	484.828	579.769	605.971	497.86	381.733	613.468	458.886	519.758	448.122	509.218
hsa_circ_0001966	0	0	0	0	0	5.41046	0	0	1.79302	1.99516	0	2.49789	0
hsa_circ_0001967	18.8023	23.945	0	18.4258	0	15.399	0	16.7721	22.0285	31.9225	0	16.9857	26.6929
hsa_circ_0001968	160.038	156.272	123.108	158.922	114.443	198.106	176.374	275.062	173.667	194.528	152.485	108.908	195.063
hsa_circ_0001969	435.95	473.228	364.86	567.168	294.532	288.003	393.657	1043.89	437.496	543.68	417.374	384.176	246.396
hsa_circ_0001971	100.133	78.1362	0	157.195	88.3015	73.2493	80.661	26.1645	69.6716	92.7748	64.4796	74.9368	88.2917
hsa_circ_0001972	3.4981	20.7943	14.1332	7.48547	0	3.7457	5.78907	23.4809	15.1126	7.98063	9.14913	4.49621	5.13324
hsa_circ_0001977	45.9125	43.479	41.6557	44.337	17.4279	62.4284	60.2063	8.0506	35.6042	35.414	60.9942	48.4591	61.0856
hsa_circ_0001980	0	18.9039	15.6209	28.2144	0	22.8904	21.2266	9.39237	0	13.4673	16.9912	8.49284	12.8331
hsa_circ_0001981	0	10.0821	0	0	0	9.57235	0	12.0759	22.0285	11.9709	16.9912	12.989	9.75316
hsa_circ_0001982	0	0	0	0	0	0	0	0	0	0	27.8831	0	0
hsa_circ_0001984	20.5513	11.3423	19.3402	20.1532	11.0377	13.7342	14.6656	12.7468	13.5757	23.4431	22.655	0	7.69986
hsa_circ_0001985	11.8061	6.93143	8.5543	10.9403	8.71396	14.9828	30.1031	15.4303	13.5757	19.9516	16.9912	15.4869	15.913
hsa_circ_0001987	0	5.04104	0	0	0	3.32951	0	0	1.28073	6.48426	2.17836	1.49874	0
hsa_circ_0001988	26.2357	28.986	4.46312	38.0031	20.3326	14.1504	25.8578	54.3416	24.0777	51.8741	21.7836	23.4802	0
hsa_circ_0001989	3.93536	5.04104	3.34734	0	5.80931	0	10.0344	7.37972	6.14749	9.97578	6.97076	3.49705	5.13324
hsa_circ_0001990	10.9316	32.7668	42.0277	40.3064	24.98	50.3589	44.7688	12.7468	32.0182	21.4479	30.9328	39.4667	20.533
hsa_circ_0001991	2.18631	0	0	0	3.48558	1.66476	4.24532	0	1.28073	2.49395	0	0.999157	0
hsa_circ_0001992	15.3042	18.9039	13.7613	12.6677	5.80931	12.4857	14.6656	5.36707	13.5757	8.47942	13.5059	4.99579	14.3731
hsa_circ_0001993	20.1141	42.8489	21.5717	37.4273	7.5521	30.3818	27.7875	6.03795	51.9975	34.4165	13.5059	17.4853	0
hsa_circ_0001995	21.4259	6.93143	0	41.458	5.22838	13.3181	18.1391	22.1392	9.98967	23.9419	16.5556	13.4886	28.7461
hsa_circ_0001997	15.3042	18.2738	13.3893	10.3645	15.1042	11.2371	27.7875	12.0759	10.502	23.4431	10.4561	14.9874	9.23983
hsa_circ_0002000	0	10.0821	2.23156	40.3064	15.6851	5.41046	3.0875	20.1265	8.19665	29.4286	5.22807	10.4912	12.8331
hsa_circ_0002001	30.6084	36.5476	14.5051	24.1838	24.98	0	14.2797	50.9871	33.5551	25.4382	18.7339	14.9874	0
hsa_circ_0002002	0	0	3.34734	7.48547	0	0	3.47344	0	2.56145	0.997578	0	2.49789	0
hsa_circ_0002003	6.55893	8.1917	0	16.1225	11.0377	4.99427	7.71876	3.35442	3.58604	16.46	9.5848	8.49284	4.61992
hsa_circ_0002004	114.125	63.013	141.332	59.3079	108.053	121.943	110.378	69.101	65.0609	51.8741	86.6989	114.404	139.111
hsa_circ_0002005	0	0	0	0	0	0	11.5781	0	2.56145	2.99274	0	2.99747	0
hsa_circ_0002006	10.057	15.7533	12.6455	13.8193	7.5521	20.8095	9.26251	0	9.22124	19.4528	5.66375	0	16.4264
hsa_circ_0002008	993.46	306.874	821.213	407.094	421.175	870.251	751.807	272.379	428.275	414.494	654.38	744.872	972.749
hsa_circ_0002009	1.74905	0	0	4.60644	0	0	0	9.39237	1.28073	6.98305	0	2.49789	2.0533
hsa_circ_0002011	200.266	192.19	165.135	145.103	197.516	174.383	121.184	211.999	134.733	149.138	134.187	143.879	173.504
hsa_circ_0002014	65.1521	40.3283	47.9785	77.1579	72.6163	89.8968	66.3813	41.5948	71.9769	41.8983	74.0644	67.9427	59.0323
hsa_circ_0002015	102.319	100.191	92.6096	79.4611	234.115	111.122	60.2063	63.063	75.5629	147.642	0	114.903	113.958
hsa_circ_0002019	2.62357	1.26026	0	0	5.22838	0	0	14.7594	1.28073	0	0.871345	0	0
hsa_circ_0002020	8.74525	4.41091	0	11.5161	0	0	3.47344	13.4177	0	4.4891	3.92105	0	0
hsa_circ_0002021	172.281	206.683	171.83	276.386	197.516	276.766	154.761	197.911	188.267	194.029	164.249	195.335	119.091
hsa_circ_0002023	0	0	2.60348	9.78869	0	0	0	0	0	0	0	0	0
hsa_circ_0002024	115.437	119.095	78.4764	183.682	94.6917	94.8911	126.974	50.3163	114.497	144.15	130.702	88.925	129.358
hsa_circ_0002025	3.4981	10.0821	0	0	6.39024	0	6.94688	8.0506	2.56145	7.98063	5.66375	3.99663	0
hsa_circ_0002028	9.61977	5.04104	7.43853	15.5467	15.6851	7.4914	1.15781	9.39237	6.65978	8.47942	3.48538	12.4895	9.23983
hsa_circ_0002029	16.1787	13.8629	0	13.2435	6.39024	7.07521	6.17501	4.69618	9.47738	18.4552	0	4.49621	20.0196
hsa_circ_0002031	0	0	3.71926	0	3.48558	0	0	0	0	0	0	0	0
hsa_circ_0002032	41.1027	31.5065	48.3504	40.3064	31.9512	48.6941	47.8563	9.39237	36.8849	28.9298	44.0029	18.984	245.882
hsa_circ_0002033	0	0	0	0	4.64744	3.7457	0	8.72148	0	0	1.30702	2.99747	0
hsa_circ_0002035	82.2053	115.314	86.2869	121.495	105.729	81.5731	68.6969	110.025	86.321	108.237	83.2135	91.9225	84.1852
hsa_circ_0002037	2.62357	0	1.48771	3.45483	0	1.66476	0	6.70883	0	0	0	2.49789	0
hsa_circ_0002038	241.806	132.327	245.843	223.412	242.248	390.385	209.95	61.7213	185.449	261.864	335.468	278.765	266.929
hsa_circ_0002039	3.93536	0	0	0	1.74279	0	6.17501	0	2.04916	12.4697	2.17836	3.99663	0
hsa_circ_0002041	8.74525	18.9039	11.1578	5.75805	9.87582	5.82665	5.01719	8.72148	11.2704	17.9564	7.40644	9.49199	9.23983
hsa_circ_0002043	22.3004	10.0821	29.0102	17.2742	18.0088	0	25.8578	10.0633	20.2355	26.4358	0	21.4819	27.7195
hsa_circ_0002045	0	18.9039	18.2244	0	0	11.6533	10.0344	11.405	16.6495	8.97821	17.4269	16.9857	10.2665
hsa_circ_0002046	2.18631	4.41091	4.46312	0	0	1.66476	0	12.0759	11.5265	9.47699	1.74269	0	3.07994
hsa_circ_0002047	19.2395	0	13.0174	28.2144	6.39024	10.8209	30.4891	16.1012	4.86676	18.954	14.8129	15.4869	11.2931
hsa_circ_0002048	2.62357	0	0	5.75805	0	1.66476	0	0	1.02458	2.99274	0	0	0
hsa_circ_0002049	50.7224	97.0401	66.9467	76.0063	108.053	0	67.5391	171.075	55.0713	66.339	50.9737	81.9309	48.2525
hsa_circ_0002051	80.019	82.5471	75.501	88.0982	66.2261	116.117	98.0282	56.3542	81.7104	60.3535	75.3714	93.9208	122.684
hsa_circ_0002056	5.68441	3.15065	0	9.78869	1.16186	0	8.10469	8.0506	10.7581	5.48668	7.40644	6.49452	10.7798
hsa_circ_0002057	2.18631	0	3.34734	5.18225	2.90465	0	3.85938	0	1.79302	0	1.74269	4.49621	0
hsa_circ_0002058	1000.02	1245.77	1312.53	1365.81	1086.34	1071.69	1175.18	755.415	1124.22	1014.04	1060.43	1044.62	981.989
hsa_circ_0002059	13.9924	1.89039	0	15.5467	4.64744	3.32951	6.56094	4.69618	4.09833	7.98063	3.48538	5.49536	0
hsa_circ_0002060	1.74905	9.45196	0	0	9.29489	2.91332	6.56094	0	5.12291	4.98789	9.5848	0	11.2931
hsa_circ_0002061	0	11.3423	9.29816	0	1.16186	7.07521	10.0344	0	0	6.98305	9.5848	9.99157	9.75316
hsa_circ_0002063	8.30798	14.493	7.0666	6.33386	16.847	7.07521	0	15.4303	8.4528	15.4625	17.4269	9.99157	25.6662
hsa_circ_0002065	31.0456	23.945	20.8279	23.0322	0	0	15.8235	15.4303	22.5408	24.4407	14.3772	19.4836	18.4797
hsa_circ_0002066	11.8061	4.41091	0	0	0	4.99427	0	7.37972	5.6352	2.49395	4.35673	4.99579	0
hsa_circ_0002067	5.68441	10.7122	7.43853	12.6677	8.71396	9.98854	13.1219	17.443	11.5265	7.48184	17.8626	17.4853	14.3731
hsa_circ_0002068	140.798	88.8484	118.273	92.1288	154.528	66.5903	96.8704	0	78.1244	63.845	112.839	126.393	99.0716
hsa_circ_0002069	34.1065	67.424	17.8525	82.3401	66.2261	26.6361	40.1375	161.012	38.4218	70.3293	40.9532	54.9536	23.0996
hsa_circ_0002070	0	1.89039	0	0	0	0	0	0	3.58604	0	0	0	0
hsa_circ_0002073	4.37262	5.67117	7.81045	0	0	0	3.0875	0	2.8176	7.48184	5.66375	0	0
hsa_circ_0002074	6.55893	19.534	11.5297	16.6983	2.90465	19.1447	5.01719	13.4177	3.07375	11.4722	20.4766	14.4878	14.8864
hsa_circ_0002076	0	4.41091	0	0	0	0	0	0	0	0	0	0	11.2931
hsa_circ_0002077	444.696	325.777	377.505	414.004	270.133	408.281	341.941	201.936	194.927	319.225	366.836	315.734	500.491
hsa_circ_0002078	0	0	0	0	1.74279	0	3.85938	7.37972	1.28073	2.99274	5.22807	0	4.61992
hsa_circ_0002080	63.8403	153.122	79.2203	145.679	116.186	105.296	72.1704	131.493	90.9316	102.252	84.0848	105.411	64.1655
hsa_circ_0002081	6.12167	3.15065	5.20697	11.5161	2.90465	6.24284	3.47344	0	6.65978	9.97578	6.09942	5.99494	0
hsa_circ_0002082	3.4981	5.67117	5.57889	7.48547	13.3614	9.15616	1.92969	0	4.35447	0	5.22807	10.9907	5.64657
hsa_circ_0002083	13.1179	0	7.0666	0	6.97117	1.66476	15.0516	0	5.6352	6.48426	10.0205	0	17.9663
hsa_circ_0002084	13.5551	59.2323	30.126	64.4902	24.3991	15.399	31.6469	102.645	20.7478	48.8813	44.0029	40.4659	14.8864
hsa_circ_0002085	6.9962	0	0	0	0	0	0	0	0	0	0	0	0
hsa_circ_0002086	130.741	129.177	151.374	165.256	118.51	0	168.269	150.949	185.193	131.182	228.728	157.367	196.09
hsa_circ_0002087	0	11.9725	15.6209	9.21288	9.87582	10.4047	6.94688	0	4.35447	15.9613	10.0205	7.99326	12.3198
hsa_circ_0002089	44.1635	113.423	39.4242	66.7934	102.244	62.4284	32.4188	153.632	54.8151	70.8281	113.711	33.4718	27.2062
hsa_circ_0002091	13.1179	0	6.32275	0	1.74279	3.7457	0	3.35442	2.56145	2.49395	3.92105	5.49536	4.61992
hsa_circ_0002092	34.5437	34.6572	29.0102	14.3951	27.3037	0	47.8563	10.0633	27.1514	41.3995	16.5556	20.9823	44.6592
hsa_circ_0002093	0	1.89039	4.46312	0	4.06651	0.832378	1.92969	8.72148	0.768436	0	3.92105	0	0
hsa_circ_0002094	64.7148	42.2187	30.8699	32.8209	47.6363	25.8037	28.1735	70.4428	15.881	23.9419	36.5965	30.4743	30.2861
hsa_circ_0002096	0	3.15065	0	0	0	2.08095	0	0	3.58604	6.98305	0	3.49705	0
hsa_circ_0002100	282.471	207.313	343.66	244.717	297.436	325.46	239.667	220.721	241.033	284.31	346.795	187.342	317.748
hsa_circ_0002101	5.24715	0	12.2736	0	0	10.4047	6.94688	0	11.2704	12.4697	4.35673	14.4878	16.4264
hsa_circ_0002103	131.616	101.451	116.041	107.676	131.871	160.233	112.308	100.633	93.7492	154.625	141.594	101.914	129.358
hsa_circ_0002104	0	0	0	0	0	0	0	0	3.07375	1.99516	2.17836	0	0
hsa_circ_0002105	11.3688	12.6026	4.09119	40.3064	19.7516	8.32378	9.64845	13.4177	10.502	0	14.8129	10.4912	10.7798
hsa_circ_0002106	1.31179	3.15065	0	6.33386	0	1.24857	0	0	2.04916	0	0	0	0
hsa_circ_0002107	0	5.04104	1.11578	0	0	1.66476	5.40313	0	3.07375	5.48668	3.04971	2.99747	0
hsa_circ_0002109	3.06084	2.52052	279.689	402.488	2.32372	1.66476	226.931	363.619	6.14749	208.494	3.48538	243.295	4.61992
hsa_circ_0002110	9.61977	13.2327	11.1578	43.1854	2.90465	16.2314	9.64845	5.36707	8.4528	14.9637	3.48538	13.9882	7.18654
hsa_circ_0002111	2.18631	6.3013	1.85963	12.0919	8.71396	4.99427	0	0	6.40364	8.97821	6.53509	10.4912	0
hsa_circ_0002113	34.981	44.7393	44.6312	90.9772	33.113	33.7113	60.9782	44.2783	41.2394	51.8741	42.6959	36.9688	35.9327
hsa_circ_0002114	12.6806	27.0956	20.8279	14.3951	11.6186	29.1332	36.6641	0	11.7827	13.9661	18.2983	18.984	16.4264
hsa_circ_0002115	9.61977	10.7122	6.32275	10.9403	15.1042	4.16189	6.94688	15.4303	13.8319	19.4528	1.74269	2.49789	4.10659
hsa_circ_0002117	74.3346	105.232	92.2377	74.2788	105.729	76.5788	92.6251	111.367	95.03	88.7845	80.1638	94.9199	103.691
hsa_circ_0002118	0	39.0681	0	48.9434	35.4368	16.6476	42.0672	29.5189	37.1411	26.4358	30.4971	0	42.0926
hsa_circ_0002120	483.175	320.106	400.193	437.612	296.856	374.154	393.657	426.682	471.564	426.465	365.529	408.156	369.08
hsa_circ_0002122	45.9125	54.8213	35.333	80.0369	37.7605	46.6132	57.8907	67.0883	76.5875	42.3971	73.6287	43.9629	90.345
hsa_circ_0002124	4407.6	5499.15	5980.95	6798.53	5859.85	4632.18	5878.6	6586.73	5657.48	6527.65	4804.16	5831.08	4709.24
hsa_circ_0002127	6.9962	0	6.69467	0	0	0	0	0	0	11.4722	3.48538	0	0
hsa_circ_0002131	6.12167	18.2738	9.29816	12.0919	12.1995	18.7285	20.8406	22.1392	8.19665	22.4455	9.5848	8.99241	0
hsa_circ_0002133	9.18251	14.493	8.18238	12.0919	5.22838	4.16189	20.8406	22.1392	5.12291	18.954	5.22807	8.49284	0
hsa_circ_0002136	35.8555	37.1777	50.9539	27.6386	56.9312	27.0523	32.4188	11.405	32.5305	20.4504	0	34.4709	27.7195
hsa_circ_0002138	55.095	80.0266	31.2418	85.2191	0	46.197	74.8719	30.1898	54.8151	71.3269	40.0819	62.9469	85.7251
hsa_circ_0002140	272.414	349.092	255.141	172.742	235.277	327.957	253.175	489.745	381.657	195.525	354.202	166.36	274.115
hsa_circ_0002141	19.6768	14.493	26.0348	19.0016	34.2749	24.5552	12.35	20.1265	21.0039	31.9225	13.9415	15.9865	0
hsa_circ_0002143	24.0494	25.2052	15.9928	13.8193	16.847	17.4799	0	22.81	17.9302	28.9298	24.8333	16.4861	22.0729
hsa_circ_0002144	17.4905	11.3423	21.9436	18.4258	13.9423	20.8095	23.1563	11.405	21.2601	3.49152	13.0702	24.9789	22.0729
hsa_circ_0002146	25.7985	35.9174	29.7541	13.8193	26.7228	15.399	32.4188	46.9618	22.7969	0	44.8743	27.9764	28.2328
hsa_circ_0002148	0	0	0	0	0	0	0	0	2.56145	0	1.30702	3.99663	0
hsa_circ_0002153	18.365	23.945	13.0174	13.8193	9.29489	8.32378	6.94688	0	0	25.937	6.97076	5.99494	7.69986
hsa_circ_0002154	103.194	156.902	126.455	125.525	115.024	90.313	101.116	91.2401	95.5422	117.714	94.541	100.415	93.425
hsa_circ_0002157	76.9582	103.341	51.3258	92.1288	101.663	52.0236	63.2938	166.379	94.7738	115.719	70.1433	86.9267	39.0126
hsa_circ_0002158	144.297	172.656	150.258	112.858	174.86	154.406	127.745	150.278	176.74	130.683	141.158	139.882	152.971
hsa_circ_0002160	3.4981	4.41091	0	10.9403	3.48558	4.99427	1.92969	0	6.14749	6.98305	3.04971	3.49705	0
hsa_circ_0002161	0	93.2593	54.3012	0	88.3015	55.7693	52.8735	118.075	106.3	75.816	138.544	64.4456	48.2525
hsa_circ_0002162	47.2243	50.4104	43.1434	51.8225	0	37.457	57.5047	28.848	51.9975	59.8547	53.5877	60.9486	52.8724
hsa_circ_0002164	43.289	26.4655	38.3084	26.487	41.2461	39.9542	46.6985	18.7847	41.4956	24.4407	59.6872	0	44.1459
hsa_circ_0002165	24.9239	10.0821	17.4805	0	9.29489	8.32378	13.8938	10.0633	5.12291	14.9637	9.14913	5.99494	29.7728
hsa_circ_0002166	1.74905	5.04104	0	10.9403	0	0	7.71876	0	2.30531	7.98063	10.4561	3.49705	7.18654
hsa_circ_0002167	382.604	199.121	225.015	235.504	265.485	232.234	229.247	254.265	300.202	232.436	196.053	544.541	226.376
hsa_circ_0002168	8.30798	11.9725	8.5543	21.3048	8.71396	12.4857	16.9813	0	8.96509	7.98063	10.0205	12.4895	15.3997
hsa_circ_0002172	4.80988	8.1917	0	19.0016	5.22838	3.32951	6.94688	4.0253	2.8176	9.97578	10.4561	2.49789	7.69986
hsa_circ_0002173	18.365	20.1642	0	12.6677	12.1995	10.4047	15.0516	0	18.1863	10.9734	23.5263	25.9781	13.8598
hsa_circ_0002174	146.046	0	0	0	208.554	101.134	0	0	0	143.152	0	0	0
hsa_circ_0002175	25.3612	30.8764	33.4734	21.3048	18.5898	19.9771	23.1563	8.72148	33.8112	38.4068	19.1696	30.4743	26.6929
hsa_circ_0002178	192.395	202.902	169.226	232.049	189.964	145.25	164.795	192.544	245.643	272.838	178.626	172.355	179.15
hsa_circ_0002179	61.2167	60.4925	41.2838	38.0031	48.7982	64.0931	43.9969	0	20.7478	23.9419	21.348	43.4633	88.2917
hsa_circ_0002180	4.80988	14.493	3.34734	9.21288	12.1995	6.65903	2.31563	8.72148	9.47738	9.47699	12.1988	8.99241	17.453
hsa_circ_0002186	8.74525	12.6026	16.3648	33.3967	13.3614	20.3933	8.87657	4.69618	33.0428	19.9516	16.9912	32.4726	15.913
hsa_circ_0002190	423.707	332.709	333.246	365.06	373.538	259.286	324.574	403.872	326.329	348.654	301.921	285.259	355.22
hsa_circ_0002193	6.9962	17.6437	3.71926	6.90966	3.48558	1.66476	0	6.03795	13.8319	18.4552	2.17836	6.49452	0
hsa_circ_0002194	67.7757	112.793	0	0	58.674	45.3646	52.8735	72.4554	64.2925	88.2857	72.7573	80.9317	34.3927
hsa_circ_0002195	0	6.93143	15.249	29.3661	12.7805	9.57235	7.71876	22.81	11.0143	12.9685	17.4269	5.49536	17.453
hsa_circ_0002197	10.9316	5.67117	5.57889	0	4.06651	4.57808	0	0	2.30531	7.98063	1.74269	0	0
hsa_circ_0002198	6.12167	3.78078	0	0	11.0377	4.99427	0	0	0.768436	1.99516	8.71345	0	15.913
hsa_circ_0002199	118.498	81.917	103.396	108.251	98.1773	82.8216	102.274	73.7972	94.7738	101.753	78.8568	82.4305	84.6985
hsa_circ_0002200	1.74905	28.986	20.8279	52.3983	0	19.9771	23.9281	11.405	30.2252	36.9104	0	39.4667	35.4194
hsa_circ_0002203	9.61977	19.534	8.92623	19.0016	6.97117	17.0638	12.7359	9.39237	8.4528	24.9395	14.3772	11.9899	15.3997
hsa_circ_0002207	12.6806	1.89039	7.43853	0	7.5521	5.41046	7.33282	0	8.70895	3.49152	7.40644	5.99494	5.64657
hsa_circ_0002210	0	0	0	0	0	0	0	0	7.17207	0	0	0	0
hsa_circ_0002211	72.5855	48.52	75.501	61.0353	40.0842	0	86.836	46.9618	48.1553	62.8474	68.4006	74.4372	90.8584
hsa_circ_0002212	0	18.2738	0	48.3676	0	20.3933	32.8047	9.39237	24.3338	38.9056	41.3889	25.4785	34.906
hsa_circ_0002213	0	8.1917	14.8771	8.63708	7.5521	8.32378	18.525	0	6.14749	5.98547	11.3275	0	4.61992
hsa_circ_0002214	0	27.7257	0	8.06127	0	27.0523	18.1391	0	17.1617	23.9419	20.9123	27.4768	0
hsa_circ_0002215	90.5133	91.999	74.3853	89.8256	63.9024	71.1683	71.0126	145.582	63.0118	97.2639	44.0029	57.4515	83.1585
hsa_circ_0002216	17.4905	22.0546	17.4805	20.1532	23.2372	11.6533	16.5953	22.1392	24.0777	24.4407	9.5848	15.4869	2.0533
hsa_circ_0002218	10.4943	6.93143	4.09119	14.3951	6.97117	4.16189	0	15.4303	5.6352	3.49152	0.871345	4.49621	2.56662
hsa_circ_0002219	59.4677	39.6982	65.8309	35.6999	0	61.1798	54.8032	4.69618	37.6534	43.8934	0	54.9536	66.7321
hsa_circ_0002220	543.517	343.421	692.155	390.972	467.068	824.887	644.516	177.113	553.274	425.966	466.17	620.976	785.899
hsa_circ_0002221	78.7072	73.7253	27.8945	83.4917	70.8735	37.457	0	93.9237	58.6573	111.23	58.3801	49.9579	56.979
hsa_circ_0002223	48.5361	34.6572	0	58.7321	41.827	38.7056	45.9266	0	12.0388	43.3947	0	0	31.8261
hsa_circ_0002224	0	6.93143	3.34734	0	5.80931	3.32951	0	14.0886	4.35447	6.98305	0	0	0
hsa_circ_0002226	9.61977	13.2327	18.2244	31.0935	11.6186	15.399	20.0688	3.35442	17.4179	11.9709	17.4269	16.9857	8.21319
hsa_circ_0002227	0	15.1231	10.042	9.21288	15.6851	9.98854	7.71876	16.7721	9.73353	9.47699	11.3275	11.4903	17.453
hsa_circ_0002228	0	107.752	120.504	93.2804	167.308	62.8446	115.009	104.658	125.511	111.23	101.947	153.87	167.344
hsa_circ_0002229	9.18251	12.6026	11.9016	0	10.4568	4.16189	15.4375	0	13.3196	12.9685	14.8129	10.9907	3.59327
hsa_circ_0002231	65.5893	38.438	60.9959	65.066	66.807	83.2378	69.8547	22.81	75.0506	51.8741	53.1521	49.9579	75.4586
hsa_circ_0002232	111.065	83.1772	147.283	48.3676	123.738	165.643	94.9407	30.8606	112.96	109.235	116.325	103.413	142.191
hsa_circ_0002233	0	0	0	0	0	2.08095	0	0	2.8176	2.49395	0	2.99747	0
hsa_circ_0002236	0	66.1637	0	29.9419	59.8359	80.3245	79.5032	20.7974	34.5796	41.3995	61.8655	60.9486	0
hsa_circ_0002237	0	4.41091	0	0	0	3.7457	0	0	0	0	0	0	0
hsa_circ_0002238	444.258	339.64	486.48	316.117	376.443	498.178	394.814	252.923	418.286	349.651	433.93	410.154	505.624
hsa_circ_0002239	3.4981	0	2.97541	0	4.06651	0.832378	0	0	2.8176	5.48668	3.04971	1.49874	6.67321
hsa_circ_0002241	13.1179	8.82183	7.0666	13.2435	4.06651	7.90759	14.2797	10.7341	5.6352	7.98063	9.14913	0	13.8598
hsa_circ_0002246	5.24715	3.15065	0	0	1.74279	2.08095	4.63125	0	1.28073	6.48426	0	0	0
hsa_circ_0002247	0	36.5476	23.8033	42.0338	44.7317	35.7923	16.5953	41.5948	37.1411	21.9467	37.9035	36.9688	40.5526
hsa_circ_0002249	3.93536	8.82183	0	8.06127	0	3.32951	0	0	0	9.97578	0	0	0
hsa_circ_0002250	1.74905	7.56157	2.97541	0	6.39024	0	0	0	1.79302	2.99274	0.871345	0	0
hsa_circ_0002255	0	0	5.95082	0	0	4.57808	0	0	0	6.48426	0	7.99326	0
hsa_circ_0002257	1.74905	10.0821	0	0	6.39024	2.08095	0	19.4556	2.30531	3.49152	2.17836	1.49874	0
hsa_circ_0002260	155.228	71.2047	130.174	92.7046	127.224	198.522	131.219	38.9112	98.1037	86.2905	108.483	161.364	148.864
hsa_circ_0002263	8.74525	28.986	8.92623	27.6386	23.8182	8.32378	0	47.6327	26.383	23.9419	14.8129	8.49284	7.18654
hsa_circ_0002266	0	175.806	283.408	222.837	162.661	249.297	271.314	130.822	214.65	212.983	185.161	264.277	283.355
hsa_circ_0002268	2.62357	3.15065	3.71926	0	1.74279	6.65903	0	0	2.04916	5.98547	0	0	0
hsa_circ_0002269	16.1787	10.0821	0	0	10.4568	11.2371	0	0	5.37905	3.49152	6.53509	12.4895	15.3997
hsa_circ_0002274	66.9011	43.479	39.7961	73.1272	0	41.6189	53.6454	52.9998	44.3132	77.8111	36.5965	30.9739	64.6788
hsa_circ_0002275	50.7224	52.931	45.375	60.4595	67.388	38.2894	60.9782	32.2024	51.2291	40.4019	38.7749	45.4617	0
hsa_circ_0002278	139.487	158.163	115.669	135.314	167.308	91.9778	109.992	217.366	100.153	99.7578	79.2924	152.371	124.224
hsa_circ_0002279	0	17.6437	8.5543	11.5161	13.3614	7.90759	5.01719	18.7847	8.96509	4.4891	11.7632	8.49284	7.18654
hsa_circ_0002280	103.631	70.5746	76.9887	78.3095	79.5875	111.955	76.4157	32.8733	87.8579	73.322	76.6784	51.9562	86.7518
hsa_circ_0002281	0	8.1917	0	0	6.39024	1.24857	0	18.1139	1.53687	2.49395	0	0	5.64657
hsa_circ_0002282	4.37262	15.7533	0	38.0031	10.4568	0	0	10.0633	2.30531	15.4625	13.9415	13.9882	11.2931
hsa_circ_0002283	37.1673	28.3559	28.6383	59.3079	34.2749	10.8209	25.4719	32.2024	31.5059	45.8886	28.7544	26.4777	12.8331
hsa_circ_0002289	12.6806	20.7943	17.8525	0	18.5898	0	10.8063	0	5.12291	6.48426	12.6345	0	7.69986
hsa_circ_0002290	0	171.395	125.339	82.3401	159.175	89.0645	82.9766	181.809	112.704	85.7917	130.266	83.4296	96.5049
hsa_circ_0002292	9.61977	8.82183	2.60348	0	1.74279	2.91332	6.17501	0	0	4.4891	0	0	0
hsa_circ_0002294	14.8669	5.04104	11.1578	14.9709	13.3614	13.3181	7.71876	8.72148	9.47738	8.47942	9.14913	10.9907	21.5596
hsa_circ_0002296	7.43346	17.6437	4.09119	10.9403	7.5521	4.16189	5.78907	2.68353	2.04916	7.48184	3.48538	4.99579	0
hsa_circ_0002299	37.6046	45.9995	47.2346	87.5224	60.9977	38.2894	58.6625	68.4301	55.8397	95.2687	72.7573	31.973	17.9663
hsa_circ_0002300	24.4867	20.7943	13.7613	20.729	12.1995	12.9019	19.2969	37.5695	25.3584	34.9152	26.576	15.9865	0
hsa_circ_0002301	108.004	121.615	159.928	142.8	94.1108	141.088	141.253	38.9112	134.476	74.3196	147.693	112.905	229.456
hsa_circ_0002302	0	121.615	0	0	0	144.001	0	0	140.368	0	0	165.86	0
hsa_circ_0002303	8.30798	10.7122	21.5717	19.5774	13.3614	4.57808	8.10469	8.72148	6.65978	6.98305	7.40644	2.99747	4.10659
hsa_circ_0002304	0	0	0	39.1547	0	0	0	0	0	0	0	0	0
hsa_circ_0002305	2.18631	4.41091	3.71926	0	9.29489	2.49713	5.01719	22.1392	3.58604	0	2.61404	5.99494	0
hsa_circ_0002307	28.422	30.2463	36.8207	24.1838	20.3326	31.2142	47.8563	17.443	25.3584	22.4455	0	28.476	30.2861
hsa_circ_0002310	0	0	4.46312	0	0	0	1.92969	0	0.768436	0	4.35673	2.49789	0
hsa_circ_0002312	5.24715	5.67117	7.43853	0	3.48558	6.24284	0	5.36707	6.65978	9.47699	2.17836	3.49705	7.18654
hsa_circ_0002313	4.37262	25.2052	0	5.18225	0	15.399	8.87657	26.1645	15.881	11.9709	0	0	11.8065
hsa_circ_0002316	0	0	0	0	0	0	0	0	62.4995	0	0	0	0
hsa_circ_0002317	22.3004	13.2327	8.18238	17.85	11.6186	14.1504	8.10469	8.72148	11.2704	8.47942	11.3275	7.99326	5.13324
hsa_circ_0002318	3.4981	8.82183	0	7.48547	4.64744	2.08095	4.24532	11.405	2.56145	4.4891	6.53509	2.49789	0
hsa_circ_0002319	448.194	255.203	330.642	172.742	307.312	412.86	368.957	238.834	241.289	232.436	387.749	368.189	413.226
hsa_circ_0002321	21.4259	21.4244	10.4139	34.5483	26.1419	5.41046	19.6828	32.8733	7.42822	22.4455	9.5848	16.9857	4.61992
hsa_circ_0002322	41.9772	34.027	24.5471	40.8822	56.3503	48.2779	46.3125	36.2277	34.3235	45.8886	42.6959	33.9713	20.0196
hsa_circ_0002328	0	0	0	0	5.22838	3.32951	0	0	2.30531	0	0	0	0
hsa_circ_0002330	38.0418	35.2873	47.9785	48.3676	20.9135	47.0294	25.4719	20.7974	37.6534	38.4068	50.1024	23.9798	44.6592
hsa_circ_0002335	4.80988	0	6.32275	9.78869	16.847	19.5609	9.26251	0	3.58604	10.9734	16.5556	15.9865	0
hsa_circ_0002338	45.038	58.6021	30.126	57.0047	38.9224	34.5437	46.3125	26.1645	39.9587	53.8692	39.6462	47.9595	54.4124
hsa_circ_0002340	24.9239	34.6572	14.1332	23.608	18.0088	17.8961	0	13.4177	20.4916	36.9104	25.7047	14.9874	25.6662
hsa_circ_0002343	2.62357	3.15065	4.09119	13.8193	2.32372	0	0	0	3.84218	3.99031	5.22807	2.99747	0
hsa_circ_0002346	11.3688	6.93143	6.69467	0	4.64744	8.32378	19.6828	0	3.32989	11.4722	6.53509	10.9907	0
hsa_circ_0002347	5.24715	0	5.57889	0	4.06651	2.91332	0	0	0	0	2.61404	1.49874	0
hsa_circ_0002349	90.9506	72.465	89.6342	143.951	102.825	74.4978	61.7501	87.2148	96.5668	103.249	69.7076	96.9182	124.738
hsa_circ_0002350	355.057	403.283	439.989	513.042	589.064	333.367	353.905	556.833	349.382	283.312	409.968	423.143	351.627
hsa_circ_0002351	226.939	235.039	249.191	302.298	273.618	191.863	253.175	324.037	245.131	271.84	232.214	293.253	242.802
hsa_circ_0002353	10.4943	8.1917	6.32275	17.85	14.5233	2.91332	7.33282	11.405	7.42822	6.48426	7.84211	4.49621	5.64657
hsa_circ_0002356	23.1749	35.2873	12.2736	23.0322	22.6563	10.8209	16.2094	16.7721	13.0634	23.4431	17.8626	12.989	7.18654
hsa_circ_0002359	324.886	271.586	335.106	244.717	261.419	268.026	317.241	168.392	309.936	214.479	313.249	308.74	266.415
hsa_circ_0002360	53.346	56.0816	45.0031	48.9434	43.5698	58.2665	33.1907	85.2022	70.6961	61.8499	51.8451	28.9756	71.8654
hsa_circ_0002362	93.1369	42.2187	40.9119	50.6708	0	41.6189	18.911	38.9112	43.8009	68.8329	28.7544	47.46	0
hsa_circ_0002365	104.068	81.2868	105.255	46.0644	105.148	67.4226	136.622	57.0251	68.3908	58.3583	51.4094	122.397	0
hsa_circ_0002368	13.5551	25.2052	15.6209	15.5467	19.7516	14.1504	6.56094	4.69618	20.2355	16.9588	8.71345	4.49621	10.7798
hsa_circ_0002369	6.55893	10.7122	8.5543	10.9403	12.1995	12.4857	14.2797	23.4809	12.295	11.9709	5.66375	5.99494	5.13324
hsa_circ_0002371	5.68441	25.8353	5.57889	17.85	14.5233	2.49713	11.9641	15.4303	16.9056	21.9467	10.4561	0	4.10659
hsa_circ_0002372	59.4677	56.7117	60.2521	51.8225	0	54.1046	65.2235	36.2277	87.0895	42.3971	46.617	75.4364	47.2258
hsa_circ_0002373	7.43346	17.6437	2.60348	8.06127	6.97117	7.90759	16.5953	7.37972	2.30531	6.98305	7.40644	6.9941	6.15989
hsa_circ_0002377	0	8.82183	3.34734	17.2742	11.6186	5.41046	19.6828	16.1012	8.4528	40.9007	21.348	8.49284	4.61992
hsa_circ_0002379	0	23.3148	18.2244	16.6983	18.0088	15.8152	11.1922	23.4809	24.8461	8.97821	16.5556	18.984	19.5063
hsa_circ_0002380	0	0	0	0	6.97117	0	0	0	1.79302	1.99516	1.74269	0	0
hsa_circ_0002381	3.06084	0	0	0	6.39024	4.99427	0	0	2.30531	1.49637	1.30702	4.49621	0
hsa_circ_0002382	0	23.945	24.9191	47.216	27.3037	0	0	24.1518	37.3972	39.9031	28.3187	45.4617	41.5793
hsa_circ_0002383	0	8.1917	0	0	0	0	0	0	0.768436	0	0	1.99831	0
hsa_circ_0002385	4.80988	0	4.09119	0	0	1.24857	0	0	1.79302	0	6.53509	0	0
hsa_circ_0002387	97.0722	183.998	99.6762	159.498	114.443	98.6368	154.375	336.783	170.081	236.426	147.257	93.9208	109.851
hsa_circ_0002388	0	11.3423	17.4805	0	9.87582	13.3181	9.64845	0	7.42822	8.97821	9.5848	12.4895	22.0729
hsa_circ_0002391	67.7757	0	57.6486	56.4289	0	76.1626	51.7157	63.7339	48.9238	62.3486	41.8246	62.9469	56.4657
hsa_circ_0002392	2.18631	4.41091	8.92623	7.48547	7.5521	2.91332	5.01719	0	8.4528	4.4891	5.22807	0	5.64657
hsa_circ_0002394	50.2852	26.4655	30.498	29.3661	24.3991	34.9599	29.7172	3.35442	21.2601	42.3971	22.2193	28.9756	41.0659
hsa_circ_0002395	0	195.34	160.672	201.532	201.002	0	156.691	357.581	193.646	238.92	187.775	145.377	130.898
hsa_circ_0002397	5.24715	14.493	4.46312	7.48547	0	0	6.94688	16.1012	8.19665	6.48426	3.48538	1.99831	3.59327
hsa_circ_0002398	87.4525	117.834	64.3432	70.824	88.8824	36.6246	109.992	317.999	56.6081	72.3244	76.2427	69.4414	55.9523
hsa_circ_0002399	2.18631	0	3.71926	3.45483	0	0	3.85938	0	4.09833	0	0	1.99831	4.61992
hsa_circ_0002401	141.673	163.834	88.5185	135.314	160.918	120.695	151.674	141.556	123.974	92.276	103.69	149.874	102.151
hsa_circ_0002402	17.4905	17.0135	7.43853	0	13.3614	4.57808	6.56094	18.7847	5.6352	14.4649	12.1988	15.4869	10.2665
hsa_circ_0002403	5.24715	5.04104	9.29816	5.18225	0	3.32951	6.94688	16.7721	3.32989	6.48426	3.04971	4.99579	7.18654
hsa_circ_0002404	0	0	0	0	0	0	5.78907	0	0	4.4891	0	0	0
hsa_circ_0002406	73.8973	5.04104	29.3822	8.63708	70.8735	0	53.2594	120.759	1.28073	34.4165	61.4299	43.9629	56.979
hsa_circ_0002407	20.1141	72.465	36.8207	0	91.787	44.9484	42.8391	114.721	32.7866	36.9104	43.5673	52.4558	42.0926
hsa_circ_0002408	45.4753	48.52	43.1434	50.095	0	27.0523	32.4188	0	49.6922	46.8862	38.7749	38.4676	23.6129
hsa_circ_0002410	0	15.1231	5.57889	19.5774	5.22838	0	7.33282	14.0886	17.9302	19.9516	19.6053	8.99241	16.9397
hsa_circ_0002411	5.24715	0	3.71926	0	5.22838	0	0	0	2.8176	5.98547	0	0	10.2665
hsa_circ_0002412	65.5893	96.41	79.2203	71.9756	0	43.2837	74.486	116.734	74.026	56.3632	36.1608	78.4338	90.345
hsa_circ_0002416	10.9316	7.56157	7.0666	0	5.22838	4.57808	0	12.7468	12.5511	6.98305	7.40644	8.99241	0
hsa_circ_0002417	13.1179	11.9725	6.32275	16.1225	13.9423	7.90759	15.8235	18.1139	10.2458	0	3.92105	8.49284	14.8864
hsa_circ_0002419	2.18631	0	0	5.75805	1.74279	0	0	0	2.30531	8.47942	0.871345	0	0
hsa_circ_0002421	8.30798	5.67117	10.042	0	4.64744	4.99427	7.33282	6.70883	6.14749	4.98789	6.09942	7.49368	6.67321
hsa_circ_0002423	0	0	0	0	0	0	0	0	0	0	0	0	9.75316
hsa_circ_0002425	0	70.5746	43.8873	95.5836	92.368	53.6884	78.3454	146.923	73.0015	74.3196	73.6287	85.9275	0
hsa_circ_0002426	11.3688	5.04104	9.29816	5.18225	0	4.57808	19.2969	0	5.89135	19.9516	5.66375	3.99663	0
hsa_circ_0002428	21.8631	27.7257	25.291	48.3676	0	17.4799	0	39.5821	31.5059	15.4625	18.2983	34.4709	18.4797
hsa_circ_0002430	12.2433	0	11.1578	14.3951	16.847	0	0	22.81	6.65978	11.4722	8.71345	8.49284	4.61992
hsa_circ_0002431	59.0304	81.917	52.0697	74.2788	78.4256	38.2894	90.6954	98.6199	64.0364	114.722	88.0059	49.4583	48.2525
hsa_circ_0002433	10.4943	26.4655	36.8207	12.0919	19.1707	18.7285	13.8938	44.9492	12.5511	19.9516	9.14913	25.4785	19.5063
hsa_circ_0002434	9.61977	2.52052	7.81045	0	8.71396	11.2371	3.0875	0	6.40364	3.99031	3.04971	5.49536	17.9663
hsa_circ_0002435	1.74905	17.0135	7.0666	13.8193	7.5521	2.49713	5.78907	22.1392	2.04916	10.4746	3.48538	1.99831	0
hsa_circ_0002437	68.6502	81.917	87.0307	42.6096	0	83.654	104.203	0	72.233	34.4165	88.0059	64.9452	90.345
hsa_circ_0002438	2.18631	5.04104	0	15.5467	0	1.66476	3.47344	0	4.09833	7.48184	4.35673	10.9907	10.2665
hsa_circ_0002439	16.1787	8.82183	12.2736	27.6386	14.5233	10.4047	10.0344	0	10.7581	16.46	12.6345	11.9899	12.3198
hsa_circ_0002440	2.62357	0	0	6.33386	0	1.24857	7.33282	0	0	0	0	0	0
hsa_circ_0002441	2.62357	5.04104	2.60348	0	0	4.99427	1.92969	5.36707	2.56145	3.49152	10.4561	2.49789	0
hsa_circ_0002444	0	0	0	0	1.16186	0	0	0	2.8176	1.99516	0	0	0
hsa_circ_0002445	0	0	0	0	0	4.57808	0	0	0	0	2.17836	0	2.56662
hsa_circ_0002448	41.1027	73.0951	37.1926	76.0063	63.3214	32.8789	40.9094	63.063	53.5344	36.9104	27.8831	55.4532	18.4797
hsa_circ_0002449	0	11.9725	4.46312	16.1225	5.22838	0	0	8.0506	4.09833	10.9734	9.5848	15.4869	3.59327
hsa_circ_0002450	0	0	0	5.75805	0	0	0	4.0253	2.04916	2.49395	0	0	0
hsa_circ_0002452	3.4981	4.41091	4.83504	0	4.06651	2.91332	0	0	0.768436	6.48426	3.04971	7.49368	0
hsa_circ_0002453	22.7376	14.493	31.9857	21.3048	15.1042	40.7865	30.875	0	20.4916	0	40.9532	24.9789	56.4657
hsa_circ_0002454	7839.68	8042.35	6548.51	6074.74	8641.92	6054.72	6448.25	6803.43	7001.22	5965.02	6603.06	7734.48	7640.32
hsa_circ_0002455	81.3308	0	0	0	0	98.6368	0	0	0	0	0	0	87.2651
hsa_circ_0002457	104.068	107.122	85.543	83.4917	102.825	101.134	87.2219	0	113.729	145.646	95.4123	115.902	104.205
hsa_circ_0002458	106.692	108.382	0	104.221	103.406	0	67.1532	95.2654	101.69	102.751	54.0234	56.952	51.8457
hsa_circ_0002460	3.93536	8.82183	2.97541	0	2.90465	3.7457	8.49063	24.8227	7.68436	7.48184	3.48538	0	14.3731
hsa_circ_0002462	114.563	146.19	104.883	108.827	176.603	107.377	117.711	108.683	124.231	107.738	100.205	96.4187	131.924
hsa_circ_0002463	0	28.986	5.20697	16.6983	0	7.4914	6.17501	31.5315	19.9793	17.9564	9.14913	11.4903	2.0533
hsa_circ_0002464	3.06084	28.3559	7.81045	17.85	11.0377	7.90759	7.71876	18.1139	12.5511	6.48426	11.7632	8.49284	5.13324
hsa_circ_0002465	124.62	84.4375	116.785	59.8837	75.521	66.1741	85.2923	99.9616	103.739	139.661	71.4503	81.4313	294.135
hsa_circ_0002466	22.7376	20.1642	44.6312	49.5192	25.5609	17.0638	34.7344	24.8227	27.6637	23.4431	30.0614	17.9848	16.4264
hsa_circ_0002467	5.68441	3.78078	3.71926	0	0	0.832378	2.70156	2.68353	2.04916	0	0	0	0
hsa_circ_0002468	253.612	173.286	217.577	0	145.233	0	213.038	0	244.619	0	0	0	182.743
hsa_circ_0002470	3.06084	1.89039	0	16.1225	0	1.24857	0	8.0506	0	4.4891	0	0	9.75316
hsa_circ_0002473	37.6046	400.133	259.976	76.0063	71.4545	261.367	41.6813	117.405	38.1657	88.2857	30.0614	46.4608	42.0926
hsa_circ_0002474	93.5741	80.6567	98.9324	98.4627	113.281	156.903	60.9782	47.6327	107.325	113.724	98.0264	98.417	130.898
hsa_circ_0002477	21.4259	5.67117	20.4559	7.48547	8.13303	24.139	17.7531	0	22.0285	20.9491	21.7836	0	0
hsa_circ_0002478	0	119.095	69.9221	127.829	103.987	60.3474	88.3798	197.911	108.606	92.276	85.3919	92.9216	48.7658
hsa_circ_0002479	13.5551	24.5751	12.2736	12.0919	7.5521	0	14.2797	12.7468	13.5757	24.9395	21.7836	18.4844	13.8598
hsa_circ_0002480	28.8593	23.945	16.3648	23.608	16.847	28.717	15.0516	28.1771	11.2704	22.9443	14.8129	19.9831	37.4727
hsa_circ_0002481	2.62357	0	10.042	0	11.6186	9.98854	6.56094	6.03795	8.19665	7.48184	12.1988	6.9941	8.21319
hsa_circ_0002483	97.5095	93.8894	118.644	81.1885	124.319	145.25	45.1547	76.4807	103.995	116.218	138.98	114.404	187.363
hsa_circ_0002484	314.829	0	320.972	0	132.452	328.789	417.971	0	217.467	260.867	293.208	244.294	333.661
hsa_circ_0002485	80.4563	25.2052	60.624	24.1838	45.8935	0	39.7516	19.4556	46.6185	60.8523	67.5293	51.9562	4.61992
hsa_circ_0002486	4.37262	8.82183	1.85963	0	2.32372	7.4914	12.35	17.443	8.70895	17.4576	11.7632	1.99831	4.10659
hsa_circ_0002487	1.74905	3.78078	0	0	0	8.73997	0	0	1.53687	6.48426	8.27778	0	6.67321
hsa_circ_0002488	0	3.78078	13.3893	14.3951	22.6563	8.73997	6.17501	45.6201	0	11.9709	0	5.49536	8.72651
hsa_circ_0002489	16.616	10.0821	6.69467	9.21288	18.0088	7.4914	5.01719	14.0886	3.58604	6.48426	5.22807	12.989	2.56662
hsa_circ_0002490	1069.98	2111.57	1645.03	1988.83	2098.9	1626.05	1206.83	2113.28	1413.67	1200.59	1589.33	1610.14	1044.1
hsa_circ_0002491	27.1103	39.0681	36.0768	28.7903	42.9889	25.3875	23.5422	26.1645	26.1268	41.8983	31.8041	40.9654	44.1459
hsa_circ_0002492	140.361	325.147	287.871	308.631	402.585	206.014	175.216	424.669	247.18	184.053	210.866	327.724	162.724
hsa_circ_0002494	1.31179	5.04104	4.83504	14.9709	0	3.7457	0	6.70883	2.04916	8.97821	4.7924	3.49705	5.64657
hsa_circ_0002496	24.0494	42.8489	18.2244	26.487	42.9889	19.5609	17.3672	64.4048	32.0182	33.9177	35.7252	27.9764	0
hsa_circ_0002497	2.18631	7.56157	6.69467	0	4.06651	6.65903	0	0	7.17207	3.49152	11.7632	0	16.4264
hsa_circ_0002498	14.4297	15.7533	24.1752	20.729	15.6851	9.15616	10.8063	4.0253	18.9548	13.9661	0	10.9907	12.3198
hsa_circ_0002499	7.43346	2.52052	13.7613	14.9709	12.1995	9.15616	13.1219	16.1012	19.4671	17.9564	17.8626	6.49452	5.13324
hsa_circ_0002500	8.30798	17.0135	6.32275	12.6677	17.4279	4.99427	2.70156	12.0759	7.94051	11.9709	10.0205	14.9874	10.2665
hsa_circ_0002501	35.4182	18.9039	29.3822	64.4902	33.113	7.90759	27.7875	17.443	19.4671	35.9128	20.4766	17.9848	0
hsa_circ_0002502	312.643	174.546	352.214	0	223.658	435.334	280.191	65.0757	274.332	194.528	238.749	272.27	359.327
hsa_circ_0002503	10.057	14.493	4.83504	14.3951	6.39024	19.5609	19.2969	10.7341	14.3441	39.4043	13.9415	0	22.0729
hsa_circ_0002504	5.68441	5.67117	8.92623	21.8806	3.48558	1.24857	0	0	3.58604	9.47699	0	0	1.53997
hsa_circ_0002505	250.551	318.846	224.272	291.933	250.962	185.62	242.755	581.656	237.959	272.838	252.69	231.804	199.17
hsa_circ_0002506	3.93536	5.04104	6.69467	19.0016	4.06651	4.57808	10.4203	0	8.19665	6.98305	2.17836	4.99579	7.69986
hsa_circ_0002507	5.24715	5.67117	0	0	6.39024	1.66476	4.63125	6.70883	2.04916	8.47942	2.61404	4.99579	0
hsa_circ_0002510	89.6388	68.6842	81.8238	139.921	74.3591	99.053	90.3094	43.6074	78.8928	50.3777	105.433	70.4406	148.864
hsa_circ_0002512	0	51.0406	54.6732	80.0369	56.3503	0	41.2953	0	70.9523	42.8959	49.231	40.4659	83.6718
hsa_circ_0002513	118.498	97.0401	113.438	130.708	141.747	100.718	93.011	95.2654	90.9316	121.705	153.357	132.888	152.971
hsa_circ_0002516	11.3688	6.3013	10.4139	0	16.847	0	9.64845	13.4177	13.3196	6.48426	17.4269	5.99494	21.5596
hsa_circ_0002518	6.55893	0	0	0	0	4.57808	0	0	0	0	0	0	3.07994
hsa_circ_0002519	0	6.3013	3.34734	0	5.22838	1.24857	4.24532	0	2.56145	4.98789	1.74269	0	0
hsa_circ_0002523	0	5.67117	0	13.2435	5.22838	4.57808	20.8406	20.1265	12.5511	6.98305	31.8041	4.49621	14.8864
hsa_circ_0002524	2.62357	3.15065	8.5543	8.06127	5.80931	5.41046	0	6.03795	4.61062	2.99274	5.66375	3.49705	0
hsa_circ_0002525	3.4981	20.1642	6.69467	18.4258	12.7805	9.15616	9.26251	21.4683	2.8176	12.9685	10.8918	10.9907	3.59327
hsa_circ_0002528	63.403	33.3969	62.8555	59.8837	0	49.1103	42.0672	32.8733	45.0816	53.8692	24.8333	70.9402	19.5063
hsa_circ_0002532	10.4943	24.5751	26.4068	9.78869	33.694	11.2371	13.5078	57.0251	24.3338	28.9298	13.0702	14.9874	25.1529
hsa_circ_0002533	8.74525	11.9725	7.0666	16.1225	23.8182	14.1504	13.8938	16.7721	14.8564	23.9419	17.4269	14.9874	6.15989
hsa_circ_0002534	6.12167	3.15065	8.5543	19.0016	0	4.99427	5.78907	16.1012	8.19665	5.48668	0	3.99663	6.67321
hsa_circ_0002535	0	23.3148	26.7787	0	30.2084	0	49.0141	8.0506	22.0285	19.4528	19.1696	32.4726	44.6592
hsa_circ_0002536	0	28.986	40.168	31.6693	31.9512	54.937	38.9797	20.1265	27.9199	25.937	25.7047	0	43.1192
hsa_circ_0002537	36.2928	35.9174	47.9785	25.9112	33.113	47.4456	40.1375	29.5189	61.4749	36.9104	33.1111	47.9595	35.9327
hsa_circ_0002538	1544.41	1364.86	1306.95	1313.99	1160.12	1135.78	1384.36	1162.64	1306.34	1606.6	1321.83	1234.96	1331.56
hsa_circ_0002539	25.7985	27.7257	16.3648	14.9709	16.2661	16.2314	25.4719	7.37972	16.9056	37.908	16.1199	29.4751	17.9663
hsa_circ_0002540	3.4981	0	2.97541	0	9.29489	2.91332	0	0	1.53687	4.4891	9.5848	5.99494	12.8331
hsa_circ_0002541	2.18631	0	0	0	0	0	4.63125	0	0	0	0	0	0
hsa_circ_0002542	8.30798	3.78078	10.7859	0	2.90465	9.57235	0	0	1.28073	15.9613	7.84211	0	10.2665
hsa_circ_0002543	4.37262	3.15065	0	0	0	1.24857	0	0	0	0	3.04971	2.99747	0
hsa_circ_0002551	351.122	538.131	428.087	431.854	665.166	446.571	443.057	474.985	462.855	485.821	545.027	410.154	398.339
hsa_circ_0002552	20.5513	8.82183	13.7613	17.85	7.5521	22.4742	18.525	0	10.502	14.9637	19.1696	13.9882	25.1529
hsa_circ_0002553	18.8023	20.1642	22.3156	52.9741	29.6275	49.5265	53.2594	21.4683	28.176	40.4019	34.4181	33.9713	46.7125
hsa_circ_0002554	18.365	15.7533	19.3402	24.1838	27.8847	17.4799	11.1922	21.4683	21.2601	29.9274	17.8626	17.4853	4.10659
hsa_circ_0002558	3.06084	0	0	0	0	0	0	0	1.02458	0	0	0	10.7798
hsa_circ_0002560	150.418	129.807	126.083	167.559	106.891	139.423	131.219	132.835	119.876	151.632	150.743	112.905	131.924
hsa_circ_0002561	8.30798	5.04104	14.5051	4.60644	0	18.3123	16.9813	11.405	9.73353	6.98305	16.5556	4.49621	23.6129
hsa_circ_0002562	6.12167	0	0	0	0	6.24284	2.31563	0	0	3.49152	0.871345	3.99663	0
hsa_circ_0002563	1.74905	6.3013	0	0	0	1.24857	2.70156	0	0	3.49152	1.30702	0	0
hsa_circ_0002564	65.5893	67.424	41.2838	95.0078	74.94	37.8732	0	58.3669	49.6922	84.2954	71.886	38.9671	98.0449
hsa_circ_0002565	33.6692	10.0821	54.3012	38.0031	30.7893	34.9599	35.1203	0	27.6637	18.4552	50.538	35.4701	20.533
hsa_circ_0002566	71.711	106.492	58.3924	77.7337	121.995	62.0122	76.0297	248.227	82.735	118.213	68.4006	83.4296	50.8191
hsa_circ_0002569	191.958	192.19	133.15	149.133	109.215	194.36	148.586	46.9618	168.288	165.099	211.737	113.404	235.616
hsa_circ_0002570	26.673	32.7668	29.3822	53.5499	28.4656	36.2085	53.6454	26.8353	33.2989	65.8402	21.7836	26.9772	25.1529
hsa_circ_0002573	13.5551	10.0821	5.95082	5.75805	15.1042	2.91332	9.26251	7.37972	4.86676	7.48184	3.92105	0	0
hsa_circ_0002574	3.4981	0	0	10.9403	0	0	0	0	1.53687	0	0	4.99579	0
hsa_circ_0002576	8.74525	0	5.20697	7.48547	6.39024	3.7457	5.40313	0	14.8564	11.9709	8.27778	9.49199	5.13324
hsa_circ_0002577	34.1065	37.8078	23.8033	16.6983	33.694	0	26.6297	55.0124	29.4567	28.9298	26.1404	25.9781	18.993
hsa_circ_0002578	13.1179	25.2052	5.95082	21.8806	8.13303	6.65903	1.92969	0	12.295	17.9564	19.1696	9.49199	7.18654
hsa_circ_0002580	0	0	0	0	0	0	7.33282	0	2.8176	0	0	1.99831	0
hsa_circ_0002581	3.4981	10.7122	2.23156	0	2.32372	1.66476	0	0	4.35447	1.99516	4.35673	7.49368	5.64657
hsa_circ_0002583	4.80988	0	3.71926	0	4.64744	2.08095	0	0	2.8176	2.99274	3.48538	2.99747	0
hsa_circ_0002584	37.1673	34.6572	19.3402	0	38.9224	38.7056	17.7531	18.1139	24.59	27.4334	58.8158	38.4676	49.7924
hsa_circ_0002586	1.74905	0	2.60348	0	1.16186	2.91332	0	0	3.58604	2.99274	0	3.99663	0
hsa_circ_0002590	299.087	256.463	373.414	307.48	361.339	368.744	284.436	324.708	317.108	251.39	434.366	302.245	298.241
hsa_circ_0002593	0	0	0	0	4.06651	0	0	0	4.35447	1.49637	0	2.99747	0
hsa_circ_0002594	82.6426	127.916	68.0625	138.193	95.8535	42.8675	81.0469	113.379	106.557	94.2712	75.8071	69.941	70.8387
hsa_circ_0002597	34.981	23.3148	35.7049	33.3967	40.0842	43.6999	37.05	0	41.4956	41.3995	36.5965	43.9629	49.2791
hsa_circ_0002598	0	15.7533	2.60348	9.21288	5.80931	10.4047	20.0688	31.5315	0	24.9395	10.8918	8.49284	0
hsa_circ_0002599	3.93536	6.3013	2.97541	0	2.90465	2.49713	7.71876	17.443	3.58604	11.9709	2.61404	7.49368	0
hsa_circ_0002600	17.0532	0	23.8033	67.3692	42.9889	27.0523	33.1907	46.9618	27.4076	26.9346	33.5468	26.4777	13.3464
hsa_circ_0002601	418.023	370.517	447.055	266.022	485.077	348.35	277.489	307.265	452.865	468.363	443.079	373.685	335.201
hsa_circ_0002602	15.7414	0	0	0	7.5521	9.57235	15.8235	0	6.40364	10.9734	10.0205	9.99157	12.8331
hsa_circ_0002603	25.7985	21.4244	34.2172	35.6999	31.3703	36.6246	16.5953	18.7847	28.6883	40.4019	30.9328	19.4836	10.7798
hsa_circ_0002604	2.62357	5.67117	4.83504	9.78869	0	0	4.24532	0	2.8176	0.997578	4.35673	1.99831	0
hsa_circ_0002605	13.1179	25.8353	17.4805	33.3967	19.1707	7.90759	6.94688	28.1771	11.7827	11.4722	16.1199	13.9882	13.8598
hsa_circ_0002606	0	0	0	0	11.0377	1.24857	0	6.03795	3.07375	6.48426	0.871345	0	0
hsa_circ_0002607	0	13.2327	0	29.3661	27.3037	34.9599	22.7703	0	21.7724	29.4286	25.7047	32.9722	47.2258
hsa_circ_0002610	21.8631	28.3559	24.9191	33.3967	26.7228	19.1447	26.6297	64.4048	21.7724	46.3874	35.2895	26.9772	25.6662
hsa_circ_0002611	10.057	8.82183	16.7367	0	11.0377	4.99427	13.8938	2.68353	11.5265	8.97821	10.0205	8.49284	13.8598
hsa_circ_0002613	0	0	2.97541	0	4.64744	1.66476	0	0	2.8176	4.4891	5.66375	2.99747	4.61992
hsa_circ_0002614	6.12167	25.8353	10.7859	18.4258	24.3991	9.98854	8.87657	43.6074	9.98967	14.4649	20.4766	16.9857	10.2665
hsa_circ_0002615	26.2357	25.8353	21.5717	0	9.29489	32.0466	0	7.37972	13.3196	15.4625	25.7047	16.4861	14.3731
hsa_circ_0002616	7.43346	30.8764	25.6629	0	0	6.24284	13.1219	15.4303	4.86676	14.9637	5.66375	1.49874	7.18654
hsa_circ_0002617	0	5.67117	3.71926	10.3645	2.90465	0	1.54375	0	3.58604	9.97578	0	3.49705	0
hsa_circ_0002618	8.30798	0	5.20697	8.06127	2.32372	4.57808	0	0	3.84218	15.4625	2.17836	6.9941	0
hsa_circ_0002619	0	3.15065	0	0	1.74279	0	5.40313	9.39237	0	0	1.30702	0.999157	0
hsa_circ_0002620	144.734	67.424	121.62	69.0966	181.831	209.343	246.228	99.9616	63.2679	66.339	172.526	107.909	156.564
hsa_circ_0002622	101.882	66.7938	62.4836	105.372	41.827	77.8274	67.5391	20.1265	50.2045	75.3172	66.2223	60.449	80.5919
hsa_circ_0002623	0	0	4.83504	0	1.74279	7.07521	3.47344	0	2.56145	5.98547	4.35673	9.49199	0
hsa_circ_0002625	12.6806	15.7533	16.3648	3.45483	26.7228	10.4047	18.525	19.4556	12.8073	16.9588	12.6345	14.4878	22.0729
hsa_circ_0002626	13.1179	6.93143	0	3.45483	3.48558	0	15.8235	6.03795	14.6003	17.9564	7.40644	12.4895	12.8331
hsa_circ_0002628	0	0	0	0	0	4.57808	0	0	0	0	0	0	0
hsa_circ_0002630	3.93536	5.67117	5.95082	19.5774	17.4279	5.82665	6.56094	0	9.47738	8.97821	7.84211	7.99326	0
hsa_circ_0002631	37.6046	21.4244	12.6455	20.729	20.3326	25.8037	20.0688	9.39237	9.73353	26.4358	30.0614	22.481	18.993
hsa_circ_0002632	17.0532	15.7533	7.0666	14.3951	19.1707	17.8961	6.56094	6.03795	23.0531	9.97578	16.5556	15.4869	10.7798
hsa_circ_0002633	9.61977	0	1.85963	16.6983	5.22838	10.8209	6.94688	0	4.35447	5.98547	7.40644	7.99326	0
hsa_circ_0002634	10.4943	22.0546	5.57889	14.9709	15.1042	8.32378	15.8235	30.8606	8.70895	38.9056	11.3275	16.9857	0
hsa_circ_0002635	54.6578	93.2593	64.7152	104.221	79.0066	52.4398	0	91.911	50.7168	46.3874	79.7281	46.4608	42.6059
hsa_circ_0002637	0	0	0	0	0	0	0	0	0	3.99031	0	4.99579	0
hsa_circ_0002638	860.969	635.802	1082.31	652.387	834.797	958.9	816.258	496.454	806.346	704.29	815.579	848.284	756.64
hsa_circ_0002639	1.31179	0	0	0	0	1.24857	8.49063	0	1.79302	3.49152	3.04971	3.99663	7.69986
hsa_circ_0002640	0	0	2.23156	16.1225	4.64744	2.91332	8.87657	0	3.07375	4.4891	0	0	2.56662
hsa_circ_0002646	5.68441	4.41091	7.0666	17.2742	0	4.16189	3.47344	0	0.512291	5.98547	4.7924	0	0
hsa_circ_0002647	5.68441	2.52052	0	0	0	3.7457	6.94688	0	1.79302	0	1.74269	0	2.0533
hsa_circ_0002648	2.62357	9.45196	1.48771	0	0	0	0	4.69618	1.28073	2.99274	4.7924	4.49621	0
hsa_circ_0002649	1.31179	0	0	0	0	2.08095	6.56094	8.72148	1.53687	0	3.04971	0.999157	3.59327
hsa_circ_0002652	13.1179	0	9.67008	6.90966	6.39024	4.99427	20.4547	0	0	11.9709	9.5848	4.49621	0
hsa_circ_0002653	6.9962	8.1917	0	23.608	2.90465	9.98854	7.33282	0	2.30531	0	4.35673	3.99663	9.75316
hsa_circ_0002654	0	2.52052	0	9.78869	4.64744	7.07521	4.24532	6.70883	4.61062	9.47699	0	2.99747	13.8598
hsa_circ_0002655	42.4144	34.6572	36.0768	40.3064	0	0	32.4188	0	30.9936	31.9225	37.4679	32.9722	56.979
hsa_circ_0002657	3.4981	5.04104	0	0	2.32372	4.99427	6.56094	0	3.84218	5.48668	1.30702	2.99747	0
hsa_circ_0002658	0	2.52052	7.81045	0	0	0	0	0	0	0	1.74269	0	0
hsa_circ_0002660	59.0304	88.2183	51.6978	85.2191	62.1596	42.4513	37.436	33.5442	42.7763	91.2784	20.9123	53.4549	49.7924
hsa_circ_0002661	42.4144	28.986	25.6629	36.2757	24.98	24.139	64.8376	106.67	16.1372	58.8571	23.5263	21.9815	27.2062
hsa_circ_0002662	14.4297	35.2873	0	28.7903	37.1796	0	18.911	11.405	17.9302	19.4528	30.9328	26.9772	19.5063
hsa_circ_0002663	5.24715	1.26026	11.9016	20.1532	9.29489	2.49713	11.5781	13.4177	8.70895	12.4697	6.97076	4.49621	6.67321
hsa_circ_0002664	0	5.04104	4.46312	7.48547	5.22838	3.7457	12.7359	5.36707	6.14749	2.99274	7.40644	7.49368	8.72651
hsa_circ_0002665	175.779	280.408	211.254	259.688	291.046	180.21	221.528	317.999	273.051	246.402	219.579	188.841	171.964
hsa_circ_0002668	6.12167	3.15065	2.60348	10.9403	2.32372	5.82665	8.87657	0	3.84218	5.48668	3.04971	2.99747	9.75316
hsa_circ_0002669	5.24715	6.3013	3.71926	0	0	1.66476	3.47344	0	1.79302	1.99516	3.04971	9.99157	7.18654
hsa_circ_0002670	3.06084	1.89039	4.46312	0	0	0	6.94688	0	1.79302	0	0	0	0
hsa_circ_0002671	47.2243	68.0541	49.0943	59.3079	99.3391	31.6304	41.2953	77.1516	65.5732	50.8765	50.538	38.9671	56.4657
hsa_circ_0002672	0	25.2052	28.6383	16.6983	23.8182	28.3009	32.0328	29.5189	21.0039	27.4334	19.1696	23.4802	0
hsa_circ_0002673	0	21.4244	29.7541	31.0935	16.847	27.4685	38.2078	0	21.0039	29.4286	16.9912	24.9789	31.3128
hsa_circ_0002675	249.239	245.121	225.759	211.32	195.193	260.951	221.528	146.923	141.905	233.932	182.547	226.309	169.91
hsa_circ_0002676	54.6578	73.0951	42.7715	36.8515	80.1684	43.2837	83.7485	61.7213	40.2148	57.3608	54.0234	58.4507	29.2595
hsa_circ_0002677	0	5.67117	3.71926	9.21288	8.13303	5.82665	0	0	0	4.4891	5.22807	0	0
hsa_circ_0002678	0	0	2.23156	0	0	3.7457	11.1922	0	1.53687	4.98789	0.871345	0	2.56662
hsa_circ_0002679	10.9316	10.7122	0	0	9.87582	12.9019	3.0875	7.37972	13.8319	6.98305	3.48538	10.9907	8.72651
hsa_circ_0002680	9.18251	8.82183	3.34734	10.9403	4.06651	2.08095	11.1922	0	4.61062	11.4722	10.4561	7.49368	3.59327
hsa_circ_0002682	6.12167	15.1231	13.3893	8.06127	8.71396	10.8209	13.8938	16.7721	13.8319	18.954	15.2485	12.989	13.8598
hsa_circ_0002684	1.31179	3.78078	0	0	4.06651	0	7.71876	0	7.68436	2.99274	3.48538	0	5.13324
hsa_circ_0002685	19.2395	83.8073	52.4416	65.066	62.7405	58.2665	35.1203	72.4554	43.0324	38.9056	59.2515	38.9671	32.8527
hsa_circ_0002687	23.6122	45.9995	33.8453	16.6983	29.6275	28.3009	26.2438	28.1771	30.2252	29.4286	29.1901	34.9705	22.5863
hsa_circ_0002688	26.673	19.534	15.6209	26.487	11.6186	14.5666	37.05	0	17.674	9.47699	0	15.9865	55.439
hsa_circ_0002691	7.87072	25.2052	15.6209	14.3951	12.1995	2.49713	13.8938	13.4177	5.6352	10.4746	7.40644	16.4861	12.3198
hsa_circ_0002692	574.563	695.034	546.732	538.378	511.8	456.559	678.865	1130.44	531.502	444.421	521.065	437.131	399.366
hsa_circ_0002696	42.8517	23.945	55.7889	28.2144	61.5786	36.2085	67.1532	12.7468	27.6637	49.3801	48.3597	49.9579	39.526
hsa_circ_0002701	0	0	0	0	0	0	5.78907	0	1.53687	8.47942	3.48538	0	0
hsa_circ_0002708	0	0	0	0	0	0	4.63125	0	2.30531	3.99031	0	5.99494	0
hsa_circ_0002711	86.5779	39.6982	106.743	34.5483	73.7782	76.1626	83.7485	99.9616	113.216	120.208	112.839	118.9	106.771
hsa_circ_0002712	7.87072	0	0	0	4.64744	0	0	0	3.07375	5.48668	1.30702	3.49705	0
hsa_circ_0002715	12.6806	8.1917	12.2736	0	12.7805	2.08095	3.85938	12.7468	5.37905	2.99274	10.0205	1.49874	0
hsa_circ_0002716	19.6768	0	14.5051	0	13.3614	8.73997	7.71876	4.69618	7.68436	4.4891	5.22807	13.4886	6.67321
hsa_circ_0002717	2.62357	1.89039	5.57889	0	4.06651	0	13.1219	4.0253	6.40364	4.98789	3.04971	0	0
hsa_circ_0002718	0	1.89039	0	0	0	0	0	6.03795	3.32989	0	3.04971	1.49874	0
hsa_circ_0002722	0	118.465	114.925	174.469	167.308	52.856	83.3626	152.961	69.4154	85.7917	87.5702	82.93	80.0786
hsa_circ_0002723	7.43346	5.67117	6.32275	0	8.71396	6.24284	6.94688	0	6.14749	12.4697	7.40644	10.9907	3.07994
hsa_circ_0002724	8.30798	0	6.32275	0	9.87582	4.16189	9.64845	0	3.58604	4.98789	6.53509	4.49621	10.7798
hsa_circ_0002725	26.673	36.5476	76.9887	32.8209	37.1796	47.8617	45.5407	0	38.4218	38.9056	33.9825	46.4608	0
hsa_circ_0002726	3.93536	17.0135	0	6.90966	4.06651	0	0	0	2.30531	7.98063	2.61404	4.49621	5.64657
hsa_circ_0002727	44.6008	49.1502	62.4836	49.5192	46.4744	52.0236	52.4875	18.7847	39.4464	44.891	57.5088	34.4709	71.352
hsa_circ_0002732	59.0304	53.5611	47.9785	62.7627	91.787	86.1511	64.8376	31.5315	67.8785	65.3414	63.1725	58.9503	78.5386
hsa_circ_0002733	35.8555	54.1912	56.9047	51.2466	58.0931	76.995	35.8922	65.0757	38.678	47.385	0	59.9494	69.8121
hsa_circ_0002736	4.80988	0	5.20697	5.75805	3.48558	2.91332	0	6.70883	2.8176	4.98789	10.4561	6.9941	0
hsa_circ_0002737	11.3688	10.0821	0	12.6677	4.06651	12.9019	25.4719	35.5568	16.9056	21.4479	13.5059	3.49705	7.18654
hsa_circ_0002738	0	0	0	0	3.48558	3.32951	6.56094	4.0253	4.86676	2.49395	5.66375	3.99663	5.64657
hsa_circ_0002739	7.87072	3.15065	27.1506	0	5.22838	22.058	8.87657	0	4.35447	1.49637	4.7924	13.9882	10.2665
hsa_circ_0002743	159.601	120.355	135.753	223.412	145.233	98.6368	183.706	255.607	130.634	134.673	134.187	211.821	96.5049
hsa_circ_0002744	10.4943	10.7122	5.95082	0	12.1995	9.15616	4.63125	0	12.5511	9.97578	13.9415	11.9899	18.4797
hsa_circ_0002746	0	0	7.81045	0	0	0	0	0	0	1.99516	0	0	0
hsa_circ_0002748	15.7414	20.7943	11.1578	20.729	15.6851	12.4857	13.1219	14.0886	15.6249	0	10.8918	8.99241	0
hsa_circ_0002750	3.06084	0	0	12.0919	1.16186	1.24857	8.49063	0	0	4.4891	4.7924	5.99494	3.07994
hsa_circ_0002751	6.12167	0	4.83504	12.6677	8.13303	6.65903	16.5953	14.7594	5.6352	6.48426	12.1988	10.4912	4.61992
hsa_circ_0002752	1.74905	5.04104	4.09119	0	0	0	1.54375	0	0	2.49395	2.61404	1.49874	1.53997
hsa_circ_0002753	10.9316	15.1231	13.3893	45.4886	16.847	3.7457	6.94688	16.7721	14.088	14.4649	19.6053	11.4903	0
hsa_circ_0002754	59.9049	39.6982	19.7121	69.6724	0	0	54.4172	23.4809	35.3481	41.3995	37.9035	28.476	0
hsa_circ_0002755	74.7718	37.8078	32.3576	38.5789	55.1884	46.6132	39.3657	50.3163	34.0673	34.9152	37.0322	50.957	39.0126
hsa_circ_0002756	6.12167	5.04104	7.81045	0	6.97117	14.5666	6.94688	0	4.09833	4.4891	4.7924	6.49452	7.69986
hsa_circ_0002757	19.2395	9.45196	10.4139	19.0016	17.4279	24.5552	20.8406	12.0759	9.73353	10.4746	17.4269	13.9882	0
hsa_circ_0002758	8.74525	3.78078	2.23156	0	15.1042	7.07521	7.71876	0	7.42822	3.49152	11.3275	6.49452	4.10659
hsa_circ_0002761	22.7376	18.9039	11.5297	33.9725	18.0088	15.8152	22.7703	29.5189	17.9302	15.9613	15.2485	22.9806	23.0996
hsa_circ_0002762	370.798	373.667	313.162	270.628	412.461	325.876	231.949	498.466	381.913	354.639	274.038	313.236	272.575
hsa_circ_0002766	45.038	87.5881	67.3187	52.3983	98.1773	76.1626	73.7141	115.392	69.9277	47.385	82.7778	67.4431	75.4586
hsa_circ_0002770	134.24	83.1772	143.935	168.711	113.281	201.019	148.586	79.1642	152.919	126.692	106.304	145.877	112.931
hsa_circ_0002771	0	330.188	157.697	320.723	210.878	170.638	165.567	383.074	296.104	297.278	140.287	198.333	194.55
hsa_circ_0002773	5.24715	12.6026	8.92623	0	13.9423	1.66476	3.47344	9.39237	5.89135	3.49152	2.17836	4.99579	0
hsa_circ_0002774	3.06084	0	4.83504	0	0	1.24857	0	8.72148	0	0.997578	0	0	0
hsa_circ_0002775	300.836	204.162	206.419	226.291	241.086	240.557	230.019	0	230.019	242.91	210.43	216.817	228.943
hsa_circ_0002778	22.7376	11.9725	30.126	11.5161	20.3326	0	17.7531	0	25.3584	37.4092	6.09942	15.9865	28.7461
hsa_circ_0002779	0	0	0	0	0	2.49713	6.56094	0	3.58604	2.99274	0	0	0
hsa_circ_0002781	12.6806	6.3013	6.69467	19.0016	9.29489	0	9.64845	20.1265	5.12291	5.48668	9.5848	9.49199	21.0463
hsa_circ_0002782	0	75.6157	138.728	122.071	96.4345	94.8911	0	65.7466	121.669	85.7917	109.354	121.897	0
hsa_circ_0002784	0	0	0	0	0	0	0	0	3.32989	0	1.30702	0	0
hsa_circ_0002785	0	30.8764	40.168	39.7305	60.9977	0	64.4516	63.063	29.4567	34.4165	53.1521	30.4743	16.4264
hsa_circ_0002789	160.475	207.313	120.876	249.324	176.022	159.4	170.585	140.886	202.611	233.932	191.26	125.894	205.843
hsa_circ_0002790	5.24715	0	0	12.6677	0	0.832378	6.94688	5.36707	1.79302	6.98305	7.84211	4.99579	6.15989
hsa_circ_0002791	0	5.67117	3.71926	0	5.80931	6.24284	3.47344	0	5.89135	0.997578	7.40644	5.99494	0
hsa_circ_0002792	3.4981	6.3013	5.20697	0	7.5521	0	4.63125	19.4556	0	2.49395	1.74269	4.49621	0
hsa_circ_0002793	180.589	113.423	152.118	131.284	80.7494	183.539	138.938	77.1516	87.0895	130.184	121.117	135.386	80.5919
hsa_circ_0002795	368.175	164.464	334.734	237.232	232.372	350.431	268.613	105.329	266.904	266.353	310.635	302.745	289.515
hsa_circ_0002796	6.12167	6.93143	8.92623	0	4.06651	12.0695	9.26251	0	10.7581	16.9588	10.0205	5.49536	22.5863
hsa_circ_0002798	22.7376	8.82183	17.4805	14.9709	16.2661	22.058	17.7531	0	18.4425	18.954	27.4474	21.4819	11.8065
hsa_circ_0002799	26.2357	35.9174	18.2244	25.9112	26.7228	21.2256	25.4719	16.7721	25.8707	58.3583	19.6053	21.4819	12.8331
hsa_circ_0002801	0	37.1777	22.3156	31.6693	22.0754	24.5552	25.8578	27.5062	28.4321	21.9467	27.8831	25.4785	20.533
hsa_circ_0002802	0	27.7257	4.83504	70.824	23.2372	11.6533	34.3485	59.7086	19.2109	32.9201	27.8831	12.4895	7.69986
hsa_circ_0002805	2.62357	0	0	0	0	4.16189	0	0	0	0	0	0	0
hsa_circ_0002808	4.37262	13.8629	13.3893	10.3645	8.71396	6.24284	2.31563	35.5568	14.6003	14.4649	10.8918	11.4903	14.3731
hsa_circ_0002809	0	0	0	9.78869	0	0	0	0	0	4.98789	0	3.49705	3.59327
hsa_circ_0002810	20.5513	15.1231	17.1086	0	8.71396	11.2371	14.6656	9.39237	12.295	14.4649	0	11.4903	11.8065
hsa_circ_0002811	5.24715	8.1917	0	10.9403	10.4568	8.73997	5.40313	8.0506	6.65978	4.4891	6.09942	5.49536	0
hsa_circ_0002812	20.9886	25.2052	13.3893	20.1532	28.4656	19.1447	16.5953	37.5695	22.7969	12.4697	10.4561	14.4878	13.3464
hsa_circ_0002814	9.61977	10.7122	8.92623	0	9.29489	0	0	12.7468	9.73353	11.9709	13.9415	6.9941	22.0729
hsa_circ_0002815	13.9924	6.3013	0	0	0	1.24857	20.8406	5.36707	8.96509	6.48426	16.1199	7.49368	9.23983
hsa_circ_0002817	0	0	0	8.63708	0	0	0	0	0	0	0	0	0
hsa_circ_0002818	26.2357	57.972	29.0102	34.5483	35.4368	14.1504	15.0516	29.5189	32.7866	33.4189	29.6257	16.4861	25.6662
hsa_circ_0002821	3.93536	0	0	0	0	0	3.85938	0	1.79302	0	2.17836	2.49789	0
hsa_circ_0002822	6.9962	8.82183	0	6.33386	0	8.73997	9.64845	0	0	3.49152	5.66375	0	0
hsa_circ_0002824	5.24715	3.78078	0	0	3.48558	2.49713	5.01719	6.70883	1.02458	3.49152	2.61404	1.49874	9.75316
hsa_circ_0002825	66.0266	35.2873	45.0031	19.0016	38.3414	54.1046	38.2078	28.1771	50.7168	44.3922	39.6462	51.4566	0
hsa_circ_0002826	2.62357	8.82183	0	0	8.13303	4.16189	12.35	7.37972	11.2704	9.47699	6.53509	10.4912	0
hsa_circ_0002828	6.9962	2.52052	6.32275	8.63708	2.32372	3.7457	8.10469	0	7.94051	6.98305	3.92105	2.99747	0
hsa_circ_0002829	163.973	102.081	133.522	129.556	99.3391	152.741	167.111	0	153.175	123.7	107.175	164.361	183.77
hsa_circ_0002831	6.12167	6.3013	5.20697	0	0	5.41046	1.54375	0	1.28073	0	8.71345	2.99747	2.56662
hsa_circ_0002832	169.658	102.081	250.678	116.313	172.536	219.748	210.722	64.4048	192.621	155.622	176.012	151.872	188.39
hsa_circ_0002834	26.2357	30.8764	16.7367	47.216	18.0088	10.8209	29.3313	43.6074	20.2355	16.9588	21.7836	26.9772	8.21319
hsa_circ_0002835	6.12167	12.6026	13.0174	6.33386	0	3.7457	6.17501	0	2.8176	16.9588	8.27778	3.99663	8.21319
hsa_circ_0002836	6.9962	0	4.09119	0	3.48558	1.66476	0.771876	0	0	1.99516	2.61404	0	0
hsa_circ_0002837	0	39.0681	28.2664	0	27.8847	19.1447	52.1016	74.4681	14.3441	35.9128	37.4679	0	32.3394
hsa_circ_0002839	168.783	253.312	231.71	289.63	329.388	158.984	235.808	450.834	206.197	172.082	249.205	265.276	187.363
hsa_circ_0002842	63.8403	81.2868	91.1219	120.343	125.481	91.5616	72.5563	132.164	94.2615	167.593	60.1228	66.444	105.231
hsa_circ_0002844	5.24715	5.67117	0	0	0	3.32951	0	0	4.61062	6.98305	2.61404	4.49621	0
hsa_circ_0002847	240.494	364.215	268.159	398.457	347.397	205.597	302.575	354.897	299.69	362.62	223.5	241.796	305.428
hsa_circ_0002850	0	20.7943	11.5297	7.48547	8.13303	0	6.56094	14.7594	9.22124	17.4576	18.7339	10.9907	0
hsa_circ_0002853	1.31179	0	7.43853	19.0016	0	1.66476	0	0	0	5.48668	3.04971	1.99831	0
hsa_circ_0002854	8.30798	12.6026	8.18238	5.18225	14.5233	0	28.5594	3.35442	16.1372	22.4455	12.1988	15.4869	0
hsa_circ_0002856	0	4.41091	4.09119	9.21288	0	3.7457	0	0	3.58604	6.48426	6.53509	2.49789	4.10659
hsa_circ_0002857	7.87072	10.0821	8.18238	16.1225	5.22838	9.57235	0	10.7341	0	3.49152	1.30702	6.49452	0
hsa_circ_0002860	29.7338	0	26.0348	40.3064	16.2661	22.058	39.3657	14.7594	14.088	17.9564	14.3772	24.9789	0
hsa_circ_0002863	67.3384	54.8213	38.6803	77.7337	73.1973	39.1218	43.225	64.4048	64.8048	87.2881	58.3801	43.9629	40.5526
hsa_circ_0002864	3.93536	0	0	0	0	0	8.10469	0	3.58604	4.98789	0	0	0
hsa_circ_0002867	0	0	4.46312	0	0	0	0	0	1.02458	0	2.61404	0	0
hsa_circ_0002868	0.874525	0	0	6.33386	0	0	0	0	0	0	0	2.49789	4.10659
hsa_circ_0002871	188.023	214.244	194.889	124.374	127.224	130.267	180.619	162.354	214.138	127.191	260.532	136.385	188.903
hsa_circ_0002872	0	0	0	0	0	2.91332	5.78907	0	8.4528	3.99031	1.74269	5.49536	0
hsa_circ_0002873	46.7871	45.9995	0	70.2482	92.368	31.2142	42.4532	132.835	50.2045	57.8595	60.5585	69.4414	27.7195
hsa_circ_0002874	4.80988	13.8629	0	0	3.48558	3.32951	0	0	7.68436	26.4358	0	10.4912	0
hsa_circ_0002875	6.55893	0	4.83504	0	5.80931	11.2371	0	0	5.12291	0	4.7924	4.49621	20.0196
hsa_circ_0002876	3.06084	9.45196	0	0	1.74279	2.91332	0	0	0	5.98547	7.84211	4.99579	0
hsa_circ_0002877	20.5513	17.0135	19.7121	25.3354	21.4944	13.3181	0	36.2277	16.1372	24.9395	17.8626	19.9831	23.0996
hsa_circ_0002879	17.9278	14.493	8.18238	28.2144	26.7228	17.0638	6.56094	21.4683	21.2601	13.4673	0	11.4903	15.913
hsa_circ_0002880	0	0	4.46312	0	0	0	0	0	0.768436	0	0	4.49621	0
hsa_circ_0002881	33.6692	17.0135	26.4068	52.9741	0	17.4799	58.6625	57.696	22.2847	39.4043	24.3977	29.9747	24.6396
hsa_circ_0002883	319.639	506.625	400.937	701.331	572.798	445.739	675.391	951.313	523.305	545.177	549.819	644.456	424.519
hsa_circ_0002884	19.2395	9.45196	9.29816	19.5774	22.0754	7.07521	17.3672	23.4809	13.8319	21.9467	0	8.99241	8.21319
hsa_circ_0002886	66.0266	90.7388	53.9293	74.8547	73.7782	39.1218	0	77.1516	39.7025	80.3051	54.0234	49.4583	0
hsa_circ_0002887	35.8555	33.3969	38.3084	35.1241	27.3037	57.4341	48.6282	61.7213	45.0816	54.8668	58.8158	50.957	46.1992
hsa_circ_0002888	8.74525	8.82183	4.46312	0	0	2.49713	0	0	2.30531	4.98789	3.48538	7.99326	0
hsa_circ_0002891	53.346	0	0	0	0	0	0	0	0	0	18.7339	0	0
hsa_circ_0002893	24.9239	18.9039	27.5225	0	16.2661	20.3933	12.35	7.37972	15.881	10.9734	11.3275	9.49199	16.9397
hsa_circ_0002894	0	3.15065	3.34734	8.63708	0	1.24857	3.85938	0	3.58604	7.48184	4.35673	4.99579	6.67321
hsa_circ_0002897	74.3346	51.6707	56.1609	62.7627	49.3791	114.036	62.136	23.4809	83.5034	54.368	54.4591	55.4532	75.972
hsa_circ_0002898	30.1711	28.3559	16.3648	0	15.1042	0	25.086	26.8353	24.59	23.4431	11.3275	20.9823	11.8065
hsa_circ_0002899	3.4981	5.67117	0	0	0	7.4914	2.70156	0	4.61062	2.49395	0	2.99747	0
hsa_circ_0002900	3.4981	13.2327	1.48771	0	0	2.08095	0	4.69618	2.56145	5.48668	6.53509	2.99747	2.0533
hsa_circ_0002901	10.4943	5.67117	7.0666	0	0	1.66476	9.26251	12.7468	1.79302	5.48668	1.30702	6.9941	0
hsa_circ_0002902	0	0	2.60348	0	0	0	0	0	1.02458	0	0	0	0
hsa_circ_0002903	6673.5	2937.04	4622.67	1706.11	4055.48	4875.66	5897.52	4266.15	2525.34	2374.24	4013.85	4915.85	4055.26
hsa_circ_0002904	2.62357	0	0	0	5.80931	4.16189	4.63125	0	0	0	5.22807	0	0
hsa_circ_0002905	5.24715	0	10.042	0	6.39024	7.07521	0	0	6.14749	6.98305	0	0	21.5596
hsa_circ_0002906	665.076	507.885	722.653	483.1	647.157	702.527	563.083	439.429	741.285	559.641	686.62	707.403	711.981
hsa_circ_0002907	0	0	3.34734	6.90966	0	0	0	0	1.02458	1.49637	0	0	3.59327
hsa_circ_0002909	24.9239	10.0821	37.5646	5.75805	16.847	25.8037	0	0	11.5265	0	19.6053	25.4785	22.5863
hsa_circ_0002912	76.5209	69.3143	82.5676	153.164	63.9024	121.111	62.5219	40.9239	94.2615	103.748	105.433	79.9326	157.59
hsa_circ_0002913	4.37262	1.26026	0	0	0	0	2.70156	4.0253	2.04916	0	0	1.99831	0
hsa_circ_0002914	0	1.89039	0	0	0	0	5.40313	0	0	2.49395	2.61404	0	0
hsa_circ_0002915	0	10.0821	0	0	1.74279	4.57808	0	0	0	6.98305	5.66375	0	0
hsa_circ_0002918	34.5437	26.4655	80.3361	28.2144	48.2172	86.5673	54.4172	6.70883	31.2497	36.4116	31.8041	71.9393	66.7321
hsa_circ_0002919	0	209.833	97.4447	183.106	206.23	69.9198	139.324	257.619	143.698	121.705	125.474	148.874	145.271
hsa_circ_0002920	0	0	13.3893	3.45483	0	5.41046	5.01719	0	1.79302	0	3.04971	1.49874	0
hsa_circ_0002921	0	0	6.32275	0	0	0	0	0	5.37905	0	2.61404	6.9941	0
hsa_circ_0002922	0	71.8349	16.7367	50.6708	0	0	67.9251	38.2404	22.7969	42.3971	29.6257	34.9705	27.7195
hsa_circ_0002924	2.18631	0	4.83504	4.60644	2.90465	0	0	4.0253	2.8176	4.4891	3.04971	0.999157	7.18654
hsa_circ_0002925	0	0	0	0	0	0	0	0	0	0	0	0	5.13324
hsa_circ_0002926	473.992	422.818	290.846	427.247	414.784	328.789	348.502	360.935	320.694	381.075	583.366	423.643	642.168
hsa_circ_0002928	0	59.8624	32.7295	39.1547	42.9889	29.5494	33.1907	41.5948	43.5447	45.8886	53.1521	34.9705	35.4194
hsa_circ_0002930	8.74525	22.6847	0	33.9725	0	0.832378	0	0	1.53687	42.3971	0	6.49452	6.15989
hsa_circ_0002931	276.35	283.559	326.551	329.36	290.465	208.511	325.346	345.505	327.61	320.223	233.521	307.74	258.202
hsa_circ_0002932	7.87072	17.6437	12.6455	17.85	10.4568	9.98854	4.63125	17.443	9.73353	10.4746	14.8129	7.49368	0
hsa_circ_0002934	38.4791	40.3283	33.4734	62.7627	65.6452	40.3703	35.5063	69.7719	50.4607	44.3922	45.7456	42.9638	28.7461
hsa_circ_0002940	547.452	211.094	527.763	193.47	373.538	561.023	433.794	75.8098	321.463	244.407	427.831	625.472	622.149
hsa_circ_0002941	2.18631	10.0821	4.83504	0	0	4.57808	5.78907	0	4.86676	7.98063	3.04971	2.99747	0
hsa_circ_0002942	0	0	0	0	4.06651	0	0	0	0.768436	3.99031	4.35673	3.99663	0
hsa_circ_0002944	0	3.78078	0	0	0	4.16189	2.31563	8.72148	4.09833	4.98789	2.17836	0	2.0533
hsa_circ_0002946	327.509	202.902	252.91	219.382	183.574	270.939	234.264	128.81	201.843	231.937	174.705	261.779	256.662
hsa_circ_0002947	86.5779	134.848	100.048	229.17	94.1108	92.394	84.1344	252.923	107.069	135.671	88.0059	113.404	59.5456
hsa_circ_0002948	31.4829	30.8764	16.3648	47.216	0	35.7923	20.8406	18.7847	34.0673	37.908	23.962	24.4794	39.0126
hsa_circ_0002949	7.43346	8.1917	23.0594	0	13.9423	34.9599	21.9985	0	13.8319	18.954	6.09942	8.99241	37.4727
hsa_circ_0002950	9.18251	6.93143	13.0174	9.78869	18.0088	4.99427	3.85938	6.70883	5.6352	9.97578	4.35673	0	8.21319
hsa_circ_0002951	12.6806	3.78078	4.83504	26.487	17.4279	6.65903	7.33282	13.4177	20.4916	15.9613	7.40644	5.99494	14.3731
hsa_circ_0002954	162.662	160.053	171.458	124.95	194.612	139.007	153.989	143.569	151.638	156.121	185.161	141.381	214.056
hsa_circ_0002955	136.863	129.807	184.847	82.9159	207.392	166.476	126.974	63.063	89.1386	112.228	158.585	82.4305	156.051
hsa_circ_0002957	10.9316	0	0	0	0	0	0	0	0	0	0	0	0
hsa_circ_0002959	0	0	0	0	0	1.66476	0	0	0	1.99516	0	0	0
hsa_circ_0002961	73.0228	47.8899	63.9713	27.0628	63.3214	76.995	70.2407	50.3163	66.3417	67.8353	80.5995	59.9494	84.1852
hsa_circ_0002962	2.18631	0	0	0	1.74279	5.82665	0	7.37972	3.32989	0	4.35673	2.99747	14.3731
hsa_circ_0002965	505.038	451.173	380.852	412.852	700.021	481.947	516.771	449.492	594.001	381.075	588.594	456.615	519.484
hsa_circ_0002966	3.93536	18.2738	13.0174	0	0	5.41046	9.64845	0	6.91593	1.99516	17.4269	1.99831	0
hsa_circ_0002967	22.7376	29.6161	31.2418	16.6983	19.7516	28.3009	35.5063	28.848	34.8358	29.4286	24.3977	19.9831	33.3661
hsa_circ_0002968	307.395	149.341	309.443	138.769	231.791	330.038	312.996	106.67	185.705	224.455	184.29	341.712	272.575
hsa_circ_0002970	2.62357	0	0	0	0	2.08095	0	0	2.56145	0	0	4.99579	0
hsa_circ_0002971	3.93536	12.6026	3.34734	4.60644	8.71396	7.4914	3.47344	34.8859	3.58604	0	11.3275	2.99747	0
hsa_circ_0002974	0	2.52052	2.60348	10.3645	0	2.91332	5.40313	10.0633	17.4179	15.4625	10.8918	12.989	8.72651
hsa_circ_0002976	613.479	921.881	900.433	887.316	942.269	727.499	664.971	1320.3	867.565	601.54	918.834	733.381	659.108
hsa_circ_0002981	131.179	105.232	116.041	139.345	160.337	98.6368	132.377	77.1516	127.048	91.7772	156.407	145.877	167.344
hsa_circ_0002984	2.62357	4.41091	8.92623	9.21288	1.74279	0	0	0	2.56145	5.48668	0	0.999157	0
hsa_circ_0002985	41.9772	33.3969	21.9436	35.1241	35.4368	26.6361	40.5235	68.4301	42.264	65.3414	37.4679	27.9764	38.4993
hsa_circ_0002988	3.4981	0	7.43853	4.03064	9.87582	3.32951	3.85938	0	5.37905	2.99274	11.7632	4.99579	1.53997
hsa_circ_0002990	13.9924	8.1917	14.1332	0	4.06651	8.32378	16.9813	0	14.088	14.9637	11.7632	8.99241	9.23983
hsa_circ_0002994	2.62357	0	0	0	3.48558	0	0	5.36707	3.58604	5.48668	0	0	5.64657
hsa_circ_0002995	63.8403	91.999	80.3361	97.8869	85.9777	0	91.8532	150.949	119.108	82.3002	94.541	89.4246	80.5919
hsa_circ_0002997	0.874525	2.52052	0	0	4.64744	0	2.31563	11.405	0	0	1.30702	1.49874	0
hsa_circ_0002998	0	35.9174	37.9365	48.3676	40.0842	62.8446	42.8391	0	29.969	39.9031	44.8743	52.9553	62.1122
hsa_circ_0003000	0	33.3969	52.0697	33.3967	0	44.116	47.4704	20.1265	34.8358	27.9322	33.5468	73.9376	0
hsa_circ_0003004	0	0	0	0	0	0	0	0	0	1.49637	5.66375	0	0
hsa_circ_0003005	0	0	0	0	0	2.08095	0	0	3.32989	0	2.17836	0	0
hsa_circ_0003007	0	2754.93	1231.08	3046.58	3195.7	0	2415.58	5383.84	2761.5	1403.59	2413.63	1928.87	1221.2
hsa_circ_0003008	1.74905	4.41091	17.4805	0	15.6851	6.65903	8.49063	0	11.5265	6.48426	2.61404	10.4912	13.8598
hsa_circ_0003011	0	0	0	0	3.48558	0	0	0	0.512291	5.48668	0	1.49874	0
hsa_circ_0003012	0	0	0	8.06127	0	0	0	0	0	1.99516	0	0.999157	0
hsa_circ_0003014	2.18631	0	0	0	0	0	2.70156	0	0	1.99516	0	5.49536	0
hsa_circ_0003016	9.18251	25.8353	10.4139	24.1838	22.0754	16.2314	18.1391	12.7468	22.7969	23.9419	27.0117	37.4684	36.9593
hsa_circ_0003017	10.9316	5.67117	4.09119	0	7.5521	5.82665	8.87657	0	9.22124	4.4891	3.92105	4.99579	0
hsa_circ_0003018	15.3042	10.0821	1.85963	25.3354	15.1042	9.57235	17.7531	27.5062	10.7581	13.9661	13.0702	13.9882	11.2931
hsa_circ_0003019	4.37262	6.3013	0	0	5.22838	4.57808	0	0	5.89135	1.99516	4.35673	6.49452	5.13324
hsa_circ_0003020	80.4563	124.766	141.704	75.4305	101.663	117.782	0	55.0124	76.3313	95.7675	79.7281	85.9275	77.5119
hsa_circ_0003021	20.5513	42.8489	15.9928	40.8822	30.7893	10.8209	19.2969	69.7719	37.6534	33.9177	28.7544	19.4836	0
hsa_circ_0003026	0	6.3013	8.5543	0	4.06651	1.66476	9.64845	0	5.89135	7.48184	9.5848	0	4.10659
hsa_circ_0003027	0	0	0	0	0	0	4.24532	0	0	0	0	1.49874	0
hsa_circ_0003028	77.3954	153.752	111.95	69.6724	84.8159	74.914	69.0829	128.81	105.532	209.491	68.8363	103.912	83.1585
hsa_circ_0003030	14.8669	8.1917	20.084	13.8193	10.4568	11.6533	7.71876	7.37972	12.0388	21.4479	11.3275	15.4869	7.18654
hsa_circ_0003032	17.9278	5.04104	7.43853	0	13.3614	8.73997	10.8063	9.39237	16.9056	15.4625	9.5848	5.99494	18.4797
hsa_circ_0003036	33.6692	66.7938	27.5225	80.6127	0	36.6246	30.4891	120.759	46.8746	57.8595	30.4971	54.4541	17.9663
hsa_circ_0003039	78.2699	0	137.241	72.5514	57.5121	56.1855	0	71.7845	38.4218	62.3486	110.225	91.9225	55.9523
hsa_circ_0003040	0	0	0	0	0	0	0	0	0.768436	5.48668	1.30702	0	0
hsa_circ_0003041	0	0	0	0	0	2.08095	5.40313	0	0	1.49637	2.17836	0	0
hsa_circ_0003042	10.057	3.78078	3.71926	0	1.16186	3.32951	23.9281	15.4303	6.14749	6.48426	9.5848	4.99579	0
hsa_circ_0003043	0	3.15065	0.743853	0	2.90465	0	1.92969	0	4.09833	0	2.61404	3.49705	0
hsa_circ_0003045	101.445	47.2598	94.0973	65.066	40.0842	105.296	105.361	63.7339	74.5383	86.2905	56.2018	82.93	64.1655
hsa_circ_0003047	3.4981	0	0	7.48547	0	2.91332	3.85938	0	2.30531	0	0	0	1.53997
hsa_circ_0003048	6.55893	27.7257	0	17.2742	0	19.1447	14.2797	32.2024	21.0039	17.9564	20.9123	23.9798	8.72651
hsa_circ_0003050	0	5.04104	0	0	5.80931	4.99427	3.0875	0	1.53687	7.48184	0	0	0
hsa_circ_0003054	15.3042	6.93143	9.67008	0	10.4568	12.4857	22.7703	16.1012	9.22124	19.9516	9.14913	3.49705	10.2665
hsa_circ_0003056	0	261.504	155.093	185.409	201.002	0	158.62	395.15	247.949	251.889	133.752	0	115.498
hsa_circ_0003057	34.1065	47.2598	64.7152	92.1288	40.0842	59.0989	53.2594	15.4303	49.1799	46.3874	51.4094	49.9579	100.612
hsa_circ_0003060	49.8479	0	61.3678	146.254	102.825	0	146.656	138.202	91.7001	110.232	81.4708	83.9292	83.1585
hsa_circ_0003061	0	7.56157	9.67008	5.75805	23.8182	1.66476	6.17501	8.0506	4.86676	2.99274	6.53509	7.49368	0
hsa_circ_0003062	24.9239	27.7257	23.8033	36.2757	21.4944	17.4799	0	10.0633	19.2109	14.4649	20.9123	15.4869	25.6662
hsa_circ_0003066	9.18251	5.04104	14.5051	0	5.80931	4.16189	1.54375	18.7847	8.4528	16.46	8.71345	8.99241	13.3464
hsa_circ_0003067	0	0	0	0	2.32372	0	8.87657	0	0	3.49152	0	1.49874	0
hsa_circ_0003068	17.9278	24.5751	6.32275	42.6096	18.0088	1.24857	13.5078	23.4809	3.32989	29.9274	3.92105	0	9.75316
hsa_circ_0003070	4.80988	0	0	6.90966	0	0	4.24532	0	1.02458	1.49637	0	1.99831	0
hsa_circ_0003071	2.18631	0	0	0	0	2.49713	0	12.7468	1.28073	3.49152	0	1.99831	0
hsa_circ_0003073	13.1179	22.0546	7.43853	0	9.87582	6.65903	4.24532	0	6.40364	24.4407	11.3275	16.4861	9.23983
hsa_circ_0003074	11.3688	15.7533	13.7613	41.458	0	13.7342	22.3844	16.7721	9.98967	0	17.8626	15.9865	20.533
hsa_circ_0003075	10.9316	1.89039	10.7859	0	15.1042	5.41046	13.5078	8.0506	17.4179	2.49395	21.7836	9.99157	22.0729
hsa_circ_0003077	6.12167	7.56157	0	0	0	3.7457	0	8.72148	2.30531	4.98789	5.66375	3.49705	0
hsa_circ_0003079	14.4297	11.9725	4.83504	33.9725	6.97117	14.1504	11.5781	12.0759	13.8319	12.4697	12.6345	9.49199	0
hsa_circ_0003080	4.80988	0	7.81045	11.5161	0	0	5.78907	0	2.56145	6.98305	2.61404	2.99747	0
hsa_circ_0003081	9.61977	13.2327	31.9857	14.3951	19.7516	19.9771	22.3844	8.0506	15.6249	17.4576	20.9123	40.9654	18.4797
hsa_circ_0003084	0	6.93143	5.20697	0	0	1.66476	8.10469	10.7341	2.30531	0	0	0	0
hsa_circ_0003085	12.6806	0	3.34734	4.60644	3.48558	11.6533	10.8063	0	4.35447	8.97821	9.14913	2.99747	9.75316
hsa_circ_0003089	7.43346	7.56157	5.95082	3.45483	1.16186	4.99427	3.85938	0	7.94051	9.97578	11.3275	7.99326	10.2665
hsa_circ_0003091	6.12167	11.9725	4.46312	20.1532	22.6563	4.99427	4.63125	37.5695	7.68436	8.47942	0	12.989	0
hsa_circ_0003093	7.87072	17.0135	12.6455	9.21288	13.3614	12.4857	19.2969	30.8606	12.8073	13.9661	5.66375	10.9907	3.07994
hsa_circ_0003097	3.06084	16.3834	0	0	6.97117	0	4.24532	5.36707	1.79302	3.49152	4.7924	6.49452	0
hsa_circ_0003100	10.057	9.45196	32.3576	14.9709	30.7893	20.8095	26.2438	12.7468	20.4916	18.4552	0	30.9739	41.5793
hsa_circ_0003101	3.06084	9.45196	18.5963	32.2451	21.4944	0	44.7688	17.443	29.2006	28.431	7.40644	11.9899	19.5063
hsa_circ_0003102	5.24715	0	0	4.03064	8.71396	0	9.26251	8.0506	4.86676	5.48668	4.35673	4.99579	0
hsa_circ_0003103	10.9316	59.8624	31.9857	28.2144	60.9977	29.9656	17.3672	0	29.2006	19.4528	35.2895	21.4819	14.8864
hsa_circ_0003107	1.31179	0	0	0	0	2.49713	0	0	0	2.49395	7.40644	0	0
hsa_circ_0003108	66.0266	37.8078	0	51.2466	66.807	54.5208	67.1532	73.1263	76.5875	80.3051	48.7953	54.9536	66.2188
hsa_circ_0003109	0	0	3.71926	0	5.22838	1.24857	9.26251	0	0	1.99516	5.22807	0.999157	4.61992
hsa_circ_0003110	34.5437	64.9034	0	50.6708	0	31.2142	47.8563	39.5821	26.6391	37.4092	60.5585	37.4684	28.2328
hsa_circ_0003111	0	6.3013	0	0	0	0	0	0	2.04916	0	0	0	2.56662
hsa_circ_0003112	5.68441	1.89039	0	0	0	0	0	0	0	2.49395	0	2.99747	0
hsa_circ_0003113	10.057	5.67117	6.69467	12.0919	9.87582	7.4914	9.26251	6.03795	0	14.9637	8.71345	12.4895	4.10659
hsa_circ_0003114	4.80988	8.82183	9.67008	0	7.5521	10.4047	6.94688	0	3.58604	4.4891	7.84211	2.49789	7.18654
hsa_circ_0003115	4.37262	3.15065	0	25.3354	1.16186	4.16189	4.63125	0	7.17207	4.4891	7.40644	5.49536	0
hsa_circ_0003116	0	8.82183	4.83504	9.78869	5.80931	5.41046	5.01719	0	4.86676	6.98305	5.66375	0	0
hsa_circ_0003117	208.137	158.793	160.3	200.956	166.727	152.325	180.619	177.113	205.685	213.482	152.921	216.817	184.283
hsa_circ_0003118	5.68441	3.15065	5.20697	0	0	6.24284	0	0	3.58604	10.9734	6.09942	5.99494	0
hsa_circ_0003119	0	5.04104	2.60348	8.63708	5.22838	2.08095	0	10.0633	5.6352	2.49395	3.48538	5.99494	0
hsa_circ_0003120	8.74525	0	0	0	2.90465	4.57808	9.26251	0	7.68436	4.4891	3.48538	3.49705	3.07994
hsa_circ_0003121	0	0	0	0	0	1.24857	0	10.0633	1.28073	2.49395	0	0	0
hsa_circ_0003122	3.4981	0	0	12.6677	0	2.08095	6.56094	0	1.28073	4.4891	0	5.49536	0
hsa_circ_0003123	13.9924	31.5065	0	1.15161	30.2084	0	0	48.9745	9.22124	0	22.655	8.99241	0
hsa_circ_0003124	0	12.6026	7.81045	20.729	15.6851	4.99427	7.33282	6.03795	8.19665	17.4576	16.5556	0	13.8598
hsa_circ_0003125	3.4981	8.1917	33.1014	9.78869	16.2661	5.82665	2.31563	0	9.22124	4.4891	11.7632	13.9882	1.53997
hsa_circ_0003126	52.0342	0	37.1926	33.3967	45.3126	45.7808	48.6282	38.9112	54.3028	66.8378	45.7456	0	0
hsa_circ_0003127	35.8555	28.3559	16.3648	42.0338	30.7893	0	6.17501	15.4303	21.7724	15.4625	11.7632	16.9857	7.18654
hsa_circ_0003128	3.93536	0	0	12.0919	4.06651	0	6.56094	5.36707	2.8176	2.99274	3.04971	3.49705	11.8065
hsa_circ_0003129	0	3.78078	0	0	2.90465	1.66476	0	8.72148	1.28073	0	2.17836	0	0
hsa_circ_0003130	4.80988	6.3013	0	9.78869	1.16186	0	2.70156	8.0506	0	1.49637	2.61404	0	0
hsa_circ_0003131	53.346	64.2733	65.0871	66.7934	66.2261	41.2027	79.8891	93.9237	97.5914	97.7627	67.9649	67.9427	63.6522
hsa_circ_0003132	0	0	3.71926	0	2.32372	3.32951	0	0	3.07375	0	3.04971	4.49621	2.56662
hsa_circ_0003133	2.62357	0	0	0	4.06651	1.24857	4.24532	9.39237	2.56145	0	0	2.49789	0
hsa_circ_0003139	38.9163	74.9855	55.7889	61.6111	89.4633	44.116	26.6297	193.214	64.0364	61.8499	57.9445	49.9579	45.6858
hsa_circ_0003141	0	17.6437	8.18238	20.729	5.80931	12.4857	5.78907	26.1645	22.5408	18.954	25.269	14.4878	22.5863
hsa_circ_0003142	152.167	255.833	164.391	264.295	278.847	113.203	134.692	272.379	172.386	189.54	118.067	109.907	198.656
hsa_circ_0003143	0	0	0	0	3.48558	5.82665	0	0	0	0	4.35673	3.99663	4.10659
hsa_circ_0003144	5.68441	8.1917	6.69467	0	5.80931	0.832378	6.17501	16.1012	5.6352	11.9709	2.17836	2.49789	0
hsa_circ_0003148	2092.3	1297.44	1450.88	1391.14	1067.75	1471.23	1491.65	1447.1	1831.18	1506.34	1348.84	1409.81	1233.52
hsa_circ_0003149	21.8631	13.8629	0	31.0935	0	15.399	0	0	12.295	18.4552	26.576	22.9806	25.1529
hsa_circ_0003151	24.9239	20.1642	4.09119	38.0031	26.1419	17.8961	18.525	20.1265	21.0039	32.4213	18.2983	11.9899	18.4797
hsa_circ_0003152	3.4981	6.3013	6.32275	0	0	6.65903	12.7359	0	6.65978	1.49637	16.1199	9.49199	9.23983
hsa_circ_0003154	168.346	177.067	133.522	163.529	140.004	116.949	149.744	173.759	154.712	211.985	175.576	172.854	189.93
hsa_circ_0003161	4.80988	3.78078	12.2736	5.18225	11.6186	6.65903	11.9641	0	13.8319	0	8.71345	16.9857	4.61992
hsa_circ_0003162	30.1711	34.027	28.2664	66.7934	35.4368	30.3818	54.0313	0	44.5693	50.8765	11.7632	21.9815	36.446
hsa_circ_0003164	27.1103	11.9725	26.0348	27.6386	14.5233	17.8961	38.2078	26.8353	24.3338	29.4286	13.0702	17.4853	33.3661
hsa_circ_0003166	4.80988	15.1231	49.0943	69.6724	4.06651	12.0695	6.17501	30.1898	25.3584	51.8741	30.9328	36.9688	5.64657
hsa_circ_0003168	0	0	0	0	0	0	0	0	0	0	7.40644	0	0
hsa_circ_0003170	20.9886	39.0681	21.9436	40.8822	32.5321	30.3818	32.8047	24.8227	33.5551	32.4213	42.2603	36.4692	23.6129
hsa_circ_0003171	0	23.3148	27.8945	2.30322	13.9423	27.8847	14.6656	0	23.5654	0	25.269	0	17.453
hsa_circ_0003172	7.87072	0	7.81045	0	2.32372	1.24857	0	0	2.56145	2.99274	3.92105	0	10.7798
hsa_circ_0003175	6.55893	12.6026	5.57889	9.21288	8.71396	1.66476	7.33282	0	4.35447	15.9613	2.61404	0	0
hsa_circ_0003177	86.1407	109.643	84.4273	95.5836	176.022	84.4864	86.0641	163.696	115.778	103.249	105.433	94.9199	97.5316
hsa_circ_0003178	7.43346	6.93143	0	0	0	0	2.31563	0	4.09833	6.98305	6.09942	0	6.15989
hsa_circ_0003179	190.209	217.395	211.626	223.412	176.603	116.533	264.753	170.404	208.502	205.002	181.24	166.36	0
hsa_circ_0003180	0	39.6982	20.084	52.3983	22.6563	14.5666	16.9813	21.4683	33.0428	36.9104	26.576	33.4718	16.9397
hsa_circ_0003183	61.654	91.3689	57.6486	67.3692	66.807	49.9427	40.1375	0	60.1942	48.8813	64.0439	46.4608	65.7055
hsa_circ_0003184	586.369	491.502	655.334	553.349	774.38	754.967	719.388	679.605	567.618	581.089	511.915	662.941	566.196
hsa_circ_0003187	14.8669	20.7943	12.6455	25.9112	24.3991	12.4857	16.2094	40.9239	21.5162	72.3244	6.09942	11.9899	30.2861
hsa_circ_0003192	51.1597	48.52	73.2695	80.0369	37.7605	51.6074	0	18.1139	69.4154	53.3704	48.3597	49.4583	54.9257
hsa_circ_0003193	3.06084	10.0821	7.81045	33.9725	4.06651	8.73997	4.24532	18.1139	6.91593	11.4722	9.14913	3.99663	12.3198
hsa_circ_0003195	77.8327	74.9855	74.7572	65.066	77.2638	44.5322	52.8735	55.6833	51.4852	75.816	76.2427	64.4456	66.2188
hsa_circ_0003196	46.3498	47.8899	55.7889	43.7612	57.5121	76.1626	35.5063	51.658	52.766	30.9249	64.4796	65.9444	32.3394
hsa_circ_0003197	0	0	6.69467	5.18225	0	3.32951	16.5953	0	8.96509	20.9491	2.17836	1.99831	0
hsa_circ_0003198	4.37262	15.7533	0	9.21288	4.06651	4.16189	0	10.7341	3.07375	5.98547	3.04971	4.99579	0
hsa_circ_0003200	9.18251	0	0	0	3.48558	0	0	0	2.56145	6.48426	5.22807	0.999157	0
hsa_circ_0003201	11.3688	4.41091	15.6209	18.4258	9.29489	15.399	7.33282	10.0633	20.2355	10.4746	9.5848	0	4.10659
hsa_circ_0003203	864.03	311.284	281.548	188.864	519.352	411.195	358.536	336.113	677.761	359.128	578.138	453.617	418.359
hsa_circ_0003206	90.9506	91.3689	0	107.676	91.2061	57.8503	107.677	195.898	105.276	105.743	85.8275	75.4364	56.4657
hsa_circ_0003209	41.5399	22.6847	44.2592	24.1838	0	69.9198	40.5235	29.5189	41.7517	17.4576	38.3392	0	64.6788
hsa_circ_0003211	12.6806	21.4244	8.18238	18.4258	18.5898	5.82665	4.63125	15.4303	14.6003	7.98063	10.4561	13.4886	18.993
hsa_circ_0003214	0	8.1917	14.5051	10.9403	2.32372	7.4914	1.92969	0	11.0143	4.98789	1.30702	0.999157	7.18654
hsa_circ_0003215	0	40.9585	0	28.7903	27.8847	0	12.35	76.4807	16.3933	0	0	0	8.21319
hsa_circ_0003217	0	0	0	0	0	0	5.78907	0	1.28073	0	0	1.49874	0
hsa_circ_0003218	380.418	425.338	346.635	344.331	525.742	439.079	386.324	0	490.519	432.45	0	510.569	343.927
hsa_circ_0003219	27.1103	0	33.4734	20.1532	55.7693	17.0638	22.7703	0	46.3623	36.9104	18.7339	23.9798	26.6929
hsa_circ_0003220	6.55893	13.2327	11.9016	13.2435	2.90465	0.832378	9.64845	0	8.19665	5.98547	12.1988	4.99579	17.9663
hsa_circ_0003221	38.4791	37.8078	30.8699	49.5192	32.5321	56.1855	16.2094	29.5189	37.9095	30.9249	30.9328	50.4574	79.0519
hsa_circ_0003222	6.9962	5.04104	0	12.0919	6.39024	0	0	20.1265	10.502	12.9685	10.4561	8.49284	9.75316
hsa_circ_0003224	0	0	0	0	0	0	3.47344	0	0	0	4.35673	0	0
hsa_circ_0003227	0	3.78078	0	0	0	0	6.94688	0	0	2.49395	2.17836	0	0
hsa_circ_0003229	59.4677	56.7117	49.0943	92.7046	80.1684	49.1103	71.3985	93.2528	56.0959	53.8692	41.8246	57.9511	48.7658
hsa_circ_0003231	9.61977	6.93143	3.34734	0	6.39024	4.16189	7.71876	7.37972	3.32989	2.99274	7.40644	7.49368	15.913
hsa_circ_0003232	0	22.6847	2.60348	44.337	13.3614	9.98854	15.4375	31.5315	18.1863	19.9516	14.3772	19.4836	6.67321
hsa_circ_0003233	26.2357	16.3834	12.6455	18.4258	19.1707	21.6418	0	3.35442	17.4179	19.9516	24.3977	33.4718	32.8527
hsa_circ_0003234	31.0456	30.2463	27.8945	49.5192	21.4944	20.8095	18.525	0	28.4321	39.4043	20.4766	30.9739	33.8794
hsa_circ_0003238	2.18631	5.04104	0	0	3.48558	0	0	3.35442	3.84218	0.997578	10.8918	0	8.72651
hsa_circ_0003239	522.528	429.119	492.058	308.056	418.27	404.952	442.671	309.948	359.116	391.051	389.927	397.665	344.954
hsa_circ_0003241	13.5551	57.3419	14.8771	71.3998	35.4368	15.8152	32.0328	105.329	36.3727	40.9007	36.5965	21.4819	20.0196
hsa_circ_0003244	129.867	49.7803	125.339	116.313	99.3391	141.088	117.711	32.8733	95.5422	106.242	77.9854	97.4178	129.871
hsa_circ_0003245	0	8.1917	3.34734	0	3.48558	2.91332	0	3.35442	2.56145	1.99516	0	5.49536	0
hsa_circ_0003247	474.43	419.037	460.073	0	357.853	713.764	509.824	0	356.554	364.116	497.103	336.216	586.216
hsa_circ_0003248	109.316	68.6842	264.068	125.525	99.9201	131.516	203.389	0	119.364	84.7942	130.266	145.877	0
hsa_circ_0003250	1.74905	5.67117	7.81045	0	0	4.99427	7.33282	5.36707	4.86676	7.48184	7.84211	6.9941	9.75316
hsa_circ_0003251	207.262	114.054	218.321	144.527	176.022	232.65	213.81	0	147.027	117.714	229.164	167.359	235.616
hsa_circ_0003252	4.37262	3.15065	0	0	0	0	0	0	0	6.48426	0	0	0
hsa_circ_0003253	160.475	259.614	137.241	274.083	224.239	133.181	226.545	491.758	180.583	261.366	196.924	169.357	171.45
hsa_circ_0003254	12.6806	11.3423	16.7367	21.8806	16.847	7.90759	10.4203	16.7721	12.295	13.4673	14.3772	16.9857	12.8331
hsa_circ_0003255	6.9962	2.52052	7.0666	5.75805	7.5521	4.99427	7.33282	0	8.4528	3.49152	7.40644	4.49621	6.67321
hsa_circ_0003256	0	6.3013	6.69467	0	4.64744	6.24284	0	4.0253	8.19665	0	3.48538	1.99831	5.13324
hsa_circ_0003258	223.441	356.024	182.616	332.239	429.889	171.886	228.475	483.036	298.922	301.269	242.234	264.277	183.257
hsa_circ_0003261	56.8441	82.5471	53.5574	88.0982	63.3214	45.3646	43.9969	69.101	78.3805	59.3559	47.4883	67.4431	49.7924
hsa_circ_0003263	38.0418	14.493	35.7049	12.6677	12.1995	38.2894	20.0688	0	22.7969	19.4528	25.269	20.4827	39.526
hsa_circ_0003264	269.791	352.243	259.605	282.72	325.321	369.992	285.208	495.112	315.315	445.918	338.082	277.266	280.275
hsa_circ_0003265	2.62357	0	0	0	0	3.7457	0	0	1.28073	1.49637	0	1.49874	8.21319
hsa_circ_0003267	7.87072	0	0	0	8.13303	2.49713	0	6.70883	8.96509	6.48426	0	0	0
hsa_circ_0003268	10.057	7.56157	6.69467	19.5774	4.64744	1.66476	8.10469	12.7468	2.8176	11.4722	6.53509	0	4.61992
hsa_circ_0003270	231.749	266.545	229.107	225.14	269.552	206.846	267.455	237.493	175.972	219.966	280.573	203.828	225.349
hsa_circ_0003273	103.631	95.7798	123.851	100.766	63.3214	131.516	135.85	40.253	112.704	114.223	118.067	88.925	135.518
hsa_circ_0003274	0	0	0	0	0	0	0	0	0	0	4.7924	0	0
hsa_circ_0003275	0	177.697	75.1291	145.103	122.576	44.5322	51.3297	164.366	96.0545	62.8474	52.2807	86.9267	60.0589
hsa_circ_0003276	10.9316	0	17.8525	29.9419	0	7.07521	8.49063	48.9745	20.7478	25.937	12.6345	13.4886	18.4797
hsa_circ_0003277	45.9125	71.2047	30.126	90.4014	73.1973	36.2085	58.6625	70.4428	64.8048	53.3704	48.7953	61.9477	46.7125
hsa_circ_0003278	3.4981	2.52052	0	4.60644	2.32372	2.91332	0	0	2.8176	0	7.84211	1.99831	0
hsa_circ_0003279	28.422	0	9.67008	54.7015	22.6563	15.399	27.4016	71.1136	25.6145	31.4237	17.8626	23.9798	4.61992
hsa_circ_0003280	0	31.5065	10.042	29.3661	0	14.9828	20.8406	30.8606	25.6145	24.9395	35.7252	11.4903	9.75316
hsa_circ_0003281	9.61977	9.45196	8.92623	13.2435	5.80931	10.4047	12.7359	6.70883	11.2704	11.9709	16.5556	9.99157	6.67321
hsa_circ_0003284	5.68441	17.6437	7.0666	9.21288	11.6186	0	10.8063	6.03795	9.22124	3.99031	16.1199	8.49284	4.10659
hsa_circ_0003285	80.8935	117.834	100.048	107.676	109.215	66.5903	76.0297	87.8857	80.942	62.3486	85.8275	80.4322	84.6985
hsa_circ_0003288	21.4259	5.04104	13.0174	0	8.13303	0	6.94688	0	4.09833	5.98547	22.2193	0	6.15989
hsa_circ_0003290	3.06084	10.0821	1.85963	5.75805	4.64744	1.24857	0	10.7341	7.42822	1.99516	3.04971	4.99579	2.0533
hsa_circ_0003294	0	6.93143	0	13.2435	6.97117	3.7457	5.40313	6.03795	2.04916	4.98789	4.7924	0	0
hsa_circ_0003295	48.5361	35.2873	0	65.066	61.5786	46.197	71.3985	56.3542	41.2394	102.751	52.7164	51.9562	70.3254
hsa_circ_0003296	87.4525	53.5611	43.5154	81.1885	27.8847	40.7865	155.919	71.1136	50.9729	93.7724	50.538	51.4566	31.3128
hsa_circ_0003298	86.1407	105.232	81.4519	167.559	162.08	82.8216	125.044	157.658	101.434	161.608	109.79	107.409	142.704
hsa_circ_0003299	0	0	0	0	0	1.66476	0	0	0	0	5.22807	0	0
hsa_circ_0003302	404.03	269.066	352.586	365.06	281.17	489.022	473.16	144.24	314.803	374.591	352.459	299.747	513.324
hsa_circ_0003303	7.87072	7.56157	20.4559	6.90966	20.9135	11.2371	22.3844	6.70883	8.96509	14.9637	11.3275	0	22.0729
hsa_circ_0003304	3.93536	11.9725	21.9436	20.729	15.1042	14.5666	9.26251	26.8353	8.19665	14.4649	10.4561	8.99241	8.72651
hsa_circ_0003307	212.509	195.34	155.837	233.777	208.554	213.921	177.145	310.619	227.457	231.438	241.363	182.346	215.596
hsa_circ_0003308	7.87072	0	0	0	4.64744	2.49713	0	0	5.37905	2.49395	3.92105	8.99241	5.64657
hsa_circ_0003311	3.4981	7.56157	1.85963	0	2.90465	2.08095	4.24532	4.0253	6.40364	8.97821	0	3.99663	6.15989
hsa_circ_0003314	21.8631	31.5065	15.249	47.216	22.0754	4.16189	29.3313	53.6707	10.7581	37.908	16.9912	13.9882	0
hsa_circ_0003315	194.582	168.875	180.756	209.593	144.071	167.724	125.816	183.151	142.417	200.513	277.959	124.895	176.583
hsa_circ_0003316	0	0	0	0	0	0	0	0	0	0	0	0	89.8317
hsa_circ_0003318	2.18631	0	0	0	3.48558	2.08095	5.78907	0	0	3.99031	0	0	0
hsa_circ_0003319	16.616	15.1231	35.333	17.85	18.5898	0	24.3141	0	22.7969	22.4455	22.2193	24.4794	38.4993
hsa_circ_0003321	8.30798	3.78078	13.3893	0	26.7228	11.6533	10.4203	25.4936	18.9548	16.9588	10.0205	5.99494	0
hsa_circ_0003322	22.3004	18.9039	17.4805	8.06127	5.80931	27.0523	31.261	8.0506	22.2847	16.46	23.962	17.4853	28.2328
hsa_circ_0003327	4.37262	13.8629	7.0666	33.3967	9.87582	4.16189	6.94688	12.0759	4.35447	4.4891	6.53509	6.9941	6.67321
hsa_circ_0003329	30.1711	53.5611	41.6557	39.1547	51.1219	26.2199	37.05	64.4048	29.7129	37.4092	27.8831	57.9511	40.0393
hsa_circ_0003332	6.12167	8.82183	1.85963	0	5.22838	0	0	0	4.35447	1.49637	0	3.49705	0
hsa_circ_0003333	120.684	176.437	102.28	190.591	66.807	76.1626	151.288	187.847	151.894	191.535	90.6199	103.912	81.1052
hsa_circ_0003334	2.18631	0	1.48771	6.33386	2.32372	3.7457	4.24532	0	2.04916	3.99031	1.30702	4.49621	2.0533
hsa_circ_0003335	7.43346	10.7122	4.09119	11.5161	12.7805	14.9828	5.78907	12.7468	14.8564	8.47942	21.348	6.9941	18.4797
hsa_circ_0003336	5.68441	3.15065	0	4.03064	2.90465	3.7457	1.92969	0	5.12291	5.98547	3.48538	3.49705	0
hsa_circ_0003337	227.376	337.12	0	443.37	327.645	236.812	331.135	648.073	333.245	314.237	303.664	234.802	192.497
hsa_circ_0003338	70.8365	28.986	63.9713	32.2451	30.7893	47.8617	45.9266	0	32.5305	33.9177	37.4679	61.9477	0
hsa_circ_0003339	4.37262	0	9.29816	14.3951	6.39024	0	3.47344	12.0759	6.40364	7.98063	11.3275	7.49368	0
hsa_circ_0003340	13.9924	0	2.23156	27.0628	0	4.99427	14.2797	43.6074	9.22124	18.4552	12.6345	18.984	19.5063
hsa_circ_0003341	31.9201	10.0821	0	0	9.29489	4.99427	36.2782	40.9239	15.6249	22.4455	22.2193	0	17.9663
hsa_circ_0003342	48.9734	50.4104	44.2592	59.8837	43.5698	25.3875	63.6797	71.1136	51.4852	65.3414	41.8246	46.4608	31.8261
hsa_circ_0003344	223.004	0	179.64	0	253.286	264.696	325.346	0	359.372	0	677.471	408.655	360.354
hsa_circ_0003345	6.9962	22.6847	25.291	22.4564	18.5898	7.90759	26.6297	30.1898	13.0634	30.9249	15.6842	9.49199	12.3198
hsa_circ_0003347	0	0	0	0	2.90465	0	0	0	5.12291	2.49395	0	0	4.10659
hsa_circ_0003348	11.8061	11.3423	12.6455	0	23.8182	12.9019	5.78907	0	17.674	23.9419	15.6842	11.9899	0
hsa_circ_0003349	355.494	383.119	491.687	426.096	572.217	433.669	488.211	414.606	408.552	433.947	457.456	521.56	551.823
hsa_circ_0003351	0	17.6437	10.042	15.5467	7.5521	13.3181	19.2969	10.7341	24.0777	20.4504	11.3275	11.4903	17.9663
hsa_circ_0003353	60.7795	41.5886	91.1219	43.7612	67.388	128.186	54.0313	14.7594	41.2394	28.431	64.9152	100.915	121.144
hsa_circ_0003356	42.8517	51.0406	37.1926	73.1272	47.0554	39.538	81.4329	100.633	57.8889	64.3438	60.5585	47.9595	64.1655
hsa_circ_0003357	130.741	141.779	166.995	162.953	97.5963	146.499	158.235	71.1136	90.4193	185.051	92.7983	119.399	126.791
hsa_circ_0003360	0	0	0	0	0	1.66476	0	0	2.56145	0	0	0	0
hsa_circ_0003362	9.61977	18.9039	12.6455	13.8193	10.4568	6.65903	1.92969	6.70883	12.295	3.49152	20.9123	10.4912	2.56662
hsa_circ_0003363	81.3308	77.506	68.4344	84.6433	92.9489	66.5903	76.4157	57.696	76.5875	72.3244	62.3012	71.4397	60.0589
hsa_circ_0003364	30.6084	18.2738	36.0768	0	21.4944	0	0	0	19.2109	33.4189	16.1199	23.4802	0
hsa_circ_0003365	5.68441	1.89039	2.23156	0	5.80931	4.99427	5.78907	12.7468	5.37905	9.47699	6.53509	9.49199	0
hsa_circ_0003366	25.3612	11.9725	7.43853	32.8209	18.0088	18.3123	29.7172	25.4936	12.8073	34.4165	13.0702	20.9823	8.21319
hsa_circ_0003372	0	5.04104	2.97541	5.18225	2.90465	0	3.47344	2.01265	1.28073	5.98547	2.61404	2.99747	3.07994
hsa_circ_0003373	1.31179	0	0	0	0	1.24857	0	0	0	0	3.48538	6.9941	0
hsa_circ_0003374	4.37262	14.493	8.18238	4.03064	4.06651	4.99427	9.64845	4.0253	5.6352	2.99274	0	10.4912	5.13324
hsa_circ_0003376	5.68441	3.78078	2.97541	0	1.16186	3.32951	0	6.70883	0	0.997578	0	4.99579	2.0533
hsa_circ_0003378	2.18631	0	0	0	7.5521	0	2.70156	6.70883	1.28073	5.48668	0	4.99579	0
hsa_circ_0003379	7.43346	0	0	13.8193	0	0	0	0	0.512291	0	0	2.99747	0
hsa_circ_0003380	45.9125	40.9585	47.6066	43.7612	62.7405	27.4685	34.3485	91.911	39.1903	61.3511	27.4474	46.9604	51.3324
hsa_circ_0003385	0	0	6.69467	0	0	5.82665	0	0	6.91593	5.48668	21.7836	8.99241	0
hsa_circ_0003386	4.80988	6.3013	5.57889	3.45483	5.22838	5.82665	11.9641	7.37972	5.37905	0	1.74269	0	3.59327
hsa_circ_0003387	3.06084	0	2.60348	0	0	2.91332	0	0	5.12291	5.98547	0	2.99747	0
hsa_circ_0003388	232.624	172.656	306.095	186.561	235.277	292.581	305.663	238.834	245.9	224.954	294.515	277.766	261.282
hsa_circ_0003390	29.7338	27.7257	58.7643	16.1225	31.3703	35.7923	29.7172	32.2024	33.0428	20.9491	41.3889	45.9612	0
hsa_circ_0003391	13.9924	23.3148	4.83504	0	6.97117	11.6533	20.0688	7.37972	5.6352	15.4625	15.2485	17.9848	15.3997
hsa_circ_0003393	4.37262	1.26026	0	10.3645	1.74279	2.49713	0	0	1.53687	3.99031	3.92105	3.49705	0
hsa_circ_0003395	45.4753	42.8489	33.8453	52.3983	72.0354	38.2894	55.961	0	63.0118	38.9056	61.8655	40.9654	42.6059
hsa_circ_0003397	12.2433	0	12.2736	0	13.3614	6.24284	17.3672	0	9.73353	7.98063	12.6345	6.49452	3.07994
hsa_circ_0003398	1.74905	0	0	0	0	0	0	0	2.8176	1.99516	2.17836	0	0
hsa_circ_0003399	0	12.6026	10.042	9.21288	8.71396	9.98854	7.71876	0	5.89135	17.9564	13.5059	11.9899	6.67321
hsa_circ_0003400	0	63.013	329.155	203.259	62.7405	115.284	195.285	133.506	137.806	243.908	95.848	220.314	186.85
hsa_circ_0003401	195.456	166.354	221.296	214.199	196.355	180.626	218.055	194.556	173.667	161.608	204.766	233.803	214.056
hsa_circ_0003402	25.7985	20.1642	11.9016	28.2144	25.5609	20.8095	0	26.1645	17.1617	15.9613	19.6053	35.9697	17.9663
hsa_circ_0003403	13.9924	10.0821	24.5471	0	7.5521	22.4742	21.6125	8.72148	11.0143	12.9685	15.6842	8.49284	25.6662
hsa_circ_0003407	10.4943	0	14.1332	7.48547	0	7.90759	6.56094	26.1645	9.98967	4.98789	18.2983	9.99157	7.18654
hsa_circ_0003410	154.354	123.506	216.461	142.8	202.745	186.453	225.388	94.5946	195.439	155.123	173.398	281.263	258.715
hsa_circ_0003413	178.403	279.148	201.212	327.633	231.791	154.406	227.317	496.454	207.478	213.482	231.342	331.72	178.123
hsa_circ_0003414	2.62357	1.89039	4.09119	0	3.48558	0	2.70156	0	3.07375	6.48426	2.17836	0	0
hsa_circ_0003418	5.24715	5.04104	0	0	12.1995	0.832378	5.78907	0	2.56145	5.98547	2.61404	0	3.07994
hsa_circ_0003419	15.3042	6.93143	8.5543	15.5467	12.1995	4.99427	19.6828	6.70883	19.2109	26.9346	15.6842	15.4869	9.75316
hsa_circ_0003421	4.37262	6.3013	0	0	4.06651	2.49713	5.01719	0	3.84218	4.98789	8.71345	3.49705	0
hsa_circ_0003423	20.1141	0	0	0	12.1995	0	23.1563	0	8.4528	18.954	16.1199	0	0
hsa_circ_0003425	1.31179	0	6.32275	0	0	1.24857	0	0	2.56145	3.49152	1.74269	0	5.64657
hsa_circ_0003426	85.2661	109.013	51.3258	166.983	115.024	66.5903	85.6782	196.569	81.1981	150.136	88.8772	100.915	74.9453
hsa_circ_0003428	39.3536	33.3969	33.4734	36.2757	0	25.8037	27.7875	0	17.1617	33.9177	19.6053	28.476	29.2595
hsa_circ_0003430	0	4.41091	8.92623	0	8.13303	1.66476	3.0875	0	0	2.99274	0	0	4.61992
hsa_circ_0003431	3.06084	2.52052	6.69467	0	4.06651	4.57808	13.5078	0	5.37905	5.48668	5.22807	2.49789	0
hsa_circ_0003432	1.31179	5.04104	0	5.75805	2.32372	2.49713	8.10469	10.7341	0	2.99274	3.48538	2.49789	0
hsa_circ_0003433	14.8669	16.3834	11.9016	23.0322	9.29489	8.73997	0	0	7.94051	13.4673	9.5848	11.9899	18.4797
hsa_circ_0003434	5.24715	5.67117	7.81045	0	0	0	0	0	3.32989	15.9613	0	4.49621	0
hsa_circ_0003438	286.844	369.256	247.331	241.838	259.676	564.769	238.896	435.403	366.544	327.206	258.79	276.767	222.783
hsa_circ_0003441	251.426	286.709	329.899	268.901	210.297	203.933	280.577	200.594	245.387	294.784	247.898	245.293	279.762
hsa_circ_0003442	3.06084	3.78078	0	5.75805	4.06651	1.24857	0	0	5.12291	0	0.871345	0	9.75316
hsa_circ_0003444	41.5399	35.9174	29.7541	39.1547	53.4456	24.9713	0	26.8353	33.8112	8.97821	43.5673	44.9621	23.6129
hsa_circ_0003445	0.874525	0	0	0	0	0	7.71876	8.0506	2.8176	1.99516	0	7.49368	0
hsa_circ_0003446	0	0	0	0	0	0	0	0	3.32989	0	0	0	0
hsa_circ_0003448	11.8061	13.2327	11.9016	4.03064	8.13303	6.65903	20.8406	0	13.3196	13.9661	14.3772	9.99157	10.7798
hsa_circ_0003451	66.9011	149.971	110.462	217.654	124.319	76.5788	0	271.037	136.269	141.656	97.5907	0	88.2917
hsa_circ_0003454	11.8061	11.9725	18.5963	0	12.7805	12.9019	5.40313	14.0886	12.295	11.9709	13.9415	19.9831	22.5863
hsa_circ_0003455	11.3688	8.1917	5.57889	0	4.06651	4.99427	2.70156	0	1.53687	0.997578	2.61404	1.99831	9.23983
hsa_circ_0003456	67.3384	78.7663	23.4314	64.4902	66.2261	34.9599	68.6969	65.7466	53.2783	110.731	66.2223	40.9654	41.5793
hsa_circ_0003457	5.24715	12.6026	17.1086	10.9403	5.80931	0	0	10.0633	11.5265	6.98305	8.71345	8.99241	26.6929
hsa_circ_0003458	25.7985	20.7943	28.6383	10.9403	32.5321	30.3818	25.4719	20.1265	21.7724	35.414	28.3187	40.4659	0
hsa_circ_0003459	12.6806	16.3834	15.249	9.21288	6.97117	8.73997	19.6828	0	16.1372	11.9709	6.09942	10.9907	9.23983
hsa_circ_0003460	0	2.52052	0	0	0	0	2.31563	7.37972	0	0	0	0	0
hsa_circ_0003462	22.7376	27.7257	34.2172	25.9112	40.6651	0	40.1375	24.1518	0	26.4358	20.9123	25.9781	28.2328
hsa_circ_0003463	4.37262	0	0	6.90966	1.74279	2.49713	13.8938	23.4809	5.6352	3.99031	2.61404	3.99663	5.64657
hsa_circ_0003465	5.24715	0	0	0	0	0	0	0	0	0	0	0	0
hsa_circ_0003467	12.6806	0	12.6455	9.78869	0	14.1504	5.01719	44.9492	0	15.9613	11.7632	16.9857	14.8864
hsa_circ_0003468	48.0988	56.0816	29.7541	38.5789	35.4368	26.6361	71.3985	63.063	52.5098	24.9395	73.193	0	44.6592
hsa_circ_0003469	5.68441	11.3423	8.5543	17.85	6.97117	7.90759	6.94688	6.03795	6.40364	4.98789	10.8918	0	4.61992
hsa_circ_0003472	1602.57	1466.31	1294.68	1117.64	1691.09	1472.06	1577.71	1242.48	1214.9	1188.61	1192.44	1629.63	2013.77
hsa_circ_0003474	0	0	0	0	0	0	0	0	0	0	0	0	5.13324
hsa_circ_0003476	0	22.6847	11.1578	17.85	27.8847	9.57235	11.5781	17.443	14.088	24.4407	31.8041	19.4836	13.3464
hsa_circ_0003477	33.6692	22.6847	24.5471	46.0644	13.9423	21.2256	28.9453	28.1771	25.6145	22.4455	39.6462	24.4794	4.61992
hsa_circ_0003478	7.87072	43.479	5.95082	3.45483	9.87582	13.3181	25.8578	48.3036	15.1126	26.9346	22.655	8.99241	13.8598
hsa_circ_0003479	0	1.89039	0	0	0	0	0	0	0	0	4.7924	0	0
hsa_circ_0003481	5.24715	11.9725	0	0	5.22838	4.99427	9.26251	20.1265	6.65978	17.9564	10.4561	6.9941	0
hsa_circ_0003484	8.30798	12.6026	7.81045	14.3951	18.0088	0	7.33282	11.405	13.5757	18.954	8.27778	9.49199	15.3997
hsa_circ_0003488	5.68441	13.8629	3.71926	9.78869	6.97117	4.57808	9.64845	24.1518	7.68436	15.9613	10.4561	11.9899	13.8598
hsa_circ_0003489	2684.35	1473.88	1526.39	1592.68	1671.92	1866.61	1955.55	1527.6	1935.95	1478.41	1818.06	1889.41	2149.8
hsa_circ_0003490	27.9848	22.6847	33.4734	8.06127	20.3326	27.4685	23.5422	8.72148	13.0634	22.4455	21.7836	34.9705	68.2721
hsa_circ_0003491	0	0	5.20697	4.03064	1.16186	0	0	4.69618	2.04916	2.99274	0	0	0
hsa_circ_0003493	58.5931	142.409	50.9539	81.7643	142.328	44.116	78.3454	166.379	121.157	103.748	101.947	85.4279	73.9187
hsa_circ_0003494	6.12167	3.15065	0	3.45483	10.4568	0	0	0	0	0	3.92105	4.49621	0
hsa_circ_0003495	4.37262	0	0	0	0	3.32951	0	0	1.28073	2.99274	1.30702	0	3.07994
hsa_circ_0003496	1281.62	798.375	1226.98	811.309	1035.8	1439.18	836.713	538.719	1114.23	709.278	958.48	985.669	1013.82
hsa_circ_0003497	1.74905	4.41091	0	16.6983	1.74279	1.66476	3.47344	0	2.8176	2.99274	5.66375	6.9941	3.07994
hsa_circ_0003500	209.011	232.518	263.696	229.746	159.756	223.494	204.547	116.734	219.773	221.961	192.567	212.82	207.896
hsa_circ_0003501	71.711	56.7117	97.4447	108.251	61.5786	105.296	104.203	42.2657	54.3028	60.8523	83.6492	76.9351	72.892
hsa_circ_0003502	0	47.8899	66.2029	0	65.6452	72.8331	64.8376	12.0759	60.7065	62.8474	56.6375	77.9343	59.5456
hsa_circ_0003504	9.61977	5.67117	10.7859	9.78869	11.6186	8.73997	10.0344	11.405	9.47738	2.99274	20.4766	6.49452	12.3198
hsa_circ_0003505	3.06084	8.82183	4.46312	8.63708	12.7805	1.24857	0.771876	26.1645	2.56145	1.99516	9.14913	2.99747	2.56662
hsa_circ_0003506	0	19.534	6.32275	30.5177	15.6851	9.98854	49.786	56.3542	17.4179	31.9225	17.4269	19.4836	34.3927
hsa_circ_0003507	8.74525	2.52052	9.29816	6.33386	4.06651	0	10.8063	0	4.09833	10.4746	1.30702	5.99494	4.10659
hsa_circ_0003508	0	0	0	0	1.16186	0	0	0	3.84218	1.49637	1.30702	0	0
hsa_circ_0003511	0	62.3829	82.1957	59.8837	0	58.2665	59.0485	34.8859	57.8889	96.7651	62.7369	72.9385	68.2721
hsa_circ_0003512	247.053	361.695	257.373	271.78	398.518	259.286	290.997	546.099	343.235	345.661	378.164	265.776	357.787
hsa_circ_0003513	25.7985	24.5751	0	24.1838	25.5609	12.9019	22.7703	35.5568	22.5408	25.937	17.8626	19.4836	20.0196
hsa_circ_0003517	19.2395	35.9174	21.5717	44.9128	18.0088	19.9771	20.8406	28.1771	22.0285	44.891	29.6257	21.9815	25.6662
hsa_circ_0003519	73.4601	85.6977	105.999	40.8822	81.3303	128.186	101.116	63.7339	85.8087	55.3656	97.5907	75.9359	109.338
hsa_circ_0003520	0.874525	0	0	12.6677	0	0	2.31563	2.01265	2.30531	3.99031	0	0	0
hsa_circ_0003521	2.18631	8.1917	2.23156	0	3.48558	1.24857	0	0	3.07375	5.48668	1.74269	5.49536	0
hsa_circ_0003523	0	5.67117	0	6.90966	0	0	0	0	1.79302	0	3.48538	0	0
hsa_circ_0003524	0	16.3834	8.5543	9.21288	0	0	18.911	23.4809	10.7581	9.97578	0	13.4886	10.2665
hsa_circ_0003525	41.1027	61.7528	40.9119	71.9756	63.9024	62.4284	23.5422	64.4048	52.5098	57.8595	54.0234	50.957	27.2062
hsa_circ_0003526	96.635	124.136	70.2941	134.163	102.244	57.0179	77.9594	114.721	100.665	145.148	55.7661	67.9427	64.1655
hsa_circ_0003529	20.1141	12.6026	15.9928	10.9403	15.6851	6.65903	8.10469	21.4683	10.7581	0	3.92105	10.9907	7.69986
hsa_circ_0003530	27.9848	40.9585	21.9436	0	30.7893	0	40.9094	57.696	30.4813	20.4504	44.4386	37.968	36.9593
hsa_circ_0003532	11.8061	10.0821	3.71926	6.90966	9.87582	7.90759	17.7531	11.405	12.8073	11.4722	3.48538	6.49452	8.72651
hsa_circ_0003533	0	8.82183	7.43853	21.3048	16.2661	11.6533	17.7531	12.7468	20.2355	16.46	16.1199	15.9865	22.0729
hsa_circ_0003534	16.1787	38.438	33.8453	47.216	38.9224	20.3933	23.9281	34.2151	32.2743	17.4576	30.4971	36.4692	15.3997
hsa_circ_0003536	0	6.3013	5.95082	9.78869	12.7805	2.91332	5.01719	0	3.07375	7.48184	4.35673	3.99663	4.10659
hsa_circ_0003539	11.8061	3.15065	0	6.33386	6.97117	4.99427	5.01719	18.1139	4.86676	16.9588	11.3275	14.4878	9.23983
hsa_circ_0003541	8.74525	0	0	0	6.39024	0	0	0	5.12291	0	0	2.99747	0
hsa_circ_0003545	26.2357	22.6847	8.92623	22.4564	21.4944	10.4047	18.1391	16.7721	17.1617	21.9467	37.9035	23.9798	9.75316
hsa_circ_0003548	17.4905	11.3423	15.249	12.6677	6.39024	9.57235	14.2797	0	15.1126	2.49395	11.7632	8.49284	14.3731
hsa_circ_0003549	0	91.999	59.1363	71.3998	69.1307	85.3188	59.0485	124.113	76.0752	110.731	74.9357	68.4423	0
hsa_circ_0003550	271.54	370.517	193.402	380.607	273.037	244.719	280.963	407.226	279.711	411.501	255.304	216.318	279.248
hsa_circ_0003551	94.0114	33.3969	99.3043	45.4886	94.6917	131.1	87.6079	28.848	65.8294	52.3729	83.2135	127.892	0
hsa_circ_0003553	193.27	274.737	227.247	351.241	270.133	192.279	188.724	403.201	281.504	381.574	167.298	241.296	175.557
hsa_circ_0003555	13.9924	22.0546	20.4559	17.2742	19.1707	26.2199	23.1563	0	17.4179	19.9516	17.8626	16.9857	15.913
hsa_circ_0003556	3.93536	6.3013	4.46312	8.63708	9.87582	6.24284	0	12.0759	4.35447	5.98547	7.84211	3.99663	4.10659
hsa_circ_0003557	12.2433	4.41091	5.57889	0	6.97117	11.6533	2.70156	6.03795	5.6352	8.47942	6.09942	1.49874	6.67321
hsa_circ_0003558	17.9278	10.7122	15.249	19.5774	12.7805	0	6.94688	6.03795	19.9793	20.9491	27.4474	12.989	7.69986
hsa_circ_0003559	83.5171	72.465	34.9611	76.5821	57.5121	27.8847	74.8719	126.126	31.5059	92.7748	38.3392	64.4456	51.3324
hsa_circ_0003561	0	2.52052	0	0	2.32372	1.66476	0	0	3.58604	6.98305	3.92105	2.49789	9.23983
hsa_circ_0003566	33.6692	29.6161	65.459	0	38.9224	0	26.2438	21.4683	47.8992	25.4382	36.5965	37.968	21.5596
hsa_circ_0003567	4.37262	10.7122	0	7.48547	7.5521	0	0	16.7721	5.89135	5.98547	0	3.99663	0
hsa_circ_0003568	0	0	0	0	0	0	0	0	0	0	0	0	0
hsa_circ_0003569	0	0	3.34734	0	0	2.08095	0	0	2.8176	7.48184	8.27778	6.49452	0
hsa_circ_0003570	84.8289	47.8899	42.7715	59.3079	51.7028	23.3066	108.449	52.3289	50.7168	89.7821	85.8275	55.9528	79.5652
hsa_circ_0003571	711.863	473.858	819.354	363.333	647.157	1006.76	618.658	137.531	465.929	452.901	668.322	519.062	982.502
hsa_circ_0003572	42.8517	27.7257	26.4068	39.1547	26.7228	16.2314	35.8922	0	22.7969	54.368	18.2983	26.4777	9.75316
hsa_circ_0003575	625.722	633.281	722.653	742.788	662.842	711.267	717.458	960.705	687.238	868.392	674.421	523.558	595.969
hsa_circ_0003576	21.8631	22.6847	23.0594	26.487	24.98	29.9656	22.3844	10.0633	16.6495	24.4407	12.6345	15.9865	45.1725
hsa_circ_0003580	10.057	23.945	7.0666	19.5774	16.847	0	11.5781	10.7341	16.9056	8.47942	8.71345	17.9848	10.2665
hsa_circ_0003582	13.1179	6.93143	6.32275	12.6677	10.4568	10.4047	18.525	6.03795	3.32989	6.98305	26.1404	6.49452	14.8864
hsa_circ_0003583	1520.8	1031.52	1260.83	1000.75	995.134	1407.14	1383.59	882.212	1032.01	1115.29	1022.52	1034.13	1259.18
hsa_circ_0003584	2.18631	5.67117	5.57889	0	7.5521	1.66476	8.10469	0	3.32989	3.99031	1.74269	4.99579	5.64657
hsa_circ_0003585	51.5969	38.438	26.7787	52.9741	31.9512	35.3761	44.3828	40.253	28.4321	40.9007	53.1521	0	35.4194
hsa_circ_0003586	2.62357	7.56157	6.69467	9.78869	0	5.82665	15.8235	0	6.40364	11.4722	6.97076	9.49199	13.3464
hsa_circ_0003587	0	8.1917	1.48771	20.729	3.48558	8.32378	6.94688	0	6.14749	7.48184	10.4561	10.9907	7.18654
hsa_circ_0003588	12.6806	17.0135	4.83504	21.3048	7.5521	11.6533	0	8.72148	14.3441	14.4649	14.8129	12.4895	10.7798
hsa_circ_0003590	7.87072	7.56157	4.46312	19.0016	5.22838	5.41046	8.10469	16.1012	8.96509	12.9685	6.53509	0	5.13324
hsa_circ_0003591	0	5.67117	6.69467	0	0	7.4914	7.71876	13.4177	2.56145	1.49637	6.97076	8.49284	3.59327
hsa_circ_0003592	105.38	63.6432	63.5994	81.7643	49.3791	86.5673	78.3454	143.569	97.0791	95.2687	118.939	55.4532	0
hsa_circ_0003593	8.74525	6.93143	6.69467	4.60644	5.80931	6.65903	0	0	4.09833	15.9613	10.0205	8.99241	12.8331
hsa_circ_0003594	4.37262	5.04104	4.46312	0	0	4.99427	0	0	1.79302	5.98547	2.17836	2.99747	8.21319
hsa_circ_0003597	13.1179	0	14.1332	31.6693	15.6851	14.5666	0	6.03795	10.502	28.431	9.5848	20.4827	13.3464
hsa_circ_0003599	42.8517	30.8764	43.5154	44.337	0	37.457	53.6454	27.5062	43.0324	49.8789	31.8041	45.4617	0
hsa_circ_0003600	0.874525	0	0	0	0	0	5.78907	0	0	0	0	0	0
[truncated: 43,698 more rows]

## Sheet: circ_filtered
circRNA.readcount	sample1	sample2	sample3	sample4	sample5	sample6	sample7	sample8	sample9	sample10	sample11	sample12	sample13	rho	p-value
hsa_circ_0000002	544.392	1094.54	512.142	1111.88	616.948	525.231	796.962	1842.92	719.513	997.578	633.468	527.555	411.686	-0.17033	0.578544
hsa_circ_0000008	391.787	439.201	298.285	428.399	412.461	290.916	371.658	632.643	365.776	362.121	329.804	374.684	313.128	-0.340659	0.254998
hsa_circ_0000014	678.631	1036.56	642.317	868.314	1089.24	667.567	618.658	1447.1	728.99	758.658	732.801	774.846	524.617	-0.148352	0.629758
hsa_circ_0000017	47.6616	44.7393	37.5646	43.7612	45.8935	69.0874	29.7172	44.2783	32.0182	22.4455	42.6959	29.4751	53.899	-0.32967	0.271458
hsa_circ_0000018	533.023	361.065	394.986	395.578	402.585	425.345	480.493	298.543	441.082	529.714	378.164	448.122	515.891	0.208791	0.493486
hsa_circ_0000019	4087.96	4431.08	3971.8	4184.95	4021.2	3124.75	3994.07	7640.69	4077.84	4425.26	3620.88	3990.63	3413.09	-0.351648	0.239175
hsa_circ_0000020	0	185.888	180.756	181.954	153.947	199.355	189.11	95.2654	168.288	218.968	231.342	140.881	189.93	0.357143	0.231501
hsa_circ_0000021	139.049	115.314	81.8238	132.435	102.825	89.4807	100.73	68.4301	85.2964	131.182	87.5702	95.9191	94.4516	-0.373626	0.209431
hsa_circ_0000023	617.852	500.954	700.337	437.036	504.829	671.313	656.48	276.404	544.309	463.375	701.433	479.595	803.866	0.137363	0.656
hsa_circ_0000024	2894.24	2267.21	3606.2	2317.04	2633.94	3245.03	3009.54	1313.59	2392.14	2811.67	3661.83	2800.64	3251.39	0.236264	0.436693
hsa_circ_0000025	45.9125	33.3969	17.4805	33.9725	10.4568	36.2085	37.436	15.4303	16.6495	26.4358	29.1901	39.4667	28.7461	-0.142857	0.642829
hsa_circ_0000026	194.144	190.299	97.8166	175.045	131.871	107.793	111.536	283.113	166.238	218.47	125.909	165.361	139.111	-0.0384615	0.906202
hsa_circ_0000027	65.1521	77.506	39.4242	48.9434	63.3214	46.6132	32.4188	69.101	44.5693	85.293	45.7456	47.9595	34.906	-0.302198	0.315391
hsa_circ_0000028	140.798	173.916	171.83	248.748	184.155	188.95	171.742	154.974	138.062	176.073	199.974	174.353	187.363	0.230769	0.447772
hsa_circ_0000033	90.076	112.793	88.5185	112.858	116.767	60.7636	123.886	110.025	71.9769	80.3051	148.564	128.392	72.3787	0.0494505	0.877523
hsa_circ_0000034	34.1065	55.4515	38.3084	69.0966	55.1884	47.4456	46.6985	91.911	26.8953	54.368	37.9035	0	30.7994	-0.43956	0.135028
hsa_circ_0000038	0	43.479	61.3678	27.0628	30.7893	52.856	50.9438	8.72148	25.6145	14.9637	43.1316	44.9621	50.8191	0.0824176	0.792486
hsa_circ_0000041	51.1597	28.3559	54.3012	29.3661	38.9224	57.4341	72.9422	20.7974	53.0221	12.9685	66.6579	67.4431	55.439	0.340659	0.254998
hsa_circ_0000042	1393.99	1992.47	1653.96	1769.45	1130.49	1162.83	994.176	1537.66	1393.43	762.15	1714.81	1601.65	636.009	-0.412088	0.163386
hsa_circ_0000043	172.281	187.149	123.108	199.229	144.071	134.429	174.83	229.442	146.003	255.879	169.041	182.846	136.031	0.0494505	0.877523
hsa_circ_0000045	26.2357	20.1642	18.2244	13.8193	0	9.57235	20.0688	40.9239	22.7969	23.4431	29.6257	11.9899	31.3128	0.307692	0.306287
hsa_circ_0000048	170.095	195.971	115.297	291.933	171.375	93.6425	125.816	240.176	153.175	225.952	133.752	121.398	126.278	-0.197802	0.517155
hsa_circ_0000051	15.3042	15.1231	22.6875	24.1838	4.64744	13.3181	12.35	0	11.5265	21.4479	17.8626	28.9756	24.6396	0.269231	0.373301
hsa_circ_0000053	196.768	313.175	194.889	290.782	266.066	221.413	207.635	554.821	232.324	323.215	231.342	235.801	176.07	-0.00549451	0.99277
hsa_circ_0000061	819.867	1147.47	841.669	612.081	1028.25	1023.83	759.14	766.82	589.647	770.131	900.1	779.343	724.3	-0.395604	0.182196
hsa_circ_0000069	605.608	261.504	599.173	229.17	487.401	1041.72	684.268	65.7466	363.47	219.467	545.898	562.026	807.459	0.0384615	0.906202
hsa_circ_0000072	65.5893	98.3003	42.7715	120.919	39.5033	59.515	99.572	26.1645	82.4788	109.734	71.886	66.444	0	-0.126374	0.682632
hsa_circ_0000073	13.1179	13.2327	16.3648	12.6677	11.6186	19.9771	19.2969	10.7341	14.6003	34.4165	10.8918	15.9865	15.3997	0.137363	0.656
hsa_circ_0000075	79.5817	109.643	0	85.7949	79.0066	51.6074	112.694	73.1263	69.1593	177.07	57.0731	76.4355	54.4124	-0.203297	0.505255
hsa_circ_0000076	0	146.82	124.223	69.6724	105.148	95.7235	75.2579	172.417	112.192	177.07	64.4796	137.884	88.2917	0.159341	0.603931
hsa_circ_0000085	311.331	267.805	412.466	277.538	348.558	447.819	423.374	155.645	388.573	295.283	368.143	359.697	427.086	0.307692	0.306287
hsa_circ_0000087	74.7718	60.4925	101.164	65.066	58.0931	86.1511	97.2563	47.6327	69.6716	72.3244	92.7983	72.4389	62.6255	-0.043956	0.891847
hsa_circ_0000089	19.6768	13.2327	19.7121	0	5.80931	12.9019	8.49063	25.4936	21.0039	26.9346	14.8129	14.4878	18.4797	0.269231	0.373301
hsa_circ_0000091	250.989	255.833	306.839	327.633	292.208	202.268	236.966	186.506	313.01	351.646	230.907	277.266	248.962	-0.126374	0.682632
hsa_circ_0000095	10188.6	5748.68	10239.1	4719.87	11480.9	6803.86	7481.79	3981.02	6848.3	4996.37	7334.99	7530.15	9576.57	-0.0879121	0.778501
hsa_circ_0000097	268.916	369.887	293.078	337.422	439.184	257.205	216.125	440.1	366.032	340.174	334.161	362.194	294.135	0.10989	0.723248
hsa_circ_0000098	33.6692	11.9725	23.4314	33.3967	27.8847	30.3818	43.9969	24.1518	14.6003	49.3801	16.9912	20.4827	38.4993	0.0714286	0.820632
hsa_circ_0000100	49.4106	27.7257	36.8207	51.8225	55.1884	37.457	40.1375	20.7974	46.1062	35.9128	30.4971	27.9764	52.8724	-0.126374	0.682632
hsa_circ_0000105	56.8441	61.1227	62.1117	100.19	58.0931	24.9713	108.834	147.594	57.8889	97.2639	27.4474	53.9545	68.7854	-0.0384615	0.906202
hsa_circ_0000106	27.5475	15.1231	26.4068	24.1838	24.3991	19.9771	15.0516	11.405	11.7827	21.4479	22.655	19.9831	31.8261	-0.120879	0.696085
hsa_circ_0000108	15.7414	4.41091	8.18238	4.03064	22.6563	10.4047	7.71876	23.4809	14.6003	12.4697	9.14913	17.4853	4.61992	0.153846	0.616791
hsa_circ_0000110	230	451.804	99.6762	420.338	238.182	101.55	133.92	504.504	358.86	476.344	93.6696	125.394	132.951	-0.181319	0.553622
hsa_circ_0000115	36.73	14.493	43.5154	27.0628	23.8182	36.6246	29.3313	0	38.9341	37.4092	24.8333	24.9789	40.5526	0.0989011	0.75073
hsa_circ_0000116	312.643	279.778	370.067	288.478	221.915	319.633	337.696	259.632	413.163	372.596	291.465	375.683	274.115	0.197802	0.517155
hsa_circ_0000117	1690.46	1385.03	1705.65	1301.9	996.877	1728.02	1480.07	859.402	1650.6	1533.78	1351.02	1411.31	1575.9	-0.10989	0.723248
hsa_circ_0000118	1590.32	1675.52	1521.92	1508.61	1510.42	1448.75	1832.43	2317.9	1662.13	1596.62	1780.16	1632.62	1851.56	0.494505	0.0888743
hsa_circ_0000119	937.053	890.374	690.667	759.487	779.028	826.552	1086.41	1002.97	687.494	958.174	826.035	950.199	887.537	0.186813	0.541341
hsa_circ_0000120	58.5931	35.2873	28.2664	34.5483	46.4744	64.5093	57.8907	13.4177	46.1062	34.9152	51.8451	61.9477	77.5119	0.340659	0.254998
hsa_circ_0000125	4.80988	3.78078	4.83504	9.21288	1.74279	4.57808	5.40313	7.37972	7.68436	5.48668	5.66375	4.99579	5.64657	0.467033	0.11026
hsa_circ_0000126	107.129	81.917	65.0871	93.2804	109.215	88.2321	90.3094	83.1895	133.452	101.254	123.295	85.4279	80.0786	0.0604396	0.848989
hsa_circ_0000128	1014.45	926.922	936.51	1046.81	1163.6	1178.65	1007.68	1085.49	1060.95	828.988	1001.61	1049.61	1118.02	0.203297	0.505255
hsa_circ_0000130	19.2395	24.5751	12.6455	33.9725	29.6275	10.8209	28.1735	64.4048	13.5757	32.9201	17.4269	16.9857	7.18654	-0.236264	0.436693
hsa_circ_0000133	16.616	18.9039	13.0174	10.9403	10.4568	5.41046	10.8063	18.7847	16.1372	15.4625	10.0205	12.989	18.4797	-0.0934066	0.764582
hsa_circ_0000137	298.213	224.957	283.036	295.388	203.907	456.143	373.588	87.8857	183.656	228.445	328.497	162.363	309.534	-0.0714286	0.820632
hsa_circ_0000139	448.631	492.132	553.798	564.289	397.357	368.744	575.433	287.138	495.129	646.431	417.81	480.095	461.992	-0.032967	0.920585
hsa_circ_0000142	108.441	63.013	64.7152	133.587	65.0642	67.0064	70.2407	319.34	66.3417	78.3099	81.9065	112.405	112.418	0.417582	0.157419
hsa_circ_0000145	24.9239	64.9034	36.4488	49.5192	69.1307	45.3646	55.1891	101.303	43.0324	39.9031	57.5088	48.4591	26.6929	-0.0274725	0.934992
hsa_circ_0000154	195.019	207.943	168.111	203.835	234.696	145.666	141.639	177.113	231.043	221.462	138.544	141.88	155.024	-0.362637	0.223987
hsa_circ_0000155	533.897	357.284	538.549	399.609	454.869	649.255	516.385	158.999	556.092	391.051	565.939	471.103	616.502	0.258242	0.393835
hsa_circ_0000160	1046.81	632.021	1522.67	902.286	1391.91	2081.78	1275.91	377.036	632.935	953.186	1345.36	1118.06	1432.17	0.10989	0.723248
hsa_circ_0000161	19.6768	37.8078	31.9857	54.1257	18.0088	24.5552	34.3485	34.8859	22.0285	35.9128	44.4386	20.4827	46.7125	0.230769	0.447772
hsa_circ_0000164	67.7757	71.8349	49.4662	40.8822	42.9889	69.9198	79.1173	58.3669	81.7104	66.8378	46.617	45.4617	40.0393	-0.285714	0.343646
hsa_circ_0000166	30.6084	29.6161	17.4805	31.0935	34.2749	26.2199	11.5781	12.0759	17.1617	15.4625	21.348	35.9697	58.5189	0.043956	0.891847
hsa_circ_0000169	35.8555	22.6847	29.3822	48.9434	0	65.7579	50.1719	24.1518	41.7517	29.4286	19.1696	51.9562	30.2861	0.120879	0.696085
hsa_circ_0000175	29.7338	8.1917	28.6383	0	22.6563	43.2837	33.1907	16.1012	11.0143	6.98305	42.2603	10.4912	29.7728	0.104396	0.736951
hsa_circ_0000179	233.061	431.009	266.299	476.767	491.467	261.367	213.038	463.58	340.161	311.244	253.997	275.268	225.863	-0.236264	0.436693
hsa_circ_0000182	194.582	114.684	179.268	145.679	205.069	244.303	211.494	73.7972	158.554	187.545	161.199	233.303	187.877	0.153846	0.616791
hsa_circ_0000187	18.8023	22.6847	26.4068	20.729	0	12.9019	24.7	7.37972	31.5059	20.9491	26.1404	25.9781	27.7195	0.43956	0.135028
hsa_circ_0000190	31.9201	61.1227	18.5963	63.3386	33.113	23.3066	45.1547	78.4934	32.7866	51.3753	0	36.4692	36.446	0.00549451	0.99277
hsa_circ_0000192	41.5399	79.3964	55.7889	100.19	100.501	58.2665	53.2594	138.202	69.4154	57.3608	71.0147	48.4591	47.2258	-0.164835	0.591181
hsa_circ_0000195	305.646	603.035	373.786	421.489	569.312	429.507	637.183	548.783	571.973	657.903	562.889	562.026	299.268	0.131868	0.669269
hsa_circ_0000196	35.8555	36.5476	38.3084	44.337	45.3126	15.399	41.2953	97.949	30.2252	53.3704	36.5965	30.9739	28.2328	-0.164835	0.591181
hsa_circ_0000199	0	46.6297	26.7787	36.8515	16.2661	26.6361	49.786	57.696	23.5654	68.8329	21.7836	30.4743	40.5526	0.258242	0.393835
hsa_circ_0000205	31.0456	27.7257	17.1086	32.8209	0	17.0638	11.1922	24.1518	11.7827	28.9298	11.7632	24.4794	38.4993	-0.0164835	0.96386
hsa_circ_0000206	19.2395	30.8764	10.042	43.1854	33.113	14.9828	31.261	0	21.2601	38.4068	28.3187	21.9815	15.3997	-0.0384615	0.906202
hsa_circ_0000209	81.3308	106.492	82.5676	96.1594	122.576	170.221	133.149	0	151.638	105.245	112.839	88.925	240.236	0.368132	0.21663
hsa_circ_0000210	28.422	19.534	28.6383	31.0935	20.9135	23.7228	33.1907	18.7847	17.9302	21.4479	28.7544	31.973	41.5793	0.302198	0.315391
hsa_circ_0000211	60.3422	91.999	32.7295	162.953	85.3968	25.3875	136.622	218.708	70.44	125.196	58.3801	0	70.3254	-0.148352	0.629758
hsa_circ_0000213	145.608	135.478	146.911	109.979	105.729	168.557	171.742	97.949	134.733	143.651	164.684	127.393	140.137	-0.043956	0.891847
hsa_circ_0000219	275.912	244.491	281.176	431.854	195.774	235.147	328.047	183.822	246.156	405.017	183.854	221.313	276.682	-0.192308	0.529185
hsa_circ_0000220	100.133	90.7388	77.7326	136.466	56.3503	76.5788	85.6782	56.3542	68.9031	123.201	55.7661	79.9326	79.0519	-0.302198	0.315391
hsa_circ_0000225	689.125	868.95	670.955	817.643	438.022	577.67	431.864	500.479	972.584	1020.52	443.079	525.557	453.265	-0.263736	0.383492
hsa_circ_0000226	280.722	173.916	219.436	184.833	239.343	148.163	241.597	290.493	169.056	222.46	200.845	247.791	230.483	0.104396	0.736951
hsa_circ_0000227	102.319	111.533	106.743	88.0982	83.0731	191.863	102.659	131.493	120.901	93.7724	135.494	97.9174	164.264	0.296703	0.324652
hsa_circ_0000228	194.144	307.504	280.432	287.903	201.583	318.801	252.403	277.746	275.612	248.397	263.146	224.81	345.467	0.043956	0.891847
hsa_circ_0000230	45.038	27.7257	40.168	46.0644	31.3703	59.9312	23.9281	52.9998	43.5447	48.8813	35.2895	29.9747	54.4124	0.175824	0.566024
hsa_circ_0000231	193.707	233.778	118.644	255.082	92.9489	117.782	349.274	135.518	120.901	294.286	149	137.384	125.764	-0.032967	0.920585
hsa_circ_0000233	243.118	51.0406	71.7818	109.979	133.614	0	58.2766	103.987	53.2783	145.148	77.5497	49.9579	75.4586	-0.181319	0.553622
hsa_circ_0000234	79.1445	96.41	121.248	53.5499	94.1108	80.3245	69.4688	70.4428	94.2615	96.7651	105.433	95.9191	52.3591	-0.032967	0.920585
hsa_circ_0000235	233.935	161.313	182.244	287.903	260.257	202.268	157.849	152.291	202.099	209.491	169.041	188.341	170.424	-0.269231	0.373301
hsa_circ_0000239	425.456	315.065	320.972	423.217	219.592	352.928	420.672	455.53	376.79	473.85	318.912	360.696	318.261	0.010989	0.978311
hsa_circ_0000246	34.5437	84.4375	0	100.19	75.521	43.6999	55.1891	101.303	61.9872	68.3341	64.9152	54.4541	34.906	-0.010989	0.978311
hsa_circ_0000251	82.6426	106.492	128.315	61.6111	88.8824	81.9893	69.0829	45.6201	74.2822	48.8813	76.2427	111.406	0	-0.461538	0.114936
hsa_circ_0000255	41.9772	34.027	17.8525	47.216	38.9224	14.5666	0	99.2907	25.8707	54.368	35.7252	33.4718	24.1262	-0.0824176	0.792486
hsa_circ_0000257	38.4791	43.479	24.9191	74.8547	52.2838	20.3933	62.136	59.0377	42.264	59.3559	43.1316	50.4574	44.1459	0.214286	0.481851
hsa_circ_0000258	0	532.46	379.737	613.232	397.937	369.992	454.249	1092.2	440.058	412	337.646	489.087	257.175	-0.0494505	0.877523
hsa_circ_0000259	742.909	429.119	586.9	513.618	389.804	787.014	550.733	415.948	405.991	513.254	551.997	644.456	683.748	0.0494505	0.877523
hsa_circ_0000264	34.981	21.4244	0	55.8531	15.6851	26.6361	20.8406	15.4303	20.2355	41.3995	16.5556	21.4819	32.3394	0.0274725	0.934992
hsa_circ_0000267	290.342	274.107	203.072	0	216.106	235.563	397.516	287.809	199.281	311.743	468.348	287.757	287.461	0.340659	0.254998
hsa_circ_0000268	630.095	603.035	726	0	418.27	856.517	892.674	254.265	469.258	452.901	789.875	641.459	800.272	0.225275	0.458992
hsa_circ_0000271	6.12167	7.56157	2.60348	20.1532	4.06651	2.49713	3.85938	7.37972	2.56145	11.4722	9.5848	10.4912	19.5063	0.351648	0.239175
hsa_circ_0000274	249.239	216.765	235.429	191.167	206.23	265.945	280.963	175.101	211.576	281.816	207.816	180.847	248.962	-0.104396	0.736951
hsa_circ_0000277	225.627	235.669	311.674	182.53	441.507	156.071	204.933	175.771	297.641	286.305	245.284	241.296	180.177	-0.0549451	0.863236
hsa_circ_0000278	78.7072	73.0951	88.5185	58.1563	107.472	84.4864	77.5735	30.1898	95.7984	83.7966	86.6989	57.9511	80.5919	-0.0164835	0.96386
hsa_circ_0000280	57.2814	69.9445	75.1291	124.95	34.8558	65.7579	0	40.9239	76.5875	100.755	54.4591	63.4465	76.4853	0.0604396	0.848989
hsa_circ_0000283	55.5323	81.917	92.2377	84.0675	74.94	44.9484	65.9954	140.215	58.4012	77.8111	61.4299	78.4338	64.1655	-0.131868	0.669269
hsa_circ_0000285	21.4259	25.2052	0	32.2451	22.6563	22.058	16.2094	9.39237	28.9444	20.4504	27.0117	19.4836	24.6396	0.0384615	0.906202
hsa_circ_0000286	15.3042	7.56157	8.18238	34.5483	9.87582	8.73997	6.94688	18.1139	14.3441	7.98063	16.1199	8.99241	7.18654	-0.126374	0.682632
hsa_circ_0000287	0	28.3559	40.168	26.487	35.4368	69.9198	45.5407	15.4303	40.471	37.908	40.5176	40.9654	58.0056	0.593407	0.0360257
hsa_circ_0000290	76.0836	61.7528	66.5748	108.827	101.082	76.5788	101.502	33.5442	85.2964	103.748	89.7486	88.925	0	0.043956	0.891847
hsa_circ_0000295	81.3308	46.6297	27.1506	28.7903	41.2461	51.1913	45.5407	22.1392	43.5447	28.9298	86.6989	47.9595	69.2988	0.214286	0.481851
hsa_circ_0000298	20.9886	20.1642	12.2736	16.6983	17.4279	10.4047	22.3844	16.1012	6.14749	9.47699	10.4561	14.4878	0	-0.659341	0.0171303
hsa_circ_0000302	110.627	121.615	0	117.464	72.0354	56.6017	68.6969	136.189	69.1593	136.169	64.9152	33.9713	12.8331	-0.291209	0.334071
hsa_circ_0000303	248.365	244.491	89.2623	348.938	220.754	148.58	184.864	271.037	157.529	256.876	142.465	149.374	159.644	-0.263736	0.383492
hsa_circ_0000310	15.7414	15.1231	22.6875	14.3951	11.6186	19.1447	16.2094	0	18.1863	11.9709	21.7836	15.9865	23.6129	0.274725	0.363262
hsa_circ_0000311	54.2205	45.3694	18.5963	86.3708	54.0265	22.8904	40.9094	122.772	38.9341	75.816	35.7252	45.9612	0	-0.230769	0.447772
hsa_circ_0000330	69.0874	52.931	29.0102	100.766	37.7605	18.7285	77.5735	95.9363	53.5344	62.8474	46.1813	61.4482	66.7321	0.0769231	0.80653
hsa_circ_0000334	27.9848	28.986	23.4314	14.3951	0	37.8732	23.1563	11.405	20.7478	23.9419	21.348	37.4684	24.6396	0.00549451	0.99277
hsa_circ_0000337	21.4259	40.9585	16.7367	93.8562	29.6275	21.6418	38.9797	52.9998	38.4218	71.8256	26.1404	35.9697	33.3661	0.175824	0.566024
hsa_circ_0000339	455.19	452.434	524.788	361.03	377.024	394.131	451.547	448.15	437.753	542.184	469.22	368.689	486.118	0.0879121	0.778501
hsa_circ_0000341	15.7414	22.6847	26.0348	22.4564	23.8182	8.32378	8.49063	8.0506	13.5757	13.9661	6.09942	14.4878	20.533	-0.489011	0.0928917
hsa_circ_0000343	264.981	297.422	402.424	368.515	414.204	243.471	250.86	563.542	325.817	292.29	342.439	331.221	240.749	-0.164835	0.591181
hsa_circ_0000344	861.407	961.579	852.827	904.014	1165.35	786.181	880.71	1104.94	941.591	950.193	918.834	768.851	1001.5	0.120879	0.696085
hsa_circ_0000347	348.061	160.053	282.664	165.256	178.927	396.212	218.441	70.4428	159.579	162.605	176.883	363.693	390.126	0.0824176	0.792486
hsa_circ_0000349	89.6388	31.5065	104.139	63.3386	84.2349	72.8331	59.4344	30.8606	74.7945	57.8595	78.4211	69.941	77.5119	-0.153846	0.616791
hsa_circ_0000357	27.5475	38.438	10.042	19.5774	30.2084	0	25.086	8.0506	7.42822	30.4261	44.4386	31.4735	28.7461	0.21978	0.470353
hsa_circ_0000359	11.3688	28.3559	21.9436	28.7903	17.4279	8.73997	16.5953	35.5568	12.8073	8.97821	18.7339	0	3.59327	-0.494505	0.0888743
hsa_circ_0000362	148.669	162.574	100.42	314.39	220.754	91.9778	94.1688	386.429	145.234	257.375	118.067	135.386	108.825	-0.153846	0.616791
hsa_circ_0000365	48.9734	45.3694	47.6066	100.766	57.5121	56.6017	98.4141	89.2275	42.0079	60.8523	47.924	36.9688	40.5526	-0.324176	0.279927
hsa_circ_0000367	111.939	125.396	84.7992	81.7643	87.7205	76.995	71.7844	163.025	78.8928	106.242	92.7983	103.912	109.338	0.010989	0.978311
hsa_circ_0000368	31.9201	26.4655	6.69467	61.0353	12.7805	16.6476	20.0688	25.4936	20.4916	57.3608	26.1404	15.9865	17.9663	-0.153846	0.616791
hsa_circ_0000369	59.4677	38.438	36.0768	62.1869	31.9512	27.4685	39.7516	18.1139	25.1023	48.3826	32.2398	35.9697	35.4194	-0.384615	0.195502
hsa_circ_0000370	51.5969	69.3143	29.7541	81.7643	40.0842	35.7923	39.3657	85.8731	39.1903	84.2954	17.4269	0	41.0659	-0.258242	0.393835
hsa_circ_0000374	26.673	21.4244	30.8699	46.6402	28.4656	23.7228	35.5063	75.8098	27.6637	54.8668	35.2895	26.9772	31.8261	0.357143	0.231501
hsa_circ_0000375	21.8631	29.6161	14.5051	81.7643	0	26.2199	30.4891	95.2654	23.3092	51.8741	25.7047	33.9713	14.8864	0.17033	0.578544
hsa_circ_0000377	89.6388	285.449	252.91	207.29	248.057	244.719	108.449	212.67	213.369	231.438	236.135	157.867	116.525	-0.263736	0.383492
hsa_circ_0000384	196.331	260.244	190.054	191.743	242.248	253.459	0	148.936	137.038	376.586	210.43	215.818	143.217	-0.159341	0.603931
hsa_circ_0000386	573.251	678.65	601.405	572.35	686.66	460.721	594.73	686.985	546.871	607.525	437.415	549.536	537.45	-0.434066	0.140407
hsa_circ_0000387	156.103	227.477	148.771	237.807	176.022	131.1	186.022	191.202	148.052	157.119	152.485	177.85	179.663	-0.0714286	0.820632
hsa_circ_0000390	102.319	74.9855	81.8238	123.798	142.328	54.937	96.8704	120.088	44.5693	172.082	77.1141	151.872	142.191	0.313187	0.297341
hsa_circ_0000392	22.3004	43.479	17.1086	42.6096	24.3991	18.3123	18.1391	73.7972	31.2497	41.8983	24.3977	18.4844	18.993	-0.0714286	0.820632
hsa_circ_0000396	178.403	206.683	211.254	187.712	119.672	116.533	234.264	153.632	167.519	209.491	96.7193	181.847	219.703	-0.010989	0.978311
hsa_circ_0000397	33.6692	58.6021	80.3361	54.1257	47.6363	42.8675	71.0126	26.8353	56.352	78.3099	25.269	78.4338	52.3591	0.00549451	0.99277
hsa_circ_0000398	133.365	183.368	146.911	152.013	141.166	74.914	184.092	203.278	164.958	1096.84	80.1638	114.903	151.944	0.00549451	0.99277
hsa_circ_0000399	5.24715	5.67117	7.43853	0	4.06651	2.08095	5.01719	13.4177	4.09833	5.98547	6.97076	4.99579	6.15989	0.197802	0.517155
hsa_circ_0000409	59.4677	39.0681	89.6342	21.3048	41.827	50.3589	62.5219	22.81	55.0713	29.9274	46.617	99.9157	70.8387	0.21978	0.470353
hsa_circ_0000411	160.475	82.5471	173.318	101.342	128.967	131.932	107.291	77.1516	114.497	70.3293	88.8772	133.387	121.144	-0.241758	0.425759
hsa_circ_0000412	497.604	459.995	703.684	423.792	628.567	402.871	490.141	487.061	479.248	434.944	460.07	473.601	489.198	-0.186813	0.541341
hsa_circ_0000413	20.9886	34.6572	17.4805	35.6999	24.98	22.4742	26.2438	14.0886	23.5654	18.954	34.4181	20.9823	28.7461	-0.0604396	0.848989
hsa_circ_0000416	7.87072	5.67117	13.7613	1.72742	9.87582	7.4914	7.33282	0	10.502	11.9709	6.09942	11.4903	10.7798	0.269231	0.373301
hsa_circ_0000417	20.9886	19.534	25.291	25.9112	15.6851	11.2371	13.5078	8.72148	19.9793	14.4649	17.8626	17.9848	31.3128	-0.131868	0.669269
hsa_circ_0000418	1821.63	1112.18	1557.26	1983.07	1406.43	1418.79	1741.74	1390.74	1591.18	1840.03	1574.52	2191.15	2295.59	0.472527	0.105719
hsa_circ_0000419	150.418	412.105	216.833	453.159	357.272	231.401	192.197	512.555	253.072	367.608	309.328	284.76	171.45	-0.010989	0.978311
hsa_circ_0000424	71.2737	58.6021	71.4098	66.2176	59.8359	67.4226	105.747	69.101	89.1386	71.8256	44.8743	77.4347	71.352	0.307692	0.306287
hsa_circ_0000431	25.3612	62.3829	29.3822	55.2773	65.0642	18.3123	23.9281	66.4175	27.4076	43.8934	36.5965	27.4768	18.993	-0.208791	0.493486
hsa_circ_0000432	28.422	13.8629	41.2838	50.6708	22.0754	54.1046	49.786	6.70883	18.1863	28.9298	37.9035	57.9511	60.5722	0.384615	0.195502
hsa_circ_0000437	2928.78	3354.81	2231.19	2938.33	3389.73	2264.9	1934.71	4288.96	2474.11	2728.38	2122.16	2816.12	2248.36	-0.340659	0.254998
hsa_circ_0000441	71.711	80.0266	59.1363	168.711	55.7693	60.7636	54.0313	99.9616	83.2473	102.751	68.4006	99.9157	73.9187	0.230769	0.447772
hsa_circ_0000442	724.981	532.46	821.585	760.063	566.988	705.857	517.157	628.618	735.65	1006.56	859.147	886.252	492.278	0.175824	0.566024
hsa_circ_0000443	1236.14	1227.49	1206.16	1951.98	1156.63	1108.31	839.029	1051.95	1483.59	2080.95	1261.71	1460.27	899.344	0.0274725	0.934992
hsa_circ_0000444	24.4867	23.3148	23.4314	20.1532	23.2372	28.717	20.4547	6.70883	23.8215	31.9225	17.4269	26.9772	12.8331	-0.142857	0.642829
hsa_circ_0000446	87.4525	137.999	105.627	150.285	157.432	92.8102	135.464	269.024	103.227	160.61	165.12	114.404	77.5119	0.0879121	0.778501
hsa_circ_0000448	75.2091	76.2458	41.6557	89.2498	72.0354	51.6074	116.167	184.493	66.854	114.722	66.6579	73.9376	90.345	0.17033	0.578544
hsa_circ_0000450	263.232	299.942	179.268	262.567	304.408	232.234	296.014	490.416	190.828	245.404	274.909	268.274	220.729	-0.115385	0.709625
hsa_circ_0000458	2213.42	2396.39	2617.99	2213.97	1364.61	2011.86	2297.1	2780.14	2691.06	2190.68	2017.16	2099.23	2120.03	-0.258242	0.393835
hsa_circ_0000462	200.703	225.587	119.76	236.08	266.066	115.701	234.264	396.492	118.595	190.039	158.149	204.827	114.471	-0.324176	0.279927
hsa_circ_0000464	12.6806	7.56157	17.1086	7.48547	13.9423	19.9771	11.9641	11.405	16.9056	11.4722	4.7924	13.9882	26.6929	0.17033	0.578544
hsa_circ_0000465	26.673	26.4655	22.3156	19.5774	19.7516	13.7342	8.49063	13.4177	34.8358	15.9613	28.7544	40.9654	36.446	0.335165	0.263148
hsa_circ_0000467	919.563	517.337	1010.52	330.512	681.432	722.504	833.24	395.15	715.158	584.581	741.079	841.79	1192.97	0.203297	0.505255
hsa_circ_0000469	18.8023	6.93143	7.81045	38.0031	14.5233	9.57235	15.0516	10.0633	0	18.4552	8.27778	12.989	14.3731	-0.0879121	0.778501
hsa_circ_0000471	6029.85	4705.18	5580.01	5046.93	4641.64	4608.46	5319.77	3647.59	5050.68	5960.53	5214.13	4692.04	4633.26	-0.28022	0.353376
hsa_circ_0000475	260.171	165.094	233.198	261.415	209.716	244.303	252.789	86.544	212.345	152.629	167.298	213.82	275.142	-0.10989	0.723248
hsa_circ_0000478	11.3688	6.3013	20.084	35.6999	9.87582	0	6.94688	14.7594	21.0039	24.4407	12.1988	14.4878	9.75316	0.126374	0.682632
hsa_circ_0000479	531.711	632.651	907.128	605.747	524.58	1106.65	543.4	676.921	560.446	1031.99	772.012	512.068	595.456	-0.021978	0.949418
hsa_circ_0000481	18.365	54.1912	39.4242	38.5789	66.807	22.4742	0	58.3669	42.7763	42.3971	39.2105	32.4726	39.0126	0	1
hsa_circ_0000483	74.3346	68.6842	42.0277	44.9128	37.7605	86.1511	75.6438	40.253	61.4749	72.8232	43.1316	58.4507	122.684	0.142857	0.642829
hsa_circ_0000494	128.118	125.396	125.711	135.314	128.967	109.458	135.464	71.1136	121.925	158.116	126.345	141.381	134.491	0.296703	0.324652
hsa_circ_0000495	216.445	377.448	256.257	354.12	285.818	220.58	226.931	213.341	276.381	222.959	262.275	255.784	165.29	-0.346154	0.247007
hsa_circ_0000497	280.285	203.532	279.689	277.538	231.21	258.87	284.436	107.341	210.039	268.349	226.55	260.28	242.289	-0.258242	0.393835
hsa_circ_0000500	25.3612	23.3148	15.9928	24.7596	12.7805	10.4047	33.9625	22.81	9.98967	36.9104	25.7047	6.9941	17.9663	-0.126374	0.682632
hsa_circ_0000503	5.68441	22.0546	0	10.3645	23.8182	12.4857	13.1219	25.4936	12.5511	30.9249	16.9912	16.4861	20.533	0.445055	0.129793
hsa_circ_0000504	47.6616	78.1362	35.7049	104.797	45.3126	39.538	67.5391	0	39.1903	39.9031	54.8948	43.9629	51.3324	-0.148352	0.629758
hsa_circ_0000509	19.2395	22.0546	14.8771	31.0935	19.7516	16.6476	24.7	8.0506	12.8073	13.9661	16.1199	8.99241	13.8598	-0.637363	0.0222885
hsa_circ_0000522	60.3422	98.3003	104.511	73.703	39.5033	86.9835	103.431	33.5442	99.3844	76.8135	103.254	85.4279	159.644	0.291209	0.334071
hsa_circ_0000523	422.833	513.556	439.989	822.25	462.421	319.633	554.207	540.732	406.759	653.414	650.895	451.619	551.823	0.274725	0.363262
hsa_circ_0000524	1979.05	4340.97	2823.29	4361.72	5329.46	3438.55	3684.55	8400.13	4481.26	3689.04	4645.58	3949.67	3022.97	0.214286	0.481851
hsa_circ_0000530	415.836	560.186	434.782	684.056	437.441	335.865	431.478	1286.75	560.702	623.486	419.988	411.153	360.354	-0.203297	0.505255
hsa_circ_0000539	220.817	325.147	434.038	258.536	256.771	246.384	287.91	221.392	386.267	297.278	339.389	360.196	305.941	0.335165	0.263148
hsa_circ_0000541	0	4.41091	10.042	15.5467	2.32372	6.24284	3.85938	15.4303	11.5265	19.9516	6.09942	6.49452	8.72651	0.357143	0.231501
hsa_circ_0000542	205.076	235.039	215.345	274.659	152.785	235.979	191.811	209.987	229.506	264.857	186.904	140.382	159.644	-0.395604	0.182196
hsa_circ_0000545	41.9772	51.0406	29.3822	33.3967	25.5609	34.5437	27.0156	24.1518	27.6637	47.385	53.5877	27.4768	67.2455	0.115385	0.709625
hsa_circ_0000547	10.057	10.7122	2.60348	8.63708	4.64744	2.08095	3.47344	12.7468	12.0388	2.99274	0	14.4878	14.8864	0.247253	0.41497
hsa_circ_0000557	14.4297	52.3008	21.9436	108.251	35.4368	14.9828	16.5953	46.9618	41.4956	50.3777	34.4181	32.4726	26.1795	0.0549451	0.863236
hsa_circ_0000564	31.0456	16.3834	31.6137	10.9403	24.98	24.9713	27.4016	17.443	15.881	23.4431	18.2983	34.4709	24.6396	-0.0274725	0.934992
hsa_circ_0000566	338.004	261.504	505.82	209.017	156.27	486.525	504.035	123.443	321.463	214.978	405.611	297.749	596.483	0.148352	0.629758
hsa_circ_0000567	1206.41	885.333	1183.1	1562.73	884.757	971.802	1566.91	645.39	923.66	1309.82	1482.59	994.661	1434.74	0.186813	0.541341
hsa_circ_0000569	429.829	880.292	636.738	864.859	813.884	425.345	483.58	898.313	731.551	597.549	521.5	666.438	438.892	-0.148352	0.629758
hsa_circ_0000592	14.8669	10.0821	17.4805	45.4886	16.2661	9.98854	30.1031	0	15.1126	26.9346	19.1696	20.4827	23.0996	0.335165	0.263148
hsa_circ_0000596	201.578	117.204	191.914	175.045	130.128	168.557	145.113	128.139	159.322	194.528	168.605	149.374	164.777	-0.0989011	0.75073
hsa_circ_0000597	20.9886	18.9039	30.498	33.9725	34.2749	12.0695	0	82.5187	30.9936	28.431	10.8918	25.4785	21.5596	-0.0549451	0.863236
hsa_circ_0000603	56.8441	26.4655	50.21	13.2435	33.694	50.7751	22.3844	28.1771	62.4995	39.9031	20.0409	52.9553	84.6985	0.241758	0.425759
hsa_circ_0000604	236.559	234.409	168.111	238.383	153.366	252.627	225.388	311.29	268.697	264.857	249.64	180.348	205.33	0.159341	0.603931
hsa_circ_0000605	5300.06	6494.12	5659.23	5925.61	3750.49	7085.2	5656.69	7225.41	6315.52	7617.01	5726.05	4236.93	4725.66	-0.0549451	0.863236
hsa_circ_0000607	1221.71	667.938	864.357	742.213	494.372	708.354	537.225	238.834	675.456	704.29	760.685	784.838	830.558	0	1
hsa_circ_0000612	89.6388	108.382	46.4908	161.225	110.377	42.4513	50.5579	156.316	74.026	121.206	59.2515	88.4254	62.1122	-0.126374	0.682632
hsa_circ_0000614	0	28.3559	5.20697	26.487	27.3037	4.99427	10.8063	42.2657	18.4425	23.9419	11.3275	10.9907	4.10659	-0.0604396	0.848989
hsa_circ_0000615	626.16	856.977	604.38	0	463.583	522.733	903.866	599.77	662.392	1119.78	554.611	485.59	583.649	-0.0824176	0.792486
hsa_circ_0000617	27.1103	22.0546	19.3402	13.8193	19.7516	26.6361	16.9813	7.37972	22.2847	24.4407	28.7544	33.4718	32.8527	0.489011	0.0928917
hsa_circ_0000619	35.8555	112.163	53.9293	30.5177	116.767	47.0294	45.9266	20.7974	88.3702	14.4649	41.3889	120.898	71.8654	0.0714286	0.820632
hsa_circ_0000620	50.2852	39.0681	45.7469	84.0675	51.7028	38.2894	120.413	93.9237	37.9095	89.2833	51.4094	52.4558	48.2525	0.192308	0.529185
hsa_circ_0000631	6.55893	15.1231	6.69467	34.5483	15.1042	9.98854	20.4547	51.658	7.94051	23.4431	9.14913	16.9857	0	0.0274725	0.934992
hsa_circ_0000633	11.8061	3.78078	7.81045	12.6677	0	12.0695	14.6656	13.4177	9.47738	14.4649	9.5848	6.9941	10.7798	0.126374	0.682632
hsa_circ_0000638	113.251	52.931	129.802	73.703	92.368	106.961	111.536	52.3289	69.9277	95.7675	162.07	72.4389	160.157	0.126374	0.682632
hsa_circ_0000639	73.4601	112.793	41.6557	82.3401	131.871	37.0408	57.8907	181.809	101.946	90.2808	72.7573	50.957	71.352	-0.137363	0.656
hsa_circ_0000640	4.80988	5.67117	4.46312	0	2.90465	5.82665	2.31563	15.4303	9.47738	15.9613	9.14913	8.99241	2.0533	0.32967	0.271458
hsa_circ_0000642	274.163	220.546	317.253	170.438	289.884	329.206	221.528	0	261.524	231.937	303.664	219.315	252.042	-0.137363	0.656
hsa_circ_0000643	2168.38	2368.03	1773.72	1968.68	3348.48	2359.79	1946.28	1927.45	2732.3	2294.93	2222.37	1616.14	2504.51	0.032967	0.920585
hsa_circ_0000646	0	30.2463	31.9857	34.5483	16.2661	44.9484	23.9281	22.1392	30.4813	22.9443	26.576	33.9713	12.8331	-0.0494505	0.877523
hsa_circ_0000647	430.266	417.146	340.313	409.397	307.893	340.443	407.164	472.302	465.416	599.545	314.991	303.744	291.055	-0.307692	0.306287
hsa_circ_0000650	144.734	132.958	116.785	185.985	88.3015	76.5788	94.1688	73.7972	90.9316	118.712	84.5205	96.4187	119.605	-0.346154	0.247007
hsa_circ_0000651	177.966	92.6292	94.8412	157.195	66.2261	79.4921	151.674	144.24	72.7453	130.683	99.769	103.413	97.5316	-0.0769231	0.80653
hsa_circ_0000652	212.509	142.409	139.1	294.236	192.288	103.631	240.439	336.783	158.298	256.378	200.409	215.818	125.764	0.0659341	0.834786
hsa_circ_0000653	14.8669	17.6437	2.60348	34.5483	13.3614	8.32378	3.47344	21.4683	16.1372	18.4552	22.2193	8.49284	3.07994	-0.021978	0.949418
hsa_circ_0000654	0	182.108	137.985	156.043	155.108	226.407	131.219	308.606	159.835	191.036	178.626	147.875	116.525	0.0989011	0.75073
hsa_circ_0000655	395.722	220.546	344.032	248.748	330.55	402.871	392.885	249.569	271.258	255.38	438.722	302.745	409.119	0.28022	0.353376
hsa_circ_0000659	102.757	88.8484	26.4068	146.83	38.9224	38.7056	0	85.2022	68.9031	143.152	52.7164	40.9654	52.8724	-0.120879	0.696085
hsa_circ_0000660	55.9696	51.0406	21.9436	67.945	23.8182	46.197	0	16.7721	37.3972	28.9298	33.1111	39.4667	31.3128	-0.296703	0.324652
hsa_circ_0000665	99.6958	103.341	100.792	95.5836	93.5298	97.3882	144.727	28.1771	121.157	93.2736	87.5702	118.9	108.825	0.0494505	0.877523
hsa_circ_0000666	8.30798	10.7122	8.92623	13.2435	6.39024	4.57808	10.4203	4.69618	2.04916	8.47942	2.61404	4.99579	0	-0.664835	0.0159955
hsa_circ_0000669	10.9316	17.6437	0	14.3951	18.5898	14.5666	7.71876	16.7721	19.2109	11.9709	16.5556	8.49284	19.5063	0.263736	0.383492
hsa_circ_0000672	473.992	472.598	428.459	397.881	358.434	314.639	551.119	332.758	459.013	327.704	747.614	425.141	633.955	0.120879	0.696085
hsa_circ_0000673	0	163.834	142.448	208.441	113.862	86.9835	128.131	121.43	174.179	170.087	99.769	103.413	91.885	-0.120879	0.696085
hsa_circ_0000679	17.4905	21.4244	27.8945	17.85	35.4368	19.5609	20.4547	40.253	22.2847	25.937	16.5556	11.9899	12.3198	-0.346154	0.247007
hsa_circ_0000681	241.369	161.313	127.199	118.616	219.011	251.794	142.411	244.872	147.027	187.046	142.901	166.859	155.537	-0.021978	0.949418
hsa_circ_0000682	106.255	144.3	96.7008	172.166	162.661	96.9721	103.431	330.746	109.886	134.673	117.196	96.4187	86.2384	-0.318681	0.288555
hsa_circ_0000688	43.7262	56.7117	44.2592	97.8869	79.0066	27.8847	87.6079	202.607	41.2394	89.2833	51.4094	58.4507	41.0659	-0.032967	0.920585
hsa_circ_0000690	707.053	913.059	468.999	1245.47	480.43	387.888	1149.71	2219.28	750.506	1476.42	613.427	743.373	624.715	0.0934066	0.764582
hsa_circ_0000697	38.4791	18.9039	40.9119	24.7596	0	30.798	21.2266	16.7721	26.1268	19.4528	30.9328	44.9621	47.2258	0.302198	0.315391
hsa_circ_0000698	124.182	100.821	119.388	51.8225	127.224	117.365	57.5047	104.658	90.6755	146.644	99.3334	121.398	121.144	0.0769231	0.80653
hsa_circ_0000702	57.2814	34.6572	69.5502	49.5192	0	66.5903	47.8563	24.8227	44.3132	68.8329	58.8158	50.4574	92.3983	0.28022	0.353376
hsa_circ_0000703	25.7985	28.3559	33.1014	43.7612	38.3414	26.6361	32.8047	30.1898	35.8604	20.9491	27.4474	39.4667	31.8261	0.0549451	0.863236
hsa_circ_0000704	195.893	256.463	166.251	247.02	277.685	235.147	262.824	213.341	150.87	219.467	246.155	146.876	242.289	-0.208791	0.493486
hsa_circ_0000705	515.969	1081.93	720.049	948.351	1196.14	591.405	701.635	1160.63	825.557	794.571	830.392	732.882	0	-0.137363	0.656
hsa_circ_0000706	24.4867	9.45196	0	46.0644	48.7982	39.1218	35.1203	25.4936	30.9936	23.4431	42.2603	40.9654	72.892	0.472527	0.105719
hsa_circ_0000711	779.201	582.241	638.969	618.99	461.259	835.292	950.565	154.303	554.043	502.281	714.939	708.402	981.476	0.142857	0.642829
hsa_circ_0000715	744.658	327.038	647.152	563.713	593.13	689.625	793.102	286.467	872.175	790.082	568.117	253.286	696.581	0.0274725	0.934992
hsa_circ_0000722	5071.81	3969.19	6782.08	3196.87	12157.1	9065.85	5357.2	7418.63	3038.14	2312.89	10643	7444.22	7044.86	0.208791	0.493486
hsa_circ_0000724	44.1635	0	15.6209	24.1838	17.4279	17.0638	29.3313	58.3669	19.4671	48.3826	20.4766	50.4574	29.2595	0.456044	0.119749
hsa_circ_0000732	41.1027	62.3829	53.1855	71.9756	72.0354	109.042	37.8219	169.733	60.1942	25.4382	135.494	49.9579	64.6788	0.0714286	0.820632
hsa_circ_0000739	151.293	110.903	74.0133	85.7949	114.443	78.6597	69.8547	107.341	81.7104	65.3414	115.453	102.414	105.231	-0.17033	0.578544
hsa_circ_0000740	104.068	113.423	97.4447	106.524	137.681	124.857	121.184	77.1516	116.802	91.7772	143.772	95.9191	97.5316	-0.142857	0.642829
hsa_circ_0000744	5.68441	12.6026	9.29816	7.48547	5.22838	7.4914	4.63125	15.4303	9.47738	5.98547	7.84211	7.49368	3.07994	-0.126374	0.682632
hsa_circ_0000745	2499.83	2161.98	1976.79	2341.8	1734.66	4982.2	2417.13	1078.78	2666.99	1466.94	2589.64	2706.72	5717.4	0.39011	0.188772
hsa_circ_0000753	50.7224	41.5886	20.4559	58.1563	30.7893	19.5609	39.7516	36.2277	38.4218	54.8668	33.5468	29.4751	45.6858	-0.0879121	0.778501
hsa_circ_0000754	143.859	219.916	97.8166	216.503	177.184	102.799	121.956	275.733	173.667	226.45	119.81	110.906	117.551	-0.148352	0.629758
hsa_circ_0000758	10.4943	7.56157	4.46312	10.9403	2.32372	4.99427	0	11.405	7.68436	12.4697	14.8129	9.99157	7.18654	0.269231	0.373301
hsa_circ_0000770	175.342	233.148	285.639	165.256	353.206	228.904	381.307	274.391	210.295	172.082	257.047	276.767	247.936	0.126374	0.682632
hsa_circ_0000776	34.1065	22.6847	75.873	41.458	17.4279	29.5494	55.1891	6.70883	11.2704	29.4286	42.6959	29.4751	0	-0.362637	0.223987
hsa_circ_0000779	17.9278	6.93143	2.97541	10.3645	11.6186	9.57235	20.4547	36.2277	18.9548	25.937	19.1696	5.49536	10.7798	0.291209	0.334071
hsa_circ_0000782	101.008	97.0401	66.2029	131.284	112.701	49.5265	79.1173	133.506	108.35	143.651	60.9942	80.9317	85.7251	-0.0604396	0.848989
hsa_circ_0000784	76.9582	103.972	68.0625	103.069	80.1684	50.7751	37.05	201.265	105.532	151.632	72.3217	64.4456	56.4657	-0.131868	0.669269
hsa_circ_0000786	204.639	145.56	177.409	140.496	131.29	120.695	162.866	236.151	201.586	189.54	135.059	154.869	153.484	-0.010989	0.978311
hsa_circ_0000793	428.517	365.476	453.378	349.514	566.988	605.971	451.161	358.252	595.794	448.91	463.12	478.097	539.504	0.401099	0.175774
hsa_circ_0000794	0	134.218	230.594	114.585	145.233	165.643	156.305	45.6201	171.874	125.196	176.012	220.814	184.283	0.472527	0.105719
hsa_circ_0000798	34.981	16.3834	33.1014	37.4273	0	34.1275	30.4891	8.72148	27.4076	10.4746	33.9825	29.4751	8.21319	-0.39011	0.188772
hsa_circ_0000813	67.7757	115.314	46.8627	94.432	54.6075	59.515	91.0813	73.1263	61.7311	59.3559	91.9269	79.433	46.1992	-0.192308	0.529185
hsa_circ_0000814	118.498	144.93	104.511	173.317	168.47	54.937	107.677	197.24	131.659	114.223	122.86	100.415	130.898	-0.137363	0.656
hsa_circ_0000815	7.43346	14.493	7.43853	10.9403	16.847	3.7457	6.56094	7.37972	9.22124	8.97821	4.7924	0	9.75316	-0.335165	0.263148
hsa_circ_0000816	285.095	277.888	172.202	267.749	242.248	236.812	115.009	332.087	200.05	188.044	243.105	251.788	241.262	-0.225275	0.458992
hsa_circ_0000817	97.9467	89.4785	51.6978	63.3386	71.4545	90.313	88.7657	46.291	61.2188	55.8644	81.9065	96.9182	89.3184	-0.0769231	0.80653
hsa_circ_0000821	25.7985	5.04104	5.95082	42.0338	24.98	6.65903	10.0344	48.3036	16.9056	19.4528	0	9.99157	9.75316	-0.153846	0.616791
hsa_circ_0000826	157.414	125.396	159.928	193.47	110.377	224.742	229.247	67.7592	144.978	165.598	147.693	153.87	276.682	0.164835	0.591181
hsa_circ_0000827	162.662	127.286	137.241	111.706	58.674	118.198	0	95.9363	145.747	138.663	148.129	126.393	109.851	-0.0934066	0.764582
hsa_circ_0000830	5.68441	13.2327	7.43853	6.33386	4.64744	3.32951	8.87657	12.0759	5.12291	8.47942	23.962	10.4912	0	0.0384615	0.906202
hsa_circ_0000831	139.487	278.518	330.642	221.109	83.654	136.926	349.274	69.7719	147.796	136.169	353.766	257.283	174.017	0.0274725	0.934992
hsa_circ_0000832	44.1635	127.916	78.8484	65.066	87.1396	42.8675	63.2938	79.1642	130.378	54.368	60.9942	56.4524	73.4053	-0.104396	0.736951
hsa_circ_0000835	357.243	378.708	179.268	496.92	230.049	367.079	308.75	253.594	292.262	491.307	271.86	229.806	291.568	-0.263736	0.383492
hsa_circ_0000836	19.2395	25.8353	24.5471	38.5789	20.9135	26.6361	26.6297	15.4303	19.4671	12.4697	36.5965	17.9848	35.9327	-0.0494505	0.877523
hsa_circ_0000842	106.692	103.972	113.809	96.7352	92.9489	145.25	123.886	0	116.546	97.2639	120.681	162.363	104.718	0.263736	0.383492
hsa_circ_0000847	415.399	336.49	374.158	305.752	237.02	264.696	395.972	309.277	388.06	381.075	504.509	345.708	478.931	0.373626	0.209431
hsa_circ_0000853	23.6122	48.52	29.7541	55.8531	44.7317	20.3933	61.7501	50.9871	16.3933	38.4068	13.0702	27.9764	0	-0.445055	0.129793
hsa_circ_0000854	953.669	684.322	689.179	715.726	834.216	904.379	714.757	538.048	847.329	817.017	808.609	851.282	775.633	0.104396	0.736951
hsa_circ_0000857	43.7262	40.3283	28.2664	70.824	25.5609	48.6941	50.9438	8.0506	55.5836	42.3971	85.3919	38.4676	82.6452	0.324176	0.279927
hsa_circ_0000862	23.1749	41.5886	18.9682	21.8806	11.0377	13.3181	21.9985	0	12.0388	8.47942	49.231	27.9764	50.8191	0.142857	0.642829
hsa_circ_0000871	168.783	190.93	103.767	177.348	142.328	193.528	121.184	138.873	98.616	123.7	138.108	152.871	119.091	-0.434066	0.140407
hsa_circ_0000881	170.095	189.669	121.992	174.469	115.024	230.569	174.058	136.86	170.337	158.615	170.348	137.384	161.697	-0.175824	0.566024
hsa_circ_0000889	397.909	342.791	290.846	347.21	273.618	364.582	373.202	543.416	388.06	420.479	284.93	330.721	319.801	-0.0714286	0.820632
hsa_circ_0000893	46.7871	47.2598	49.4662	65.066	41.2461	24.5552	0	13.4177	42.0079	54.8668	36.1608	32.4726	29.7728	-0.423077	0.1516
hsa_circ_0000894	6.55893	12.6026	5.95082	14.3951	1.74279	4.16189	3.85938	13.4177	10.2458	12.4697	6.09942	2.49789	0	-0.362637	0.223987
hsa_circ_0000896	196.331	114.684	132.778	92.7046	196.355	210.592	295.628	100.633	77.6121	115.22	193.874	237.3	301.321	0.302198	0.315391
hsa_circ_0000906	14.8669	9.45196	0	4.03064	19.1707	8.32378	5.40313	6.03795	6.40364	9.97578	3.92105	5.99494	5.64657	-0.252747	0.404328
hsa_circ_0000910	20.1141	35.9174	11.5297	20.1532	17.4279	22.8904	18.525	42.9365	28.4321	27.4334	18.7339	24.4794	15.913	0.0384615	0.906202
hsa_circ_0000914	743.346	822.95	501.729	899.407	857.454	543.127	570.03	1370.61	654.195	549.167	1009.02	729.884	734.053	0	1
hsa_circ_0000915	80.019	76.8759	46.1189	158.922	101.082	53.2722	90.3094	180.468	60.9626	107.738	75.3714	104.912	53.3857	0.0549451	0.863236
hsa_circ_0000918	154.791	178.957	123.108	263.143	193.45	90.7292	200.688	460.226	145.491	276.329	167.298	153.87	126.791	-0.043956	0.891847
hsa_circ_0000921	40.6654	79.3964	48.7223	95.0078	52.2838	0	52.4875	94.5946	42.7763	66.8378	50.538	37.4684	24.6396	-0.285714	0.343646
hsa_circ_0000932	86.1407	139.889	71.4098	126.101	102.825	0	96.0985	338.796	159.066	122.203	67.0936	101.914	91.885	-0.00549451	0.99277
hsa_circ_0000936	220.38	208.573	184.103	368.515	413.623	189.366	345.414	520.606	110.143	233.932	311.942	274.269	128.331	-0.0549451	0.863236
hsa_circ_0000940	66.0266	145.56	54.6732	135.314	77.8447	32.8789	126.588	312.632	89.1386	169.588	123.731	86.4271	104.718	0.21978	0.470353
hsa_circ_0000944	235.684	226.847	237.661	321.299	335.778	204.349	246.228	801.035	250.254	257.375	300.178	207.325	202.763	-0.0879121	0.778501
hsa_circ_0000972	5166.25	3042.27	4685.9	2804.75	5173.77	3851.41	3954.32	3389.3	2943.62	2679	3854.4	3865.24	3973.13	-0.175824	0.566024
hsa_circ_0000973	1411.48	837.443	1235.54	753.729	1580.71	997.189	1174.79	731.934	909.06	784.595	900.1	1196.49	1416.77	-0.032967	0.920585
hsa_circ_0000978	177.091	267.805	185.963	200.956	310.217	229.736	174.058	178.455	263.574	268.847	183.418	168.858	139.111	-0.357143	0.231501
hsa_circ_0000982	388.726	257.093	238.033	292.509	240.505	210.592	245.071	240.176	253.072	366.61	218.708	282.262	301.321	0.010989	0.978311
hsa_circ_0000983	41.9772	25.2052	52.0697	47.216	55.7693	19.1447	40.5235	59.7086	39.4464	55.8644	41.3889	27.4768	34.3927	-0.120879	0.696085
hsa_circ_0000985	90.9506	105.232	78.4764	114.585	73.7782	60.7636	79.1173	115.392	101.946	106.741	62.3012	57.9511	65.1922	-0.357143	0.231501
hsa_circ_0000987	58.5931	84.4375	59.1363	103.645	109.796	44.116	86.4501	71.1136	111.936	108.736	79.7281	82.4305	69.2988	0.153846	0.616791
hsa_circ_0000989	14.4297	19.534	23.0594	30.5177	8.13303	12.9019	4.63125	0	11.2704	24.9395	12.6345	11.4903	8.21319	-0.395604	0.182196
hsa_circ_0000993	3.4981	23.3148	13.0174	7.48547	25.5609	12.0695	16.9813	9.39237	12.295	8.47942	18.2983	9.49199	5.64657	-0.137363	0.656
hsa_circ_0000996	93.5741	366.106	286.383	311.511	275.942	206.43	226.16	690.339	248.717	257.874	428.266	218.316	335.714	0.153846	0.616791
hsa_circ_0000997	153.479	60.4925	107.859	124.374	98.1773	85.735	108.449	61.0504	110.399	169.588	99.769	61.4482	70.3254	-0.17033	0.578544
hsa_circ_0001006	74.7718	94.5196	57.2766	50.6708	84.2349	52.4398	89.1516	67.7592	69.4154	94.7699	67.5293	0	43.1192	-0.351648	0.239175
hsa_circ_0001009	928.745	1599.9	1041.02	1205.16	1631.25	834.459	981.054	1724.17	1325.04	1218.54	997.255	961.189	973.776	-0.115385	0.709625
hsa_circ_0001011	170.532	82.5471	102.652	143.375	85.3968	95.3073	108.063	108.012	116.802	133.676	119.374	133.887	144.757	0.335165	0.263148
hsa_circ_0001014	747.718	618.788	610.703	538.378	493.21	645.925	722.09	512.555	669.052	750.678	629.111	642.958	595.456	0.0604396	0.848989
hsa_circ_0001016	979.467	1793.98	1358.27	1658.89	2023.38	1204.45	1339.98	2599	1885.23	1766.21	1482.16	1075.09	969.669	-0.148352	0.629758
hsa_circ_0001017	4033.31	2835.59	4149.21	2915.3	4313.99	4374.15	4379.24	2901.57	4151.09	3227.66	3638.74	3505.04	4583.47	0.21978	0.470353
hsa_circ_0001020	357.243	628.87	346.263	742.213	546.656	319.633	428.005	701.073	519.975	546.673	436.98	304.243	333.147	-0.28022	0.353376
hsa_circ_0001023	36.73	37.8078	43.5154	26.487	12.7805	70.336	48.2422	16.7721	26.383	25.937	38.3392	44.9621	66.2188	0.197802	0.517155
hsa_circ_0001027	20.5513	17.6437	14.1332	15.5467	11.6186	21.2256	23.1563	19.4556	20.4916	26.4358	14.3772	26.9772	0	0.115385	0.709625
hsa_circ_0001028	60.3422	64.9034	60.624	56.4289	32.5321	72.0007	79.5032	14.7594	55.0713	61.8499	50.9737	0	81.6185	-0.115385	0.709625
hsa_circ_0001032	148.669	252.052	170.342	246.445	237.02	171.054	142.797	425.34	204.404	200.014	208.687	173.354	122.171	-0.164835	0.591181
hsa_circ_0001040	9.18251	4.41091	0	8.06127	12.7805	9.98854	8.49063	36.2277	9.22124	5.48668	3.48538	12.989	8.21319	0.181319	0.553622
hsa_circ_0001050	323.574	412.105	435.154	429.551	508.314	323.379	389.411	472.302	329.659	479.835	337.646	430.137	574.41	0.324176	0.279927
hsa_circ_0001051	65.1521	60.4925	0	67.945	73.1973	89.0645	72.9422	39.5821	73.7699	69.8305	63.6082	82.4305	116.525	0.521978	0.0706348
hsa_circ_0001057	61.2167	50.4104	57.2766	30.5177	44.1507	76.1626	63.6797	9.39237	36.6288	0	44.0029	46.4608	82.1319	-0.126374	0.682632
hsa_circ_0001061	38.0418	36.5476	30.8699	48.9434	51.1219	21.2256	11.5781	7.37972	46.1062	33.4189	42.6959	36.9688	30.2861	-0.159341	0.603931
hsa_circ_0001062	235.684	108.382	166.623	244.717	224.239	263.448	195.285	248.898	102.202	57.3608	177.754	274.768	280.275	0.241758	0.425759
hsa_circ_0001068	83.0798	60.4925	55.0451	103.069	65.0642	58.2665	89.5376	101.303	53.2783	93.7724	40.5176	61.4482	69.2988	-0.0934066	0.764582
hsa_circ_0001069	34.981	12.6026	25.6629	36.2757	14.5233	40.7865	19.6828	10.0633	15.1126	14.9637	21.7836	22.481	42.0926	0.0659341	0.834786
hsa_circ_0001070	1697.89	1108.4	993.043	1183.86	1178.71	1221.93	1062.87	1031.15	1163.67	1119.28	910.556	1163.02	1362.36	-0.120879	0.696085
hsa_circ_0001072	564.943	882.813	580.577	760.063	802.265	643.428	632.552	834.579	680.835	781.603	591.644	621.975	648.328	-0.010989	0.978311
hsa_circ_0001073	508.536	182.108	294.566	167.559	180.669	223.077	165.181	177.113	227.457	258.872	286.673	263.778	323.394	0.17033	0.578544
hsa_circ_0001074	536.521	762.458	623.72	526.286	907.995	405.784	669.216	860.743	512.547	466.368	625.626	786.836	496.384	-0.137363	0.656
hsa_circ_0001079	146.483	0	149.886	89.8256	131.871	87.3997	128.903	123.443	91.1878	178.068	119.374	149.874	145.271	0.230769	0.447772
hsa_circ_0001080	7.87072	6.3013	10.4139	9.21288	6.39024	2.08095	7.33282	12.0759	6.14749	8.97821	5.22807	4.49621	4.10659	-0.461538	0.114936
hsa_circ_0001081	60.3422	39.6982	63.2275	62.1869	42.9889	35.7923	25.8578	27.5062	43.5447	50.8765	53.1521	65.4448	49.2791	0.0384615	0.906202
hsa_circ_0001083	39.3536	16.3834	21.1998	25.3354	18.5898	25.8037	27.7875	20.1265	28.6883	31.9225	13.9415	30.4743	25.6662	0.115385	0.709625
hsa_circ_0001085	97.0722	34.6572	90.75	25.3354	67.9689	49.9427	94.5548	36.2277	50.4607	60.8523	59.2515	107.909	62.1122	0.131868	0.669269
hsa_circ_0001087	9.18251	24.5751	0	31.0935	14.5233	5.82665	21.6125	55.6833	15.1126	30.4261	7.40644	5.99494	11.2931	-0.0384615	0.906202
hsa_circ_0001097	81.768	84.4375	84.4273	133.587	114.443	101.134	94.1688	122.772	117.315	187.046	117.632	91.9225	79.5652	0.197802	0.517155
hsa_circ_0001098	73.0228	46.6297	0	51.8225	25.5609	56.1855	53.6454	12.0759	49.4361	36.9104	38.3392	41.465	103.691	0.0164835	0.96386
hsa_circ_0001102	0	16.3834	18.9682	19.0016	21.4944	19.5609	11.5781	55.0124	15.1126	13.4673	18.2983	25.9781	14.3731	0.0934066	0.764582
hsa_circ_0001104	18.8023	0	45.0031	27.0628	22.0754	37.457	29.3313	16.1012	27.1514	11.4722	29.1901	22.481	38.4993	0.21978	0.470353
hsa_circ_0001112	227.376	240.08	114.553	326.481	222.496	148.996	200.302	422.657	266.391	334.189	206.945	180.847	167.344	-0.0824176	0.792486
hsa_circ_0001115	67.3384	74.3554	38.6803	86.3708	66.2261	44.9484	0	157.658	64.8048	81.3026	45.31	50.4574	48.7658	-0.17033	0.578544
hsa_circ_0001116	318.327	354.133	358.909	500.375	359.015	483.612	389.025	238.834	350.151	359.627	435.237	360.196	391.153	0.313187	0.297341
hsa_circ_0001118	202.452	255.203	278.201	285.599	0	119.862	191.811	343.492	231.043	237.922	209.994	169.857	165.29	-0.263736	0.383492
hsa_circ_0001119	219.943	213.614	218.321	213.624	223.077	289.668	221.528	173.759	182.632	208.494	227.421	208.324	199.17	-0.362637	0.223987
hsa_circ_0001124	13.1179	12.6026	6.69467	19.0016	11.0377	17.0638	14.6656	15.4303	6.14749	13.9661	7.40644	12.4895	7.69986	-0.252747	0.404328
hsa_circ_0001126	118.498	80.6567	111.95	97.8869	72.0354	92.8102	118.483	39.5821	64.5487	103.748	100.64	82.93	110.878	-0.142857	0.642829
hsa_circ_0001127	0	47.8899	26.7787	39.1547	35.4368	35.7923	40.5235	57.696	39.4464	34.9152	71.0147	29.9747	40.5526	0.335165	0.263148
hsa_circ_0001134	62.0912	126.026	80.708	142.224	92.9489	72.0007	102.659	141.556	130.122	130.184	111.968	102.414	78.0253	0.148352	0.629758
hsa_circ_0001136	0	669.199	505.076	897.104	743.01	406.617	639.499	1054.63	534.832	615.506	916.22	642.458	508.704	0.192308	0.529185
hsa_circ_0001140	85.2661	85.0676	72.1537	69.0966	62.1596	46.197	121.956	63.063	78.1244	75.3172	98.462	85.9275	90.345	0.373626	0.209431
hsa_circ_0001147	383.042	373.667	395.73	372.546	235.277	373.738	404.849	193.885	393.183	434.944	375.55	357.698	272.575	-0.131868	0.669269
hsa_circ_0001148	235.247	197.861	248.819	169.287	166.146	211.424	230.019	115.392	198	227.448	201.281	226.809	224.323	-0.032967	0.920585
hsa_circ_0001153	111.939	89.4785	114.181	80.6127	74.94	110.29	100.73	40.9239	105.532	72.3244	88.4416	120.898	132.438	0.10989	0.723248
hsa_circ_0001155	129.867	268.436	177.409	158.922	223.077	166.476	149.358	244.872	177.253	164.102	228.292	184.345	130.898	0.00549451	0.99277
hsa_circ_0001159	213.821	214.244	206.791	153.164	167.889	251.794	195.67	167.721	194.927	178.068	182.983	158.366	198.143	-0.384615	0.195502
hsa_circ_0001163	192.395	232.518	220.18	213.048	191.126	296.743	230.405	82.5187	214.65	160.111	203.459	215.318	238.696	0.00549451	0.99277
hsa_circ_0001172	9.61977	2.52052	1.85963	0	11.6186	3.32951	5.78907	20.1265	6.65978	15.9613	8.27778	7.49368	11.8065	0.494505	0.0888743
hsa_circ_0001173	2472.28	3860.81	2864.58	3682.27	3844.02	2638.64	2892.99	5077.92	4017.64	3612.73	3158.63	2983.98	2685.2	0.0604396	0.848989
hsa_circ_0001174	15.7414	49.1502	78.8484	57.5805	87.7205	85.3188	72.1704	55.6833	62.7556	123.201	96.7193	110.906	69.2988	0.565934	0.0473396
hsa_circ_0001178	2186.31	2593.62	2146.39	2508.78	2686.22	2132.97	2364.64	3278.61	2357.56	2701.44	2524.72	2248.6	2167.25	0.0604396	0.848989
hsa_circ_0001180	6.55893	10.7122	10.042	21.8806	17.4279	13.3181	16.2094	17.443	14.3441	9.47699	18.7339	8.99241	10.2665	0.032967	0.920585
hsa_circ_0001181	57.7186	54.1912	61.3678	62.7627	45.3126	146.915	95.3266	26.8353	46.8746	47.8838	52.7164	72.4389	132.951	0.0714286	0.820632
hsa_circ_0001185	123.745	247.011	53.9293	285.023	134.195	59.0989	81.0469	199.252	97.3353	219.966	69.272	99.4161	0	-0.351648	0.239175
hsa_circ_0001187	868.403	1131.08	455.982	1506.88	1038.12	545.624	680.022	1351.16	801.479	1250.46	811.658	750.367	510.244	-0.21978	0.470353
hsa_circ_0001189	11412.5	6405.91	12361.3	8891.58	7685.71	16911.8	10616.4	4899.46	8310.38	10915.5	8904.28	12493.5	11773.1	0.192308	0.529185
hsa_circ_0001190	245.304	504.734	370.81	324.178	0	325.876	274.016	562.871	282.785	302.765	449.614	317.732	181.717	-0.115385	0.709625
hsa_circ_0001191	23.1749	23.3148	13.7613	39.7305	29.0465	9.15616	17.3672	33.5442	19.7232	31.9225	43.1316	16.9857	11.8065	-0.0659341	0.834786
hsa_circ_0001192	0	10.7122	30.126	10.9403	16.847	58.6827	37.05	11.405	25.1023	24.4407	8.71345	38.4676	41.5793	0.456044	0.119749
hsa_circ_0001194	13.9924	30.2463	21.9436	12.0919	21.4944	10.4047	26.6297	18.1139	0	30.4261	23.0907	25.4785	37.4727	0.373626	0.209431
hsa_circ_0001200	614.791	733.472	496.893	611.505	647.157	653.417	648.761	1057.31	716.183	810.034	1017.3	466.606	470.205	0.0274725	0.934992
hsa_circ_0001206	94.4486	97.6702	109.718	115.737	0	94.4749	126.974	194.556	97.3353	120.208	67.0936	95.4195	121.144	0.197802	0.517155
hsa_circ_0001211	15.7414	9.45196	0	20.1532	14.5233	5.41046	4.63125	55.6833	7.68436	16.9588	8.27778	11.9899	8.72651	-0.032967	0.920585
hsa_circ_0001215	19.2395	10.7122	9.29816	14.9709	11.6186	7.90759	8.10469	0	8.70895	12.4697	15.2485	7.99326	5.13324	-0.423077	0.1516
hsa_circ_0001222	66.9011	66.7938	71.4098	82.3401	91.2061	126.938	69.8547	38.2404	78.1244	76.3147	72.7573	62.9469	109.851	0.137363	0.656
hsa_circ_0001228	6.9962	9.45196	4.09119	10.3645	4.64744	4.16189	11.5781	10.0633	2.30531	7.48184	9.5848	4.99579	4.61992	-0.0714286	0.820632
hsa_circ_0001230	67.3384	229.367	70.2941	146.83	125.481	64.9255	94.5548	203.278	79.4051	105.743	93.234	72.9385	51.3324	-0.241758	0.425759
hsa_circ_0001231	12.2433	17.6437	42.3996	14.9709	20.9135	34.9599	0	8.72148	20.4916	20.9491	45.31	57.4515	46.1992	0.554945	0.0525325
hsa_circ_0001235	7.43346	11.3423	8.92623	8.06127	0	3.7457	3.0875	12.7468	4.61062	8.47942	18.2983	6.49452	3.07994	-0.131868	0.669269
hsa_circ_0001236	163.536	180.847	134.637	199.804	278.847	184.372	167.497	256.277	135.245	138.165	206.073	158.366	220.216	0.115385	0.709625
hsa_circ_0001238	25.3612	13.2327	20.8279	44.9128	26.1419	19.1447	42.8391	61.7213	16.1372	23.4431	18.2983	25.4785	28.2328	0.120879	0.696085
hsa_circ_0001240	121.559	137.368	43.8873	207.29	155.689	36.2085	38.9797	212.67	75.8191	154.126	64.9152	77.9343	66.2188	-0.153846	0.616791
hsa_circ_0001247	0	53.5611	29.0102	32.8209	27.3037	21.2256	50.9438	34.2151	25.8707	63.845	27.4474	23.9798	39.0126	0.137363	0.656
hsa_circ_0001252	0	15.7533	8.5543	8.06127	19.1707	6.24284	12.7359	18.1139	5.6352	11.4722	10.0205	9.49199	12.3198	0.164835	0.591181
hsa_circ_0001258	120.247	93.2593	110.462	139.921	96.4345	124.441	182.163	138.202	102.458	111.729	112.404	84.9284	172.99	0.0824176	0.792486
hsa_circ_0001260	16.1787	17.0135	17.8525	32.8209	22.6563	9.98854	35.5063	28.1771	16.9056	41.3995	15.2485	24.4794	25.1529	0.241758	0.425759
hsa_circ_0001263	144.734	104.602	180.012	152.588	145.233	106.544	161.322	124.784	133.452	132.678	123.731	130.39	157.077	-0.0879121	0.778501
hsa_circ_0001264	245.741	146.82	434.782	208.441	273.618	395.38	304.891	71.1136	186.474	182.058	283.623	308.24	413.739	0.186813	0.541341
hsa_circ_0001265	4.80988	13.2327	1.85963	0	12.1995	3.32951	4.63125	25.4936	6.65978	11.4722	3.48538	2.99747	1.02665	-0.181319	0.553622
hsa_circ_0001266	17.9278	40.9585	31.6137	29.9419	59.8359	20.3933	29.3313	30.8606	34.0673	30.9249	39.2105	23.9798	7.69986	-0.186813	0.541341
hsa_circ_0001267	6.12167	4.41091	19.7121	0	16.2661	10.4047	3.47344	8.72148	10.7581	7.48184	11.7632	15.4869	21.0463	0.450549	0.124701
hsa_circ_0001268	6.12167	7.56157	0	7.48547	4.64744	5.82665	2.70156	10.7341	6.14749	6.48426	4.7924	6.49452	8.21319	0.263736	0.383492
hsa_circ_0001273	34.5437	29.6161	30.8699	43.7612	23.2372	36.6246	47.8563	18.7847	27.4076	31.9225	0	35.9697	22.0729	-0.324176	0.279927
hsa_circ_0001277	38.4791	56.7117	39.0523	89.8256	77.8447	29.5494	57.1188	48.9745	61.4749	66.8378	50.538	49.9579	48.7658	0.0659341	0.834786
hsa_circ_0001278	323.574	228.737	312.046	135.314	268.39	198.522	187.18	90.5693	185.962	195.525	229.6	273.269	262.309	-0.164835	0.591181
hsa_circ_0001280	315.266	301.202	340.313	383.486	240.505	250.13	294.471	264.999	275.1	425.966	233.085	290.255	270.008	-0.373626	0.209431
hsa_circ_0001289	1055.11	867.059	795.55	1027.24	866.748	756.632	1038.17	1271.32	863.466	963.661	896.179	936.21	823.372	-0.0934066	0.764582
hsa_circ_0001290	2210.8	1327.05	2088.37	1836.82	1394.81	1953.18	2224.55	1365.92	1717.46	1988.67	1735.72	1756.02	1744.28	-0.159341	0.603931
hsa_circ_0001294	5.24715	0	4.09119	7.48547	1.16186	2.49713	15.0516	6.70883	7.94051	12.4697	6.97076	13.9882	1.02665	0.362637	0.223987
hsa_circ_0001301	902.509	1541.93	952.875	1692.87	1367.51	944.749	1481.62	2771.42	1417.25	1471.43	1007.71	1161.02	914.23	-0.0659341	0.834786
hsa_circ_0001304	6.55893	1.89039	7.81045	5.75805	2.32372	4.16189	6.17501	10.7341	8.4528	8.47942	9.14913	7.99326	0	0.307692	0.306287
hsa_circ_0001306	296.464	294.901	290.474	460.644	323.578	0	668.444	428.024	493.848	553.656	139.415	432.135	243.316	0.0824176	0.792486
hsa_circ_0001307	91.8251	137.368	69.5502	150.285	135.357	50.7751	109.22	207.303	127.56	180.063	100.64	92.9216	61.0856	-0.0659341	0.834786
hsa_circ_0001308	82.2053	149.971	185.219	118.616	113.862	97.8044	103.817	150.278	189.291	130.683	147.693	116.901	112.418	0.0769231	0.80653
hsa_circ_0001309	207.7	268.436	378.621	226.867	265.485	248.881	213.81	175.101	428.275	303.763	318.041	328.223	178.123	0.10989	0.723248
hsa_circ_0001312	2155.27	2018.94	1892.36	2144.87	1919.98	1709.29	2116.1	2570.15	1795.07	2599.69	1400.25	2145.19	1807.41	-0.148352	0.629758
hsa_circ_0001313	659.829	538.131	743.481	643.174	637.281	443.241	750.649	436.745	718.488	298.276	785.954	669.435	803.352	0.307692	0.306287
hsa_circ_0001314	352.871	354.763	460.073	416.883	469.392	254.708	253.175	336.113	467.978	267.85	321.526	486.09	521.537	0.181319	0.553622
hsa_circ_0001315	221.255	150.601	222.412	166.408	166.146	240.973	247.772	59.0377	145.491	153.627	247.898	186.343	239.722	0.142857	0.642829
hsa_circ_0001316	76.5209	120.985	114.925	86.9466	117.929	72.8331	77.9594	116.063	109.374	86.2905	137.237	117.401	124.738	0.384615	0.195502
hsa_circ_0001317	59.9049	33.3969	36.0768	51.2466	36.5986	21.6418	0	26.1645	27.6637	38.9056	33.1111	36.9688	42.6059	-0.0989011	0.75073
hsa_circ_0001319	31.9201	25.2052	8.18238	0	12.1995	16.6476	5.78907	67.0883	26.383	33.4189	16.5556	27.9764	26.1795	0.302198	0.315391
hsa_circ_0001320	34.981	42.8489	55.7889	57.0047	53.4456	64.5093	0	24.1518	42.5201	58.8571	33.5468	46.9604	46.1992	-0.0879121	0.778501
hsa_circ_0001322	117.186	75.6157	79.9641	136.466	81.3303	85.3188	133.149	69.7719	72.4892	144.15	48.3597	74.4372	66.7321	-0.483516	0.0970371
hsa_circ_0001324	172.719	219.285	162.532	249.899	154.528	203.516	190.267	238.164	207.222	351.148	182.111	166.859	202.25	0.0934066	0.764582
hsa_circ_0001325	16.1787	25.8353	26.4068	10.9403	0	34.5437	38.9797	16.1012	26.1268	31.4237	21.7836	29.9747	25.6662	0.236264	0.436693
hsa_circ_0001326	10.9316	13.2327	8.18238	9.21288	2.90465	12.4857	32.8047	11.405	15.1126	16.46	14.8129	11.9899	9.75316	0.335165	0.263148
hsa_circ_0001329	889.829	896.676	801.873	886.74	959.697	1080.84	970.634	731.934	752.811	801.554	858.275	924.72	825.938	-0.258242	0.393835
hsa_circ_0001330	10.4943	0	10.4139	10.9403	15.1042	7.4914	27.7875	15.4303	9.98967	18.4552	10.0205	8.99241	32.3394	0.269231	0.373301
hsa_circ_0001333	117.624	117.834	74.3853	167.559	60.4168	0	145.884	145.582	109.886	206.998	76.6784	80.4322	103.178	-0.032967	0.920585
hsa_circ_0001340	18.365	65.5336	24.9191	105.372	45.3126	0	37.436	57.0251	31.762	67.3365	28.7544	20.9823	11.8065	-0.192308	0.529185
hsa_circ_0001345	8.30798	3.78078	8.5543	4.03064	11.6186	15.8152	6.17501	0	7.68436	12.9685	10.8918	10.9907	15.3997	0.423077	0.1516
hsa_circ_0001346	766.958	449.283	740.133	681.177	564.665	761.21	649.533	181.809	569.155	587.075	447	662.941	687.341	-0.258242	0.393835
hsa_circ_0001349	242.243	279.148	198.609	285.023	220.173	256.372	247.386	356.239	254.865	314.736	265.325	262.279	313.128	0.467033	0.11026
hsa_circ_0001353	56.8441	16.3834	70.666	47.7918	48.7982	67.0064	47.0844	21.4683	69.1593	39.9031	47.0527	0	71.8654	-0.104396	0.736951
hsa_circ_0001355	301.274	466.297	448.543	674.268	413.623	523.982	451.547	546.099	290.981	625.98	469.22	534.05	334.174	0.142857	0.642829
hsa_circ_0001356	84.8289	44.1091	98.1885	42.6096	54.6075	125.689	77.9594	53.6707	66.0855	71.3269	81.9065	77.9343	93.425	0.142857	0.642829
hsa_circ_0001358	38.4791	30.2463	34.2172	36.8515	51.1219	60.3474	0	45.6201	26.8953	25.4382	31.3684	38.9671	66.2188	0.0989011	0.75073
hsa_circ_0001359	4882.47	3617.58	4103.83	4110.67	3552.97	5327.64	3829.28	1702.7	3953.6	3682.56	3598.22	3583.48	3546.04	-0.56044	0.0498861
hsa_circ_0001360	4194.22	3635.85	4589.57	4220.65	4490.01	4879.4	4119.89	2238.07	2907.25	2608.17	3720.21	4724.02	3022.45	-0.307692	0.306287
hsa_circ_0001362	34.5437	19.534	14.5051	60.4595	16.847	0	27.7875	15.4303	22.7969	30.4261	20.9123	28.476	9.75316	-0.115385	0.709625
hsa_circ_0001367	64.7148	34.027	77.3607	61.6111	26.7228	98.6368	54.0313	14.0886	18.6986	25.937	23.962	0	51.3324	-0.615385	0.0285399
hsa_circ_0001368	12.2433	7.56157	16.3648	3.45483	12.1995	41.6189	21.9985	7.37972	18.4425	10.9734	9.14913	16.9857	14.8864	0.175824	0.566024
hsa_circ_0001377	48.5361	65.5336	29.3822	65.6418	48.7982	49.1103	63.2938	55.6833	20.4916	39.4043	66.6579	34.9705	41.5793	-0.203297	0.505255
hsa_circ_0001380	2718.02	3834.97	3011.49	3769.22	3989.25	2965.35	2498.18	5770.27	3409.04	3292.01	3389.97	3224.78	2524.53	-0.137363	0.656
hsa_circ_0001385	0	11.3423	5.20697	13.2435	8.13303	5.82665	9.26251	4.69618	7.68436	7.48184	8.71345	7.49368	8.72651	0.10989	0.723248
hsa_circ_0001386	105.38	0	40.168	120.919	80.1684	35.3761	206.863	168.392	50.9729	125.695	111.097	94.9199	144.757	0.43956	0.135028
hsa_circ_0001387	31.4829	28.986	31.9857	33.9725	4.64744	14.1504	48.6282	0	24.3338	12.4697	51.4094	22.481	60.0589	0.0879121	0.778501
hsa_circ_0001392	92.6996	74.9855	0	114.585	63.3214	74.0817	113.466	112.038	73.5137	127.69	61.8655	74.4372	99.5849	0.0824176	0.792486
hsa_circ_0001395	1217.34	1873.38	1757.35	1572.52	1957.74	1619.39	1892.64	2166.95	2343.47	1430.53	2276.83	2171.67	1651.88	0.434066	0.140407
hsa_circ_0001397	23.1749	31.5065	34.9611	42.6096	54.0265	28.3009	33.5766	53.6707	44.8255	19.4528	42.6959	30.4743	29.7728	-0.021978	0.949418
hsa_circ_0001400	3902.57	4910.61	3315.35	4902.4	3907.92	3030.27	3123.01	5308.03	4478.45	4898.11	5175.36	4157.99	3070.19	0.0384615	0.906202
hsa_circ_0001401	5.24715	0	3.34734	12.0919	5.80931	5.41046	6.94688	14.7594	3.32989	3.99031	4.35673	2.99747	7.69986	0.0494505	0.877523
hsa_circ_0001402	234.373	261.504	180.384	648.356	297.436	414.941	267.841	214.683	286.371	242.412	199.974	305.742	247.936	0.00549451	0.99277
hsa_circ_0001403	412.776	329.558	437.385	422.065	410.718	353.761	376.289	372.34	458.756	391.051	352.459	428.638	407.066	-0.0164835	0.96386
hsa_circ_0001405	23.1749	14.493	18.9682	39.1547	26.1419	27.8847	10.8063	13.4177	13.8319	27.9322	13.9415	10.9907	16.9397	-0.368132	0.21663
hsa_circ_0001406	61.654	83.1772	33.4734	74.2788	88.3015	34.1275	59.4344	262.315	73.0015	59.3559	62.7369	50.957	63.6522	-0.0934066	0.764582
hsa_circ_0001409	27.1103	0	18.5963	29.9419	21.4944	24.139	25.4719	22.81	16.1372	16.9588	12.1988	22.481	29.2595	-0.0549451	0.863236
hsa_circ_0001410	713.612	985.524	773.607	916.106	1172.9	937.258	885.727	741.326	1097.84	1101.33	1093.1	781.841	802.326	0.175824	0.566024
hsa_circ_0001411	244.43	380.599	269.647	354.696	422.337	0	236.966	635.327	293.287	331.695	349.41	268.773	207.896	-0.186813	0.541341
hsa_circ_0001412	94.0114	61.1227	77.3607	38.5789	67.388	126.938	92.2391	34.2151	69.9277	55.3656	69.272	80.4322	139.111	0.137363	0.656
hsa_circ_0001413	462.186	198.491	261.464	191.167	280.009	394.131	222.3	116.063	203.123	142.155	261.839	276.767	286.435	-0.0384615	0.906202
hsa_circ_0001414	160.475	123.506	145.051	145.679	159.175	136.094	151.288	59.7086	105.788	151.632	159.892	154.869	233.562	0.258242	0.393835
hsa_circ_0001421	38.9163	30.8764	43.5154	58.1563	60.9977	33.2951	33.9625	56.3542	27.4076	45.8886	50.538	27.9764	27.7195	-0.296703	0.324652
hsa_circ_0001423	769.144	495.913	878.118	356.999	571.055	1232.75	1073.68	167.721	469.258	327.704	1081.78	721.392	1168.84	0.126374	0.682632
hsa_circ_0001425	47.6616	55.4515	48.3504	88.0982	30.2084	47.0294	48.2422	63.063	47.1308	118.712	43.1316	36.9688	48.2525	-0.186813	0.541341
hsa_circ_0001429	22.3004	21.4244	18.2244	22.4564	33.694	22.4742	27.7875	48.9745	17.9302	21.4479	17.8626	18.984	26.6929	-0.0934066	0.764582
hsa_circ_0001432	484.487	536.871	331.014	758.911	413.623	258.453	409.866	411.252	404.454	572.61	302.793	391.67	315.181	-0.450549	0.124701
hsa_circ_0001434	177.091	114.684	200.468	233.777	126.062	124.857	154.761	0	140.112	145.148	139.851	127.892	150.917	-0.175824	0.566024
hsa_circ_0001436	1301.73	790.184	901.921	598.261	1075.3	1248.98	866.816	405.214	830.936	489.811	977.214	847.785	882.917	-0.230769	0.447772
hsa_circ_0001438	758.213	594.213	400.193	573.502	264.904	377.067	527.577	515.238	453.377	326.707	511.044	557.53	567.736	-0.21978	0.470353
hsa_circ_0001439	3264.16	3752.43	3234.64	4278.23	3227.65	2698.15	2740.93	2345.41	3770.46	3562.85	3431.79	3433.6	2380.28	-0.159341	0.603931
hsa_circ_0001441	407.091	311.284	638.597	365.06	542.008	570.179	603.993	228.771	490.775	349.651	565.068	547.538	560.037	0.148352	0.629758
hsa_circ_0001445	4587.76	4110.34	5596.37	4994.53	4465.61	5188.21	5118.69	5662.93	5210.77	5092.64	5045.09	5521.34	4647.12	0.318681	0.288555
hsa_circ_0001451	3263.29	3083.23	2910.69	2518.57	2159.32	2728.54	3198.65	1528.27	3118.57	2975.78	2922.49	2274.08	2916.71	-0.186813	0.541341
hsa_circ_0001453	5.68441	8.82183	16.3648	10.9403	11.6186	14.5666	8.10469	18.1139	8.96509	6.48426	13.5059	7.49368	6.15989	-0.159341	0.603931
hsa_circ_0001454	2.62357	10.7122	10.042	8.63708	20.9135	14.5666	3.0875	0	9.73353	8.97821	19.6053	15.9865	7.69986	0.10989	0.723248
hsa_circ_0001456	199.829	182.738	174.805	184.833	185.898	268.442	243.913	436.745	190.828	255.879	244.848	203.328	185.823	0.412088	0.163386
hsa_circ_0001458	19.6768	14.493	0	11.5161	12.7805	7.4914	28.5594	40.9239	6.91593	14.4649	4.35673	6.49452	13.3464	-0.208791	0.493486
hsa_circ_0001459	2570.66	906.128	2925.94	693.269	1670.18	2006.86	1236.54	738.643	2281.74	1421.55	1690.85	1540.2	2605.12	0.0659341	0.834786
hsa_circ_0001460	444.258	318.846	472.718	272.932	363.082	505.254	378.605	126.126	313.522	306.755	399.512	522.559	668.861	0.21978	0.470353
hsa_circ_0001466	161.35	116.574	96.7008	168.711	92.368	143.169	109.606	41.5948	59.938	173.08	78.4211	156.368	0	-0.362637	0.223987
hsa_circ_0001467	40.6654	48.52	16.3648	66.7934	41.827	14.1504	31.6469	59.0377	25.8707	46.3874	25.269	28.9756	22.0729	-0.291209	0.334071
hsa_circ_0001470	33.6692	71.8349	39.4242	89.8256	38.3414	25.3875	25.8578	120.759	65.5732	80.8038	35.7252	22.481	24.6396	-0.32967	0.271458
hsa_circ_0001472	42.8517	43.479	64.3432	23.608	22.6563	49.5265	57.5047	10.7341	29.7129	25.4382	43.5673	30.4743	60.5722	0.021978	0.949418
hsa_circ_0001478	14.4297	15.7533	15.249	19.0016	15.1042	22.4742	15.4375	0	22.2847	13.9661	6.97076	5.99494	10.7798	-0.505495	0.0812151
hsa_circ_0001479	8.30798	11.9725	19.3402	20.1532	7.5521	17.8961	15.0516	11.405	21.2601	19.4528	14.3772	10.9907	0	-0.104396	0.736951
hsa_circ_0001481	395.285	347.832	233.57	491.162	198.678	228.904	544.944	171.075	335.551	555.152	223.064	392.169	336.227	-0.0549451	0.863236
hsa_circ_0001485	1302.6	1236.95	1052.92	1665.23	1367.51	1150.76	1102.62	1147.21	1003.07	1493.87	941.924	1093.58	1092.35	-0.472527	0.105719
hsa_circ_0001486	366.426	254.573	239.521	256.809	174.279	390.385	301.803	261.645	222.078	237.922	200.845	198.832	219.703	-0.538462	0.0610936
hsa_circ_0001487	34.5437	27.0956	43.5154	16.1225	27.3037	28.717	45.9266	11.405	27.9199	46.3874	40.9532	30.9739	41.0659	0.296703	0.324652
hsa_circ_0001492	874.087	921.881	887.788	748.547	985.839	676.723	729.037	729.25	971.816	880.363	805.995	914.728	1024.59	0.186813	0.541341
hsa_circ_0001495	426.768	316.325	646.78	357.575	762.181	407.865	335.766	305.252	427.763	300.77	513.222	605.489	239.209	-0.214286	0.481851
hsa_circ_0001496	12.2433	4.41091	1.11578	10.3645	2.90465	4.57808	5.40313	0	1.79302	6.48426	2.17836	4.99579	1.53997	-0.285714	0.343646
hsa_circ_0001497	7.43346	18.9039	15.9928	4.60644	0	10.8209	14.6656	12.0759	16.6495	13.9661	14.8129	14.9874	29.7728	0.384615	0.195502
hsa_circ_0001501	76.0836	78.7663	88.1465	96.7352	51.1219	86.9835	78.3454	30.1898	76.5875	75.816	87.1345	73.4381	89.3184	-0.0769231	0.80653
hsa_circ_0001503	193.27	208.573	135.753	112.858	213.782	106.128	126.588	160.341	200.562	184.552	181.676	242.296	219.189	0.340659	0.254998
hsa_circ_0001504	273.289	119.095	187.079	190.591	128.967	174.799	192.969	119.417	162.14	162.106	194.31	234.802	241.262	0.241758	0.425759
hsa_circ_0001508	40.6654	40.9585	0	40.3064	38.9224	21.6418	32.4188	42.2657	36.3727	32.4213	27.0117	19.9831	30.7994	-0.412088	0.163386
hsa_circ_0001512	45.038	39.6982	0	69.0966	34.2749	19.5609	37.8219	21.4683	29.2006	58.3583	27.4474	35.4701	25.1529	-0.21978	0.470353
hsa_circ_0001516	13.9924	39.0681	33.8453	55.2773	55.7693	14.9828	12.35	8.72148	37.3972	41.8983	6.53509	24.4794	67.2455	0.00549451	0.99277
hsa_circ_0001518	17.4905	15.1231	25.291	27.0628	16.2661	19.1447	30.4891	16.1012	16.9056	12.4697	24.8333	32.4726	35.9327	0.324176	0.279927
hsa_circ_0001519	114.563	162.574	165.135	102.493	148.137	180.21	111.536	64.4048	134.476	110.232	112.839	135.386	160.157	-0.175824	0.566024
hsa_circ_0001520	390.038	227.477	428.087	244.717	279.428	534.803	295.628	69.7719	209.783	201.511	236.57	284.26	361.893	-0.252747	0.404328
hsa_circ_0001522	757.776	567.117	724.512	882.709	593.13	671.729	815.101	444.796	862.186	907.796	638.696	635.464	747.913	0.0549451	0.863236
hsa_circ_0001524	534.772	446.132	578.345	525.71	354.949	699.614	467.757	127.468	454.402	484.823	443.079	344.709	612.396	-0.21978	0.470353
hsa_circ_0001529	342.814	419.037	257.001	432.43	350.882	246.8	375.517	459.555	370.899	518.242	350.281	235.801	270.522	-0.115385	0.709625
hsa_circ_0001531	148.232	184.628	132.034	161.225	164.403	126.521	196.828	255.607	155.224	176.571	195.181	110.407	126.278	-0.126374	0.682632
hsa_circ_0001534	0	71.8349	66.5748	145.103	102.825	62.8446	78.3454	150.278	84.7841	114.722	130.266	63.9461	88.2917	0.335165	0.263148
hsa_circ_0001535	4452.64	4129.87	4486.55	3639.66	5012.85	3635.83	3566.45	3123.63	3395.98	3287.52	4009.06	4640.59	5100.9	-0.0384615	0.906202
hsa_circ_0001538	590.741	477.639	572.395	582.715	567.569	441.993	478.949	537.378	556.092	468.363	477.062	694.914	736.62	0.0384615	0.906202
hsa_circ_0001540	85.2661	61.1227	73.2695	116.313	60.4168	0	81.0469	58.3669	55.3274	74.8184	46.617	77.4347	91.885	-0.0824176	0.792486
hsa_circ_0001541	71.711	66.1637	57.6486	66.7934	56.3503	78.2435	77.9594	41.5948	57.1204	85.293	58.8158	62.4473	83.6718	0.131868	0.669269
hsa_circ_0001546	435.95	739.773	978.91	1193.07	1251.32	433.669	150.902	801.706	1149.07	1017.03	1022.52	965.685	827.478	0.17033	0.578544
hsa_circ_0001550	776.578	783.882	951.387	880.406	725.001	931.847	898.849	515.238	1211.57	903.806	1027.32	776.345	1037.94	0.340659	0.254998
hsa_circ_0001551	158.726	73.7253	145.795	99.0385	83.0731	148.163	121.956	34.8859	159.066	143.651	134.623	121.398	157.59	0.131868	0.669269
hsa_circ_0001555	201.578	194.08	107.115	194.622	133.614	135.678	159.392	288.48	151.126	206	164.684	142.38	151.431	-0.0274725	0.934992
hsa_circ_0001558	554.449	865.799	1317.73	760.638	1006.75	893.558	943.232	615.871	359.628	898.319	859.582	713.398	610.856	-0.263736	0.383492
hsa_circ_0001559	129.867	119.095	115.297	99.0385	112.701	134.013	98.4141	36.2277	110.399	126.692	130.702	90.4237	142.704	0.032967	0.920585
hsa_circ_0001564	49.8479	59.8624	52.8135	45.4886	37.7605	71.5845	72.9422	21.4683	50.9729	72.3244	64.4796	50.957	83.6718	0.384615	0.195502
hsa_circ_0001565	220.817	195.971	202.328	196.35	158.013	246.384	172.128	150.278	221.822	249.395	183.418	185.344	178.637	-0.192308	0.529185
hsa_circ_0001566	58.5931	63.013	76.9887	87.5224	65.0642	0	69.0829	42.9365	46.3623	62.8474	59.6872	65.4448	74.432	-0.032967	0.920585
hsa_circ_0001571	75.2091	62.3829	38.6803	115.161	88.8824	56.1855	145.884	116.734	59.1696	139.162	87.5702	63.4465	29.7728	-0.0164835	0.96386
hsa_circ_0001573	73.0228	69.3143	48.7223	62.1869	53.4456	59.9312	92.2391	40.253	59.938	97.7627	68.4006	51.9562	62.1122	-0.0879121	0.778501
hsa_circ_0001574	155.228	169.505	153.234	109.403	169.051	264.696	144.727	116.063	206.453	202.01	155.535	161.364	207.896	0.340659	0.254998
hsa_circ_0001577	738.973	465.036	683.6	505.557	337.521	787.43	769.946	202.607	430.324	483.327	525.421	605.989	820.292	0.0989011	0.75073
hsa_circ_0001578	1768.29	766.869	1367.94	1194.8	677.365	1325.15	1475.44	474.985	840.925	1209.56	987.67	1513.72	1366.98	0.00549451	0.99277
hsa_circ_0001580	28.8593	54.8213	13.7613	53.5499	25.5609	9.15616	30.1031	54.3416	29.2006	61.8499	11.7632	26.9772	24.6396	-0.148352	0.629758
hsa_circ_0001581	22.7376	27.7257	7.0666	49.5192	26.7228	9.15616	15.4375	81.1769	23.3092	41.3995	14.3772	0	7.69986	-0.291209	0.334071
hsa_circ_0001582	183.213	3.78078	163.276	195.774	207.973	0.832378	187.952	238.834	2.56145	183.056	203.895	2.49789	5.13324	-0.126374	0.682632
hsa_circ_0001599	21.8631	8.1917	8.18238	30.5177	12.7805	13.3181	17.3672	14.0886	15.881	26.9346	8.71345	8.99241	0	-0.208791	0.493486
hsa_circ_0001603	524.277	763.088	590.247	610.929	585.578	519.82	441.899	2384.99	731.808	764.145	595.565	554.033	928.09	0.307692	0.306287
hsa_circ_0001608	62.5285	26.4655	16.7367	46.0644	34.8558	37.457	69.8547	57.0251	28.6883	69.8305	53.1521	48.9587	45.1725	0.274725	0.363262
hsa_circ_0001612	42.8517	11.9725	39.0523	28.2144	30.2084	37.457	55.961	19.4556	32.0182	38.9056	33.5468	49.9579	33.8794	0.159341	0.603931
hsa_circ_0001615	282.471	233.778	323.576	236.08	277.685	253.875	325.732	245.543	265.623	198.518	369.886	244.294	273.602	-0.0274725	0.934992
hsa_circ_0001617	58.5931	66.1637	35.333	48.9434	0	39.538	61.7501	22.81	46.1062	53.8692	44.0029	63.9461	55.439	0.043956	0.891847
hsa_circ_0001619	0	88.8484	69.5502	116.888	81.9112	62.0122	25.086	125.455	68.1347	63.845	70.579	62.4473	33.3661	-0.159341	0.603931
hsa_circ_0001621	139.487	207.313	195.261	161.225	156.27	209.759	223.844	185.164	193.646	199.017	202.588	131.389	198.656	0.0659341	0.834786
hsa_circ_0001626	12.2433	46.6297	40.54	73.1272	34.2749	20.8095	16.9813	47.6327	34.3235	47.8838	5.22807	26.4777	9.75316	-0.291209	0.334071
hsa_circ_0001630	159.163	154.382	132.034	91.553	159.175	118.198	141.253	97.949	157.273	124.199	128.959	142.879	131.411	-0.247253	0.41497
hsa_circ_0001635	111.502	88.8484	92.9816	104.221	115.024	105.712	122.342	90.5693	125.255	119.211	109.354	125.894	118.065	0.587912	0.038107
hsa_circ_0001641	65.5893	39.6982	75.1291	92.7046	66.807	67.8388	84.9063	65.7466	52.5098	64.3438	74.5	47.9595	47.2258	-0.285714	0.343646
hsa_circ_0001647	3.93536	3.78078	170.714	239.535	123.157	121.527	201.074	299.885	3.32989	5.98547	126.781	1.99831	3.07994	-0.324176	0.279927
hsa_circ_0001648	50.7224	32.1367	49.4662	48.3676	41.2461	41.6189	70.6266	46.291	38.678	52.3729	43.5673	0	43.1192	-0.203297	0.505255
hsa_circ_0001649	114.125	110.273	102.652	101.917	173.117	103.631	70.6266	52.9998	110.655	72.8232	94.1053	118.4	183.77	0.0384615	0.906202
hsa_circ_0001650	17.0532	11.9725	15.249	20.1532	10.4568	10.4047	9.64845	8.72148	19.9793	23.9419	11.7632	8.99241	34.3927	0.00549451	0.99277
hsa_circ_0001651	123.308	0	101.908	141.072	92.368	132.348	138.938	108.012	119.876	111.729	110.661	161.863	153.484	0.450549	0.124701
hsa_circ_0001652	29.7338	59.2323	26.7787	66.2176	47.6363	20.3933	37.436	53.6707	40.7271	40.4019	28.3187	34.4709	35.4194	-0.142857	0.642829
hsa_circ_0001654	237.433	173.286	271.878	297.691	191.126	318.385	211.88	103.316	202.355	242.91	179.061	240.797	255.122	-0.0164835	0.96386
hsa_circ_0001658	30.1711	35.2873	21.5717	5.18225	27.3037	23.7228	51.3297	60.3795	17.9302	53.8692	26.1404	27.4768	19.5063	-0.0384615	0.906202
hsa_circ_0001661	90.5133	102.081	52.4416	107.676	85.9777	44.5322	144.727	115.392	95.03	124.199	84.5205	67.9427	74.9453	-0.0879121	0.778501
hsa_circ_0001663	35.4182	83.1772	28.2664	154.892	43.5698	17.0638	75.2579	92.5819	49.9484	91.2784	37.4679	53.9545	41.5793	0.0934066	0.764582
hsa_circ_0001667	3.06084	8.1917	7.81045	14.3951	0	5.82665	10.0344	12.0759	7.68436	9.97578	11.3275	11.4903	15.913	0.554945	0.0525325
hsa_circ_0001673	191.084	222.436	219.065	156.043	250.381	243.471	283.664	293.847	218.236	151.133	206.073	162.363	0	-0.357143	0.231501
hsa_circ_0001675	46.3498	20.1642	29.3822	18.4258	16.2661	40.7865	17.3672	0	34.5796	14.9637	24.3977	20.9823	36.9593	-0.0934066	0.764582
hsa_circ_0001676	294.715	582.241	345.891	598.837	465.906	372.073	502.491	707.782	661.111	730.227	454.407	621.975	514.864	0.478022	0.101312
hsa_circ_0001678	36.73	29.6161	34.5891	34.5483	22.6563	38.7056	40.9094	43.6074	42.5201	65.8402	28.3187	35.4701	24.6396	0.0769231	0.80653
hsa_circ_0001679	51.5969	52.3008	46.4908	88.674	44.1507	39.9542	76.4157	69.7719	87.0895	72.8232	63.1725	0	114.471	0.263736	0.383492
hsa_circ_0001680	31.0456	28.3559	20.8279	24.1838	19.1707	29.9656	39.3657	24.1518	30.2252	38.4068	17.8626	28.476	59.5456	0.236264	0.436693
hsa_circ_0001682	0	32.1367	33.8453	29.9419	54.0265	10.8209	39.3657	105.329	54.3028	71.8256	34.8538	43.9629	48.2525	0.615385	0.0285399
hsa_circ_0001683	240.932	398.242	214.973	306.328	270.133	223.077	319.942	557.504	340.93	454.896	386.006	212.82	303.888	0.148352	0.629758
hsa_circ_0001684	409.277	392.571	223.9	423.792	296.275	199.355	258.192	256.948	324.024	435.942	244.848	353.702	232.536	-0.197802	0.517155
hsa_circ_0001685	202.015	124.766	241.008	166.408	121.995	246.384	252.789	68.4301	179.814	164.6	201.716	227.808	206.356	0.104396	0.736951
hsa_circ_0001686	87.0152	55.4515	81.8238	41.458	43.5698	122.776	99.572	16.7721	65.8294	49.8789	60.1228	0	102.665	-0.0989011	0.75073
hsa_circ_0001693	43.289	83.1772	53.5574	54.7015	31.3703	56.1855	74.486	33.5442	71.7207	90.2808	64.9152	104.912	66.2188	0.467033	0.11026
hsa_circ_0001695	13.9924	10.0821	11.5297	9.21288	8.71396	12.9019	9.26251	6.03795	8.19665	6.48426	11.7632	2.49789	13.3464	-0.313187	0.297341
hsa_circ_0001696	250.551	213.614	257.001	312.086	200.421	317.136	262.052	172.417	279.199	250.392	248.769	190.839	166.83	-0.417582	0.157419
hsa_circ_0001700	0	35.9174	4.83504	39.1547	30.2084	12.0695	22.3844	62.3922	24.0777	38.4068	17.4269	16.4861	17.453	0.0934066	0.764582
hsa_circ_0001701	28.422	40.3283	42.0277	53.5499	0	48.6941	56.7329	74.4681	56.352	38.9056	41.8246	40.4659	65.1922	0.362637	0.223987
hsa_circ_0001707	1223.9	1943.32	544.872	2551.97	1039.28	539.797	661.883	955.338	997.943	2304.41	691.848	947.701	753.56	-0.252747	0.404328
hsa_circ_0001708	116.749	358.544	149.886	283.872	156.851	65.3417	185.636	434.732	173.923	208.494	189.518	162.863	103.691	-0.0164835	0.96386
hsa_circ_0001709	5.68441	23.945	9.67008	29.9419	16.847	0	10.4203	20.7974	12.5511	15.4625	10.8918	7.99326	9.75316	-0.115385	0.709625
hsa_circ_0001712	3.93536	0	5.20697	24.1838	12.1995	4.57808	11.9641	21.4683	8.19665	20.4504	4.35673	13.4886	7.69986	0.324176	0.279927
hsa_circ_0001721	33.6692	61.7528	24.9191	70.824	65.0642	25.8037	45.1547	95.2654	33.0428	63.845	39.6462	39.9663	36.9593	0.0274725	0.934992
hsa_circ_0001723	33.2319	20.1642	43.5154	28.2144	34.2749	44.116	32.8047	0	43.0324	26.4358	24.3977	39.9663	44.6592	0.159341	0.603931
hsa_circ_0001726	141.673	156.272	177.781	200.38	121.995	124.441	175.602	0	159.322	152.629	233.085	128.891	276.682	0.197802	0.517155
hsa_circ_0001727	1288.17	1373.05	1202.07	1430.88	956.212	961.397	1514.42	1066.03	1469.51	1696.38	1674.73	1190.5	1906.49	0.43956	0.135028
hsa_circ_0001736	476.179	276.627	414.698	209.017	221.335	448.652	282.121	150.949	340.161	340.174	342.439	282.761	356.76	-0.00549451	0.99277
hsa_circ_0001740	132.928	311.915	79.9641	241.262	261.419	177.297	139.709	469.618	225.664	277.327	252.254	171.855	159.644	0.104396	0.736951
hsa_circ_0001741	185.399	172.656	0	221.685	212.04	132.764	201.46	165.708	141.392	192.533	159.892	184.844	120.631	-0.236264	0.436693
hsa_circ_0001746	801.939	388.16	966.264	568.895	791.808	1020.91	856.01	282.442	578.376	533.704	500.588	797.327	916.284	-0.0604396	0.848989
hsa_circ_0001747	415.836	272.216	559.749	216.503	374.119	553.531	392.113	158.999	263.83	293.288	347.667	455.616	527.697	0.021978	0.949418
hsa_circ_0001766	30.6084	49.1502	8.5543	55.2773	49.3791	28.717	25.8578	38.9112	36.6288	40.4019	32.2398	24.9789	18.4797	-0.291209	0.334071
hsa_circ_0001769	371.236	336.49	352.214	327.633	268.39	313.39	307.978	281.1	308.143	486.319	301.921	334.218	289.515	-0.368132	0.21663
hsa_circ_0001770	6.9962	25.2052	7.0666	67.945	14.5233	10.4047	13.8938	40.253	9.98967	17.9564	4.35673	14.9874	4.10659	-0.214286	0.481851
hsa_circ_0001771	708.802	597.994	744.224	690.966	517.028	943.917	713.213	621.238	761.264	733.22	629.983	524.558	801.299	0.137363	0.656
hsa_circ_0001772	4860.61	4814.2	5907.68	3980.54	3701.69	7990	5520.84	3292.02	6747.64	6194.46	4531.43	4618.6	5190.22	0.0494505	0.877523
hsa_circ_0001776	964.163	744.814	678.022	1220.71	660.518	580.584	1331.49	753.402	729.246	1285.88	821.243	921.223	966.589	0.269231	0.373301
hsa_circ_0001784	17.0532	11.9725	9.29816	31.0935	9.87582	14.9828	39.7516	12.7468	21.5162	29.9274	36.1608	15.4869	12.8331	0.302198	0.315391
hsa_circ_0001785	137.738	129.807	119.76	210.745	112.701	95.3073	241.597	158.328	171.874	271.341	157.278	111.906	144.244	0.192308	0.529185
hsa_circ_0001786	121.559	124.136	149.142	136.466	226.563	156.487	152.831	154.974	154.2	151.133	182.983	143.379	132.951	0.28022	0.353376
hsa_circ_0001788	2484.52	4375.63	3856.13	3450.8	5545.56	2587.45	3513.58	5977.57	3493.57	2872.03	3682.31	3333.69	2853.57	-0.148352	0.629758
hsa_circ_0001789	591.179	583.501	297.169	825.129	376.443	296.743	446.916	675.58	420.591	715.762	344.617	360.696	308.508	-0.247253	0.41497
hsa_circ_0001790	3097.57	2896.08	3818.57	2413.2	3130.05	3209.23	3442.95	2154.21	3109.35	2767.78	3397.38	3448.09	3510.62	0.302198	0.315391
hsa_circ_0001791	13.1179	8.82183	6.32275	9.78869	9.29489	4.16189	6.17501	17.443	4.35447	13.4673	11.7632	9.99157	0	-0.0549451	0.863236
hsa_circ_0001792	197.643	320.106	188.939	271.204	288.723	230.569	135.464	739.984	247.436	249.893	310.635	241.296	161.697	-0.0604396	0.848989
hsa_circ_0001793	192.833	359.174	265.555	494.617	367.148	201.436	273.244	695.035	245.9	247.399	296.693	275.767	195.063	-0.0934066	0.764582
hsa_circ_0001796	139.924	277.888	171.458	228.019	284.656	177.713	170.199	367.644	182.376	193.031	204.766	250.788	138.598	-0.0274725	0.934992
hsa_circ_0001798	776.578	677.39	647.896	635.113	584.416	557.693	591.643	572.934	771.51	705.787	512.787	796.328	759.206	0.0714286	0.820632
hsa_circ_0001799	85.7034	70.5746	47.6066	73.1272	66.807	81.1569	72.1704	97.949	80.942	71.8256	51.8451	72.9385	95.9916	0.17033	0.578544
hsa_circ_0001801	3692.24	2120.39	2816.6	3124.89	2588.63	3579.64	3505.47	1594.69	2699.26	2187.19	2211.04	3275.24	3804.76	0.032967	0.920585
hsa_circ_0001802	164.411	120.355	119.016	149.133	107.472	128.186	147.042	74.4681	134.989	95.7675	146.822	153.87	118.578	-0.17033	0.578544
hsa_circ_0001803	41.9772	52.3008	45.375	47.7918	41.827	35.7923	43.9969	20.7974	20.7478	73.322	43.5673	36.9688	47.2258	-0.148352	0.629758
hsa_circ_0001806	0	36.5476	53.1855	81.1885	66.807	66.1741	54.8032	40.253	70.1839	48.3826	80.5995	41.9646	97.0183	0.428571	0.14593
hsa_circ_0001807	0	44.7393	31.2418	66.7934	18.0088	37.8732	31.6469	16.7721	39.7025	33.9177	32.2398	26.9772	16.4264	-0.142857	0.642829
hsa_circ_0001808	102.757	132.327	94.0973	141.072	148.137	54.5208	85.6782	110.025	85.2964	84.2954	86.6989	103.912	102.665	-0.335165	0.263148
hsa_circ_0001810	166.16	385.01	210.882	248.172	367.148	171.886	140.481	328.062	198.513	296.78	250.947	255.784	0	-0.120879	0.696085
hsa_circ_0001811	352.433	538.762	274.854	637.416	622.758	273.436	306.821	591.048	381.913	463.375	274.474	372.686	295.675	-0.225275	0.458992
hsa_circ_0001819	1447.34	1636.45	1536.43	1297.29	1800.3	1505.36	1223.04	1506.8	1920.58	1411.07	1659.91	1530.21	1104.16	-0.10989	0.723248
hsa_circ_0001820	66.0266	35.9174	44.6312	37.4273	0	56.1855	56.7329	26.8353	62.2433	50.3777	57.0731	54.4541	36.446	0.0659341	0.834786
hsa_circ_0001821	4.80988	9.45196	4.83504	12.0919	6.39024	13.7342	7.71876	28.848	11.5265	16.9588	11.3275	6.9941	12.3198	0.467033	0.11026
hsa_circ_0001824	1833.44	1898.58	1736.15	1737.78	1827.61	2269.48	1330.33	2024.73	1991.27	1877.94	2082.52	1617.14	1867.99	0.148352	0.629758
hsa_circ_0001829	937.053	606.185	480.901	681.177	447.317	638.018	639.113	341.48	536.369	761.651	660.48	531.052	491.251	-0.175824	0.566024
hsa_circ_0001846	249.677	120.985	258.861	116.888	202.164	378.732	213.81	73.1263	176.484	127.69	196.488	220.314	285.408	0.0659341	0.834786
hsa_circ_0001847	190.646	247.011	220.18	386.365	339.263	183.956	150.902	330.746	345.028	299.772	248.333	214.819	217.136	0.0164835	0.96386
hsa_circ_0001852	21.4259	20.7943	37.9365	68.5208	30.7893	62.8446	37.436	57.696	26.6391	15.9613	20.4766	26.9772	33.8794	-0.186813	0.541341
hsa_circ_0001855	388.289	488.981	418.045	526.286	550.722	454.062	579.293	594.403	416.749	398.533	488.825	519.562	407.066	-0.032967	0.920585
hsa_circ_0001856	464.373	333.339	350.355	312.086	363.663	419.102	426.847	256.277	321.975	295.782	334.161	341.212	348.034	-0.313187	0.297341
hsa_circ_0001860	490.171	548.213	453.75	485.404	345.654	492.352	674.619	368.986	506.143	608.523	423.038	404.659	492.791	-0.010989	0.978311
hsa_circ_0001861	222.129	308.134	158.069	370.818	260.257	156.487	236.58	556.162	301.995	329.7	260.968	170.356	195.576	-0.021978	0.949418
hsa_circ_0001865	128.555	115.314	105.999	173.317	116.767	99.053	151.288	142.227	139.343	161.608	151.178	126.393	79.5652	0.0659341	0.834786
hsa_circ_0001866	184.962	161.313	230.966	107.676	163.241	250.13	222.3	105.329	139.855	123.7	210.866	224.311	198.143	0.0604396	0.848989
hsa_circ_0001867	69.962	109.643	124.223	89.8256	91.787	78.6597	65.9954	65.7466	107.581	81.8014	76.6784	104.912	54.9257	-0.346154	0.247007
hsa_circ_0001868	234.81	277.257	235.057	542.408	153.366	224.326	316.083	98.6199	216.443	496.295	209.123	203.828	258.715	-0.225275	0.458992
hsa_circ_0001875	677.757	488.351	635.994	715.726	593.13	682.134	478.563	308.606	512.547	776.116	609.506	653.948	495.871	-0.104396	0.736951
hsa_circ_0001876	77.3954	120.355	0	72.5514	114.443	90.313	125.816	183.822	85.2964	83.2978	91.9269	124.395	80.0786	0.263736	0.383492
hsa_circ_0001880	53.7833	46.6297	32.7295	29.3661	58.674	29.9656	23.1563	26.1645	50.2045	38.9056	30.4971	37.968	29.2595	-0.32967	0.271458
hsa_circ_0001885	72.1483	109.643	95.957	152.013	57.5121	104.88	107.677	168.392	122.694	247.399	75.3714	64.4456	0	-0.137363	0.656
hsa_circ_0001887	5.24715	4.41091	0	12.0919	8.71396	17.8961	10.8063	10.0633	10.7581	10.4746	4.35673	11.9899	18.993	0.445055	0.129793
hsa_circ_0001890	35.4182	21.4244	26.4068	0	23.2372	28.717	46.3125	16.7721	47.6431	35.414	27.8831	50.4574	35.4194	0.505495	0.0812151
hsa_circ_0001895	42.4144	58.6021	47.9785	76.5821	60.4168	51.1913	76.8016	66.4175	71.9769	57.3608	57.9445	45.9612	31.3128	-0.153846	0.616791
hsa_circ_0001900	209.011	185.888	143.192	256.233	153.366	126.938	287.524	206.632	141.392	237.424	224.807	173.853	179.663	0	1
hsa_circ_0001904	31.0456	31.5065	11.1578	74.2788	29.0465	16.6476	40.9094	73.1263	24.0777	50.8765	35.2895	26.9772	6.15989	-0.131868	0.669269
hsa_circ_0001905	18.365	24.5751	16.3648	9.78869	20.3326	8.32378	12.35	18.7847	9.98967	11.9709	11.7632	5.99494	1.53997	-0.648352	0.0195814
hsa_circ_0001910	277.662	235.039	198.609	157.771	211.459	311.309	207.249	109.354	198.769	188.044	309.328	129.391	308.508	-0.0769231	0.80653
hsa_circ_0001911	3.93536	6.93143	5.95082	0	2.32372	3.7457	3.47344	7.37972	3.07375	3.49152	2.17836	5.99494	5.13324	-0.043956	0.891847
hsa_circ_0001913	52.0342	65.5336	25.6629	63.3386	54.0265	31.6304	62.9079	66.4175	55.8397	119.211	40.5176	46.9604	0	-0.175824	0.566024
hsa_circ_0001917	5.68441	8.82183	4.09119	19.5774	11.6186	7.07521	16.9813	22.81	11.0143	26.4358	0	7.49368	9.75316	0.148352	0.629758
hsa_circ_0001921	2474.47	2773.2	3724.1	2956.18	3214.29	3756.11	2563.01	6154.68	4373.17	2926.89	2357.43	3712.37	3980.83	0.285714	0.343646
hsa_circ_0001922	53.7833	27.0956	0	54.7015	57.5121	49.5265	49.4	68.4301	31.5059	58.8571	57.0731	46.4608	58.5189	0.39011	0.188772
hsa_circ_0001924	23.1749	33.3969	30.498	31.6693	23.2372	32.8789	15.8235	6.70883	25.3584	27.9322	12.6345	0	31.8261	-0.340659	0.254998
hsa_circ_0001932	52.9087	47.2598	61.3678	123.222	40.6651	51.1913	39.7516	61.7213	63.5241	20.9491	55.3304	50.957	46.1992	-0.203297	0.505255
hsa_circ_0001933	1.74905	3.78078	7.0666	9.21288	8.13303	19.9771	13.8938	0	10.7581	5.48668	3.48538	9.49199	21.0463	0.357143	0.231501
hsa_circ_0001934	637.528	727.171	615.538	833.19	777.285	666.735	767.63	684.972	750.506	755.666	706.225	559.528	656.028	-0.126374	0.682632
hsa_circ_0001937	56.4068	69.3143	35.333	88.674	39.5033	0	75.6438	30.1898	55.0713	89.2833	29.1901	51.4566	67.2455	-0.0714286	0.820632
hsa_circ_0001939	43.7262	45.9995	0	62.7627	38.3414	42.8675	40.9094	18.7847	33.0428	52.8717	37.9035	37.4684	52.3591	-0.0934066	0.764582
hsa_circ_0001952	102.319	84.4375	117.529	156.043	121.995	129.851	59.8204	103.316	147.284	150.634	130.266	95.9191	157.59	0.39011	0.188772
hsa_circ_0001956	17.0532	15.1231	7.0666	31.6693	9.87582	4.99427	7.71876	10.7341	10.502	6.98305	5.66375	8.49284	7.18654	-0.489011	0.0928917
hsa_circ_0001958	0	11.9725	8.18238	13.8193	9.29489	5.41046	14.6656	3.35442	15.6249	33.4189	6.53509	12.4895	5.64657	0.203297	0.505255
hsa_circ_0001960	17.9278	8.82183	9.67008	8.63708	13.9423	5.41046	16.9813	5.36707	21.7724	11.4722	20.4766	22.481	0	0.120879	0.696085
hsa_circ_0001962	9.18251	11.9725	0	12.6677	10.4568	2.49713	8.87657	2.01265	4.61062	6.48426	0.871345	9.99157	3.07994	-0.324176	0.279927
hsa_circ_0001965	676.882	569.008	519.581	484.828	579.769	605.971	497.86	381.733	613.468	458.886	519.758	448.122	509.218	-0.450549	0.124701
hsa_circ_0001968	160.038	156.272	123.108	158.922	114.443	198.106	176.374	275.062	173.667	194.528	152.485	108.908	195.063	0.181319	0.553622
hsa_circ_0001969	435.95	473.228	364.86	567.168	294.532	288.003	393.657	1043.89	437.496	543.68	417.374	384.176	246.396	-0.192308	0.529185
hsa_circ_0001971	100.133	78.1362	0	157.195	88.3015	73.2493	80.661	26.1645	69.6716	92.7748	64.4796	74.9368	88.2917	-0.197802	0.517155
hsa_circ_0001972	3.4981	20.7943	14.1332	7.48547	0	3.7457	5.78907	23.4809	15.1126	7.98063	9.14913	4.49621	5.13324	0.0384615	0.906202
hsa_circ_0001977	45.9125	43.479	41.6557	44.337	17.4279	62.4284	60.2063	8.0506	35.6042	35.414	60.9942	48.4591	61.0856	0.236264	0.436693
hsa_circ_0001984	20.5513	11.3423	19.3402	20.1532	11.0377	13.7342	14.6656	12.7468	13.5757	23.4431	22.655	0	7.69986	-0.241758	0.425759
hsa_circ_0001985	11.8061	6.93143	8.5543	10.9403	8.71396	14.9828	30.1031	15.4303	13.5757	19.9516	16.9912	15.4869	15.913	0.752747	0.00438717
hsa_circ_0001988	26.2357	28.986	4.46312	38.0031	20.3326	14.1504	25.8578	54.3416	24.0777	51.8741	21.7836	23.4802	0	-0.203297	0.505255
hsa_circ_0001990	10.9316	32.7668	42.0277	40.3064	24.98	50.3589	44.7688	12.7468	32.0182	21.4479	30.9328	39.4667	20.533	-0.153846	0.616791
hsa_circ_0001992	15.3042	18.9039	13.7613	12.6677	5.80931	12.4857	14.6656	5.36707	13.5757	8.47942	13.5059	4.99579	14.3731	-0.434066	0.140407
hsa_circ_0001993	20.1141	42.8489	21.5717	37.4273	7.5521	30.3818	27.7875	6.03795	51.9975	34.4165	13.5059	17.4853	0	-0.368132	0.21663
hsa_circ_0001995	21.4259	6.93143	0	41.458	5.22838	13.3181	18.1391	22.1392	9.98967	23.9419	16.5556	13.4886	28.7461	0.32967	0.271458
hsa_circ_0001997	15.3042	18.2738	13.3893	10.3645	15.1042	11.2371	27.7875	12.0759	10.502	23.4431	10.4561	14.9874	9.23983	-0.351648	0.239175
hsa_circ_0002000	0	10.0821	2.23156	40.3064	15.6851	5.41046	3.0875	20.1265	8.19665	29.4286	5.22807	10.4912	12.8331	0.307692	0.306287
hsa_circ_0002003	6.55893	8.1917	0	16.1225	11.0377	4.99427	7.71876	3.35442	3.58604	16.46	9.5848	8.49284	4.61992	0.0714286	0.820632
hsa_circ_0002004	114.125	63.013	141.332	59.3079	108.053	121.943	110.378	69.101	65.0609	51.8741	86.6989	114.404	139.111	0.0549451	0.863236
hsa_circ_0002008	993.46	306.874	821.213	407.094	421.175	870.251	751.807	272.379	428.275	414.494	654.38	744.872	972.749	0.0384615	0.906202
hsa_circ_0002011	200.266	192.19	165.135	145.103	197.516	174.383	121.184	211.999	134.733	149.138	134.187	143.879	173.504	-0.456044	0.119749
hsa_circ_0002014	65.1521	40.3283	47.9785	77.1579	72.6163	89.8968	66.3813	41.5948	71.9769	41.8983	74.0644	67.9427	59.0323	0.0934066	0.764582
hsa_circ_0002015	102.319	100.191	92.6096	79.4611	234.115	111.122	60.2063	63.063	75.5629	147.642	0	114.903	113.958	0.0494505	0.877523
hsa_circ_0002021	172.281	206.683	171.83	276.386	197.516	276.766	154.761	197.911	188.267	194.029	164.249	195.335	119.091	-0.368132	0.21663
hsa_circ_0002024	115.437	119.095	78.4764	183.682	94.6917	94.8911	126.974	50.3163	114.497	144.15	130.702	88.925	129.358	0.142857	0.642829
hsa_circ_0002028	9.61977	5.04104	7.43853	15.5467	15.6851	7.4914	1.15781	9.39237	6.65978	8.47942	3.48538	12.4895	9.23983	-0.0769231	0.80653
hsa_circ_0002032	41.1027	31.5065	48.3504	40.3064	31.9512	48.6941	47.8563	9.39237	36.8849	28.9298	44.0029	18.984	245.882	-0.0494505	0.877523
hsa_circ_0002035	82.2053	115.314	86.2869	121.495	105.729	81.5731	68.6969	110.025	86.321	108.237	83.2135	91.9225	84.1852	-0.10989	0.723248
hsa_circ_0002038	241.806	132.327	245.843	223.412	242.248	390.385	209.95	61.7213	185.449	261.864	335.468	278.765	266.929	0.423077	0.1516
hsa_circ_0002041	8.74525	18.9039	11.1578	5.75805	9.87582	5.82665	5.01719	8.72148	11.2704	17.9564	7.40644	9.49199	9.23983	-0.0384615	0.906202
hsa_circ_0002047	19.2395	0	13.0174	28.2144	6.39024	10.8209	30.4891	16.1012	4.86676	18.954	14.8129	15.4869	11.2931	0	1
hsa_circ_0002049	50.7224	97.0401	66.9467	76.0063	108.053	0	67.5391	171.075	55.0713	66.339	50.9737	81.9309	48.2525	-0.186813	0.541341
hsa_circ_0002051	80.019	82.5471	75.501	88.0982	66.2261	116.117	98.0282	56.3542	81.7104	60.3535	75.3714	93.9208	122.684	0.131868	0.669269
hsa_circ_0002058	1000.02	1245.77	1312.53	1365.81	1086.34	1071.69	1175.18	755.415	1124.22	1014.04	1060.43	1044.62	981.989	-0.5	0.0849828
hsa_circ_0002063	8.30798	14.493	7.0666	6.33386	16.847	7.07521	0	15.4303	8.4528	15.4625	17.4269	9.99157	25.6662	0.538462	0.0610936
hsa_circ_0002067	5.68441	10.7122	7.43853	12.6677	8.71396	9.98854	13.1219	17.443	11.5265	7.48184	17.8626	17.4853	14.3731	0.686813	0.0120134
hsa_circ_0002068	140.798	88.8484	118.273	92.1288	154.528	66.5903	96.8704	0	78.1244	63.845	112.839	126.393	99.0716	-0.164835	0.591181
hsa_circ_0002069	34.1065	67.424	17.8525	82.3401	66.2261	26.6361	40.1375	161.012	38.4218	70.3293	40.9532	54.9536	23.0996	0.00549451	0.99277
hsa_circ_0002074	6.55893	19.534	11.5297	16.6983	2.90465	19.1447	5.01719	13.4177	3.07375	11.4722	20.4766	14.4878	14.8864	0.115385	0.709625
hsa_circ_0002077	444.696	325.777	377.505	414.004	270.133	408.281	341.941	201.936	194.927	319.225	366.836	315.734	500.491	-0.208791	0.493486
hsa_circ_0002080	63.8403	153.122	79.2203	145.679	116.186	105.296	72.1704	131.493	90.9316	102.252	84.0848	105.411	64.1655	-0.164835	0.591181
hsa_circ_0002084	13.5551	59.2323	30.126	64.4902	24.3991	15.399	31.6469	102.645	20.7478	48.8813	44.0029	40.4659	14.8864	0.0274725	0.934992
hsa_circ_0002086	130.741	129.177	151.374	165.256	118.51	0	168.269	150.949	185.193	131.182	228.728	157.367	196.09	0.593407	0.0360257
hsa_circ_0002089	44.1635	113.423	39.4242	66.7934	102.244	62.4284	32.4188	153.632	54.8151	70.8281	113.711	33.4718	27.2062	-0.17033	0.578544
hsa_circ_0002092	34.5437	34.6572	29.0102	14.3951	27.3037	0	47.8563	10.0633	27.1514	41.3995	16.5556	20.9823	44.6592	0	1
hsa_circ_0002094	64.7148	42.2187	30.8699	32.8209	47.6363	25.8037	28.1735	70.4428	15.881	23.9419	36.5965	30.4743	30.2861	-0.450549	0.124701
hsa_circ_0002100	282.471	207.313	343.66	244.717	297.436	325.46	239.667	220.721	241.033	284.31	346.795	187.342	317.748	0.0384615	0.906202
hsa_circ_0002103	131.616	101.451	116.041	107.676	131.871	160.233	112.308	100.633	93.7492	154.625	141.594	101.914	129.358	0.0384615	0.906202
hsa_circ_0002105	11.3688	12.6026	4.09119	40.3064	19.7516	8.32378	9.64845	13.4177	10.502	0	14.8129	10.4912	10.7798	-0.17033	0.578544
hsa_circ_0002109	3.06084	2.52052	279.689	402.488	2.32372	1.66476	226.931	363.619	6.14749	208.494	3.48538	243.295	4.61992	0.159341	0.603931
hsa_circ_0002110	9.61977	13.2327	11.1578	43.1854	2.90465	16.2314	9.64845	5.36707	8.4528	14.9637	3.48538	13.9882	7.18654	-0.208791	0.493486
hsa_circ_0002113	34.981	44.7393	44.6312	90.9772	33.113	33.7113	60.9782	44.2783	41.2394	51.8741	42.6959	36.9688	35.9327	-0.0934066	0.764582
hsa_circ_0002114	12.6806	27.0956	20.8279	14.3951	11.6186	29.1332	36.6641	0	11.7827	13.9661	18.2983	18.984	16.4264	-0.0659341	0.834786
hsa_circ_0002115	9.61977	10.7122	6.32275	10.9403	15.1042	4.16189	6.94688	15.4303	13.8319	19.4528	1.74269	2.49789	4.10659	-0.285714	0.343646
hsa_circ_0002117	74.3346	105.232	92.2377	74.2788	105.729	76.5788	92.6251	111.367	95.03	88.7845	80.1638	94.9199	103.691	0.225275	0.458992
hsa_circ_0002120	483.175	320.106	400.193	437.612	296.856	374.154	393.657	426.682	471.564	426.465	365.529	408.156	369.08	-0.104396	0.736951
hsa_circ_0002122	45.9125	54.8213	35.333	80.0369	37.7605	46.6132	57.8907	67.0883	76.5875	42.3971	73.6287	43.9629	90.345	0.346154	0.247007
hsa_circ_0002124	4407.6	5499.15	5980.95	6798.53	5859.85	4632.18	5878.6	6586.73	5657.48	6527.65	4804.16	5831.08	4709.24	-0.010989	0.978311
hsa_circ_0002131	6.12167	18.2738	9.29816	12.0919	12.1995	18.7285	20.8406	22.1392	8.19665	22.4455	9.5848	8.99241	0	-0.0934066	0.764582
hsa_circ_0002133	9.18251	14.493	8.18238	12.0919	5.22838	4.16189	20.8406	22.1392	5.12291	18.954	5.22807	8.49284	0	-0.285714	0.343646
hsa_circ_0002136	35.8555	37.1777	50.9539	27.6386	56.9312	27.0523	32.4188	11.405	32.5305	20.4504	0	34.4709	27.7195	-0.527473	0.0673418
hsa_circ_0002138	55.095	80.0266	31.2418	85.2191	0	46.197	74.8719	30.1898	54.8151	71.3269	40.0819	62.9469	85.7251	0.126374	0.682632
hsa_circ_0002140	272.414	349.092	255.141	172.742	235.277	327.957	253.175	489.745	381.657	195.525	354.202	166.36	274.115	0.021978	0.949418
hsa_circ_0002141	19.6768	14.493	26.0348	19.0016	34.2749	24.5552	12.35	20.1265	21.0039	31.9225	13.9415	15.9865	0	-0.302198	0.315391
hsa_circ_0002143	24.0494	25.2052	15.9928	13.8193	16.847	17.4799	0	22.81	17.9302	28.9298	24.8333	16.4861	22.0729	0.10989	0.723248
hsa_circ_0002144	17.4905	11.3423	21.9436	18.4258	13.9423	20.8095	23.1563	11.405	21.2601	3.49152	13.0702	24.9789	22.0729	0.252747	0.404328
hsa_circ_0002146	25.7985	35.9174	29.7541	13.8193	26.7228	15.399	32.4188	46.9618	22.7969	0	44.8743	27.9764	28.2328	0.0714286	0.820632
hsa_circ_0002154	103.194	156.902	126.455	125.525	115.024	90.313	101.116	91.2401	95.5422	117.714	94.541	100.415	93.425	-0.587912	0.038107
hsa_circ_0002157	76.9582	103.341	51.3258	92.1288	101.663	52.0236	63.2938	166.379	94.7738	115.719	70.1433	86.9267	39.0126	-0.0989011	0.75073
hsa_circ_0002158	144.297	172.656	150.258	112.858	174.86	154.406	127.745	150.278	176.74	130.683	141.158	139.882	152.971	-0.104396	0.736951
hsa_circ_0002162	47.2243	50.4104	43.1434	51.8225	0	37.457	57.5047	28.848	51.9975	59.8547	53.5877	60.9486	52.8724	0.60989	0.03029
hsa_circ_0002164	43.289	26.4655	38.3084	26.487	41.2461	39.9542	46.6985	18.7847	41.4956	24.4407	59.6872	0	44.1459	0.0549451	0.863236
hsa_circ_0002165	24.9239	10.0821	17.4805	0	9.29489	8.32378	13.8938	10.0633	5.12291	14.9637	9.14913	5.99494	29.7728	-0.115385	0.709625
hsa_circ_0002167	382.604	199.121	225.015	235.504	265.485	232.234	229.247	254.265	300.202	232.436	196.053	544.541	226.376	0.00549451	0.99277
hsa_circ_0002168	8.30798	11.9725	8.5543	21.3048	8.71396	12.4857	16.9813	0	8.96509	7.98063	10.0205	12.4895	15.3997	0.17033	0.578544
hsa_circ_0002172	4.80988	8.1917	0	19.0016	5.22838	3.32951	6.94688	4.0253	2.8176	9.97578	10.4561	2.49789	7.69986	0.0494505	0.877523
hsa_circ_0002175	25.3612	30.8764	33.4734	21.3048	18.5898	19.9771	23.1563	8.72148	33.8112	38.4068	19.1696	30.4743	26.6929	0.0549451	0.863236
hsa_circ_0002178	192.395	202.902	169.226	232.049	189.964	145.25	164.795	192.544	245.643	272.838	178.626	172.355	179.15	-0.0549451	0.863236
hsa_circ_0002179	61.2167	60.4925	41.2838	38.0031	48.7982	64.0931	43.9969	0	20.7478	23.9419	21.348	43.4633	88.2917	-0.236264	0.436693
hsa_circ_0002180	4.80988	14.493	3.34734	9.21288	12.1995	6.65903	2.31563	8.72148	9.47738	9.47699	12.1988	8.99241	17.453	0.340659	0.254998
hsa_circ_0002186	8.74525	12.6026	16.3648	33.3967	13.3614	20.3933	8.87657	4.69618	33.0428	19.9516	16.9912	32.4726	15.913	0.307692	0.306287
hsa_circ_0002190	423.707	332.709	333.246	365.06	373.538	259.286	324.574	403.872	326.329	348.654	301.921	285.259	355.22	-0.368132	0.21663
hsa_circ_0002195	0	6.93143	15.249	29.3661	12.7805	9.57235	7.71876	22.81	11.0143	12.9685	17.4269	5.49536	17.453	0.269231	0.373301
hsa_circ_0002199	118.498	81.917	103.396	108.251	98.1773	82.8216	102.274	73.7972	94.7738	101.753	78.8568	82.4305	84.6985	-0.483516	0.0970371
hsa_circ_0002203	9.61977	19.534	8.92623	19.0016	6.97117	17.0638	12.7359	9.39237	8.4528	24.9395	14.3772	11.9899	15.3997	0.0879121	0.778501
hsa_circ_0002211	72.5855	48.52	75.501	61.0353	40.0842	0	86.836	46.9618	48.1553	62.8474	68.4006	74.4372	90.8584	0.252747	0.404328
hsa_circ_0002215	90.5133	91.999	74.3853	89.8256	63.9024	71.1683	71.0126	145.582	63.0118	97.2639	44.0029	57.4515	83.1585	-0.368132	0.21663
hsa_circ_0002216	17.4905	22.0546	17.4805	20.1532	23.2372	11.6533	16.5953	22.1392	24.0777	24.4407	9.5848	15.4869	2.0533	-0.291209	0.334071
hsa_circ_0002218	10.4943	6.93143	4.09119	14.3951	6.97117	4.16189	0	15.4303	5.6352	3.49152	0.871345	4.49621	2.56662	-0.5	0.0849828
hsa_circ_0002220	543.517	343.421	692.155	390.972	467.068	824.887	644.516	177.113	553.274	425.966	466.17	620.976	785.899	0.197802	0.517155
hsa_circ_0002221	78.7072	73.7253	27.8945	83.4917	70.8735	37.457	0	93.9237	58.6573	111.23	58.3801	49.9579	56.979	-0.142857	0.642829
hsa_circ_0002226	9.61977	13.2327	18.2244	31.0935	11.6186	15.399	20.0688	3.35442	17.4179	11.9709	17.4269	16.9857	8.21319	-0.10989	0.723248
hsa_circ_0002227	0	15.1231	10.042	9.21288	15.6851	9.98854	7.71876	16.7721	9.73353	9.47699	11.3275	11.4903	17.453	0.373626	0.209431
hsa_circ_0002228	0	107.752	120.504	93.2804	167.308	62.8446	115.009	104.658	125.511	111.23	101.947	153.87	167.344	0.483516	0.0970371
hsa_circ_0002231	65.5893	38.438	60.9959	65.066	66.807	83.2378	69.8547	22.81	75.0506	51.8741	53.1521	49.9579	75.4586	0.043956	0.891847
hsa_circ_0002232	111.065	83.1772	147.283	48.3676	123.738	165.643	94.9407	30.8606	112.96	109.235	116.325	103.413	142.191	0.0989011	0.75073
hsa_circ_0002238	444.258	339.64	486.48	316.117	376.443	498.178	394.814	252.923	418.286	349.651	433.93	410.154	505.624	0.17033	0.578544
hsa_circ_0002241	13.1179	8.82183	7.0666	13.2435	4.06651	7.90759	14.2797	10.7341	5.6352	7.98063	9.14913	0	13.8598	-0.0604396	0.848989
hsa_circ_0002247	0	36.5476	23.8033	42.0338	44.7317	35.7923	16.5953	41.5948	37.1411	21.9467	37.9035	36.9688	40.5526	0.263736	0.383492
hsa_circ_0002260	155.228	71.2047	130.174	92.7046	127.224	198.522	131.219	38.9112	98.1037	86.2905	108.483	161.364	148.864	0.0934066	0.764582
hsa_circ_0002263	8.74525	28.986	8.92623	27.6386	23.8182	8.32378	0	47.6327	26.383	23.9419	14.8129	8.49284	7.18654	-0.252747	0.404328
hsa_circ_0002266	0	175.806	283.408	222.837	162.661	249.297	271.314	130.822	214.65	212.983	185.161	264.277	283.355	0.324176	0.279927
hsa_circ_0002274	66.9011	43.479	39.7961	73.1272	0	41.6189	53.6454	52.9998	44.3132	77.8111	36.5965	30.9739	64.6788	-0.0659341	0.834786
hsa_circ_0002275	50.7224	52.931	45.375	60.4595	67.388	38.2894	60.9782	32.2024	51.2291	40.4019	38.7749	45.4617	0	-0.505495	0.0812151
hsa_circ_0002278	139.487	158.163	115.669	135.314	167.308	91.9778	109.992	217.366	100.153	99.7578	79.2924	152.371	124.224	-0.313187	0.297341
hsa_circ_0002279	0	17.6437	8.5543	11.5161	13.3614	7.90759	5.01719	18.7847	8.96509	4.4891	11.7632	8.49284	7.18654	-0.104396	0.736951
hsa_circ_0002280	103.631	70.5746	76.9887	78.3095	79.5875	111.955	76.4157	32.8733	87.8579	73.322	76.6784	51.9562	86.7518	-0.225275	0.458992
hsa_circ_0002283	37.1673	28.3559	28.6383	59.3079	34.2749	10.8209	25.4719	32.2024	31.5059	45.8886	28.7544	26.4777	12.8331	-0.296703	0.324652
hsa_circ_0002290	0	171.395	125.339	82.3401	159.175	89.0645	82.9766	181.809	112.704	85.7917	130.266	83.4296	96.5049	0.0549451	0.863236
hsa_circ_0002294	14.8669	5.04104	11.1578	14.9709	13.3614	13.3181	7.71876	8.72148	9.47738	8.47942	9.14913	10.9907	21.5596	-0.0549451	0.863236
hsa_circ_0002296	7.43346	17.6437	4.09119	10.9403	7.5521	4.16189	5.78907	2.68353	2.04916	7.48184	3.48538	4.99579	0	-0.598901	0.0340307
hsa_circ_0002299	37.6046	45.9995	47.2346	87.5224	60.9977	38.2894	58.6625	68.4301	55.8397	95.2687	72.7573	31.973	17.9663	-0.010989	0.978311
hsa_circ_0002300	24.4867	20.7943	13.7613	20.729	12.1995	12.9019	19.2969	37.5695	25.3584	34.9152	26.576	15.9865	0	0.032967	0.920585
hsa_circ_0002301	108.004	121.615	159.928	142.8	94.1108	141.088	141.253	38.9112	134.476	74.3196	147.693	112.905	229.456	0.120879	0.696085
hsa_circ_0002303	8.30798	10.7122	21.5717	19.5774	13.3614	4.57808	8.10469	8.72148	6.65978	6.98305	7.40644	2.99747	4.10659	-0.758242	0.00398061
hsa_circ_0002307	28.422	30.2463	36.8207	24.1838	20.3326	31.2142	47.8563	17.443	25.3584	22.4455	0	28.476	30.2861	-0.203297	0.505255
hsa_circ_0002317	22.3004	13.2327	8.18238	17.85	11.6186	14.1504	8.10469	8.72148	11.2704	8.47942	11.3275	7.99326	5.13324	-0.692308	0.0111472
hsa_circ_0002319	448.194	255.203	330.642	172.742	307.312	412.86	368.957	238.834	241.289	232.436	387.749	368.189	413.226	0.0659341	0.834786
hsa_circ_0002321	21.4259	21.4244	10.4139	34.5483	26.1419	5.41046	19.6828	32.8733	7.42822	22.4455	9.5848	16.9857	4.61992	-0.423077	0.1516
hsa_circ_0002322	41.9772	34.027	24.5471	40.8822	56.3503	48.2779	46.3125	36.2277	34.3235	45.8886	42.6959	33.9713	20.0196	-0.175824	0.566024
hsa_circ_0002330	38.0418	35.2873	47.9785	48.3676	20.9135	47.0294	25.4719	20.7974	37.6534	38.4068	50.1024	23.9798	44.6592	-0.0164835	0.96386
hsa_circ_0002338	45.038	58.6021	30.126	57.0047	38.9224	34.5437	46.3125	26.1645	39.9587	53.8692	39.6462	47.9595	54.4124	0.0659341	0.834786
hsa_circ_0002340	24.9239	34.6572	14.1332	23.608	18.0088	17.8961	0	13.4177	20.4916	36.9104	25.7047	14.9874	25.6662	0.0659341	0.834786
hsa_circ_0002349	90.9506	72.465	89.6342	143.951	102.825	74.4978	61.7501	87.2148	96.5668	103.249	69.7076	96.9182	124.738	0.192308	0.529185
hsa_circ_0002350	355.057	403.283	439.989	513.042	589.064	333.367	353.905	556.833	349.382	283.312	409.968	423.143	351.627	-0.274725	0.363262
hsa_circ_0002351	226.939	235.039	249.191	302.298	273.618	191.863	253.175	324.037	245.131	271.84	232.214	293.253	242.802	0.175824	0.566024
hsa_circ_0002353	10.4943	8.1917	6.32275	17.85	14.5233	2.91332	7.33282	11.405	7.42822	6.48426	7.84211	4.49621	5.64657	-0.467033	0.11026
hsa_circ_0002356	23.1749	35.2873	12.2736	23.0322	22.6563	10.8209	16.2094	16.7721	13.0634	23.4431	17.8626	12.989	7.18654	-0.450549	0.124701
hsa_circ_0002359	324.886	271.586	335.106	244.717	261.419	268.026	317.241	168.392	309.936	214.479	313.249	308.74	266.415	-0.258242	0.393835
hsa_circ_0002360	53.346	56.0816	45.0031	48.9434	43.5698	58.2665	33.1907	85.2022	70.6961	61.8499	51.8451	28.9756	71.8654	0.208791	0.493486
hsa_circ_0002365	104.068	81.2868	105.255	46.0644	105.148	67.4226	136.622	57.0251	68.3908	58.3583	51.4094	122.397	0	-0.324176	0.279927
hsa_circ_0002368	13.5551	25.2052	15.6209	15.5467	19.7516	14.1504	6.56094	4.69618	20.2355	16.9588	8.71345	4.49621	10.7798	-0.456044	0.119749
hsa_circ_0002369	6.55893	10.7122	8.5543	10.9403	12.1995	12.4857	14.2797	23.4809	12.295	11.9709	5.66375	5.99494	5.13324	-0.208791	0.493486
hsa_circ_0002371	5.68441	25.8353	5.57889	17.85	14.5233	2.49713	11.9641	15.4303	16.9056	21.9467	10.4561	0	4.10659	-0.274725	0.363262
hsa_circ_0002372	59.4677	56.7117	60.2521	51.8225	0	54.1046	65.2235	36.2277	87.0895	42.3971	46.617	75.4364	47.2258	-0.0989011	0.75073
hsa_circ_0002373	7.43346	17.6437	2.60348	8.06127	6.97117	7.90759	16.5953	7.37972	2.30531	6.98305	7.40644	6.9941	6.15989	-0.406593	0.169504
hsa_circ_0002377	0	8.82183	3.34734	17.2742	11.6186	5.41046	19.6828	16.1012	8.4528	40.9007	21.348	8.49284	4.61992	0.302198	0.315391
hsa_circ_0002379	0	23.3148	18.2244	16.6983	18.0088	15.8152	11.1922	23.4809	24.8461	8.97821	16.5556	18.984	19.5063	0.21978	0.470353
hsa_circ_0002387	97.0722	183.998	99.6762	159.498	114.443	98.6368	154.375	336.783	170.081	236.426	147.257	93.9208	109.851	0.0384615	0.906202
hsa_circ_0002394	50.2852	26.4655	30.498	29.3661	24.3991	34.9599	29.7172	3.35442	21.2601	42.3971	22.2193	28.9756	41.0659	-0.159341	0.603931
hsa_circ_0002398	87.4525	117.834	64.3432	70.824	88.8824	36.6246	109.992	317.999	56.6081	72.3244	76.2427	69.4414	55.9523	-0.32967	0.271458
hsa_circ_0002401	141.673	163.834	88.5185	135.314	160.918	120.695	151.674	141.556	123.974	92.276	103.69	149.874	102.151	-0.346154	0.247007
hsa_circ_0002402	17.4905	17.0135	7.43853	0	13.3614	4.57808	6.56094	18.7847	5.6352	14.4649	12.1988	15.4869	10.2665	-0.043956	0.891847
hsa_circ_0002403	5.24715	5.04104	9.29816	5.18225	0	3.32951	6.94688	16.7721	3.32989	6.48426	3.04971	4.99579	7.18654	-0.0274725	0.934992
hsa_circ_0002406	73.8973	5.04104	29.3822	8.63708	70.8735	0	53.2594	120.759	1.28073	34.4165	61.4299	43.9629	56.979	0.120879	0.696085
hsa_circ_0002407	20.1141	72.465	36.8207	0	91.787	44.9484	42.8391	114.721	32.7866	36.9104	43.5673	52.4558	42.0926	0.181319	0.553622
hsa_circ_0002412	65.5893	96.41	79.2203	71.9756	0	43.2837	74.486	116.734	74.026	56.3632	36.1608	78.4338	90.345	0.0274725	0.934992
hsa_circ_0002417	13.1179	11.9725	6.32275	16.1225	13.9423	7.90759	15.8235	18.1139	10.2458	0	3.92105	8.49284	14.8864	-0.175824	0.566024
hsa_circ_0002421	8.30798	5.67117	10.042	0	4.64744	4.99427	7.33282	6.70883	6.14749	4.98789	6.09942	7.49368	6.67321	-0.00549451	0.99277
hsa_circ_0002431	59.0304	81.917	52.0697	74.2788	78.4256	38.2894	90.6954	98.6199	64.0364	114.722	88.0059	49.4583	48.2525	0.00549451	0.99277
hsa_circ_0002433	10.4943	26.4655	36.8207	12.0919	19.1707	18.7285	13.8938	44.9492	12.5511	19.9516	9.14913	25.4785	19.5063	0.032967	0.920585
hsa_circ_0002435	1.74905	17.0135	7.0666	13.8193	7.5521	2.49713	5.78907	22.1392	2.04916	10.4746	3.48538	1.99831	0	-0.351648	0.239175
hsa_circ_0002439	16.1787	8.82183	12.2736	27.6386	14.5233	10.4047	10.0344	0	10.7581	16.46	12.6345	11.9899	12.3198	-0.032967	0.920585
hsa_circ_0002448	41.1027	73.0951	37.1926	76.0063	63.3214	32.8789	40.9094	63.063	53.5344	36.9104	27.8831	55.4532	18.4797	-0.489011	0.0928917
hsa_circ_0002454	7839.68	8042.35	6548.51	6074.74	8641.92	6054.72	6448.25	6803.43	7001.22	5965.02	6603.06	7734.48	7640.32	-0.159341	0.603931
hsa_circ_0002457	104.068	107.122	85.543	83.4917	102.825	101.134	87.2219	0	113.729	145.646	95.4123	115.902	104.205	0.32967	0.271458
hsa_circ_0002462	114.563	146.19	104.883	108.827	176.603	107.377	117.711	108.683	124.231	107.738	100.205	96.4187	131.924	-0.28022	0.353376
hsa_circ_0002464	3.06084	28.3559	7.81045	17.85	11.0377	7.90759	7.71876	18.1139	12.5511	6.48426	11.7632	8.49284	5.13324	-0.120879	0.696085
hsa_circ_0002465	124.62	84.4375	116.785	59.8837	75.521	66.1741	85.2923	99.9616	103.739	139.661	71.4503	81.4313	294.135	0.153846	0.616791
hsa_circ_0002466	22.7376	20.1642	44.6312	49.5192	25.5609	17.0638	34.7344	24.8227	27.6637	23.4431	30.0614	17.9848	16.4264	-0.28022	0.353376
hsa_circ_0002473	37.6046	400.133	259.976	76.0063	71.4545	261.367	41.6813	117.405	38.1657	88.2857	30.0614	46.4608	42.0926	-0.351648	0.239175
hsa_circ_0002474	93.5741	80.6567	98.9324	98.4627	113.281	156.903	60.9782	47.6327	107.325	113.724	98.0264	98.417	130.898	0.269231	0.373301
hsa_circ_0002478	0	119.095	69.9221	127.829	103.987	60.3474	88.3798	197.911	108.606	92.276	85.3919	92.9216	48.7658	-0.043956	0.891847
hsa_circ_0002479	13.5551	24.5751	12.2736	12.0919	7.5521	0	14.2797	12.7468	13.5757	24.9395	21.7836	18.4844	13.8598	0.406593	0.169504
hsa_circ_0002480	28.8593	23.945	16.3648	23.608	16.847	28.717	15.0516	28.1771	11.2704	22.9443	14.8129	19.9831	37.4727	-0.159341	0.603931
hsa_circ_0002483	97.5095	93.8894	118.644	81.1885	124.319	145.25	45.1547	76.4807	103.995	116.218	138.98	114.404	187.363	0.373626	0.209431
hsa_circ_0002485	80.4563	25.2052	60.624	24.1838	45.8935	0	39.7516	19.4556	46.6185	60.8523	67.5293	51.9562	4.61992	-0.0714286	0.820632
hsa_circ_0002486	4.37262	8.82183	1.85963	0	2.32372	7.4914	12.35	17.443	8.70895	17.4576	11.7632	1.99831	4.10659	0.247253	0.41497
hsa_circ_0002489	16.616	10.0821	6.69467	9.21288	18.0088	7.4914	5.01719	14.0886	3.58604	6.48426	5.22807	12.989	2.56662	-0.527473	0.0673418
hsa_circ_0002490	1069.98	2111.57	1645.03	1988.83	2098.9	1626.05	1206.83	2113.28	1413.67	1200.59	1589.33	1610.14	1044.1	-0.39011	0.188772
hsa_circ_0002491	27.1103	39.0681	36.0768	28.7903	42.9889	25.3875	23.5422	26.1645	26.1268	41.8983	31.8041	40.9654	44.1459	0.263736	0.383492
hsa_circ_0002492	140.361	325.147	287.871	308.631	402.585	206.014	175.216	424.669	247.18	184.053	210.866	327.724	162.724	-0.0769231	0.80653
hsa_circ_0002496	24.0494	42.8489	18.2244	26.487	42.9889	19.5609	17.3672	64.4048	32.0182	33.9177	35.7252	27.9764	0	-0.032967	0.920585
hsa_circ_0002498	14.4297	15.7533	24.1752	20.729	15.6851	9.15616	10.8063	4.0253	18.9548	13.9661	0	10.9907	12.3198	-0.532967	0.0641622
hsa_circ_0002499	7.43346	2.52052	13.7613	14.9709	12.1995	9.15616	13.1219	16.1012	19.4671	17.9564	17.8626	6.49452	5.13324	0.208791	0.493486
hsa_circ_0002500	8.30798	17.0135	6.32275	12.6677	17.4279	4.99427	2.70156	12.0759	7.94051	11.9709	10.0205	14.9874	10.2665	0.010989	0.978311
hsa_circ_0002501	35.4182	18.9039	29.3822	64.4902	33.113	7.90759	27.7875	17.443	19.4671	35.9128	20.4766	17.9848	0	-0.456044	0.119749
hsa_circ_0002502	312.643	174.546	352.214	0	223.658	435.334	280.191	65.0757	274.332	194.528	238.749	272.27	359.327	0.0879121	0.778501
hsa_circ_0002503	10.057	14.493	4.83504	14.3951	6.39024	19.5609	19.2969	10.7341	14.3441	39.4043	13.9415	0	22.0729	0.225275	0.458992
hsa_circ_0002505	250.551	318.846	224.272	291.933	250.962	185.62	242.755	581.656	237.959	272.838	252.69	231.804	199.17	-0.236264	0.436693
hsa_circ_0002506	3.93536	5.04104	6.69467	19.0016	4.06651	4.57808	10.4203	0	8.19665	6.98305	2.17836	4.99579	7.69986	0.0604396	0.848989
hsa_circ_0002510	89.6388	68.6842	81.8238	139.921	74.3591	99.053	90.3094	43.6074	78.8928	50.3777	105.433	70.4406	148.864	0.0769231	0.80653
hsa_circ_0002513	118.498	97.0401	113.438	130.708	141.747	100.718	93.011	95.2654	90.9316	121.705	153.357	132.888	152.971	0.346154	0.247007
hsa_circ_0002525	3.4981	20.1642	6.69467	18.4258	12.7805	9.15616	9.26251	21.4683	2.8176	12.9685	10.8918	10.9907	3.59327	-0.0714286	0.820632
hsa_circ_0002528	63.403	33.3969	62.8555	59.8837	0	49.1103	42.0672	32.8733	45.0816	53.8692	24.8333	70.9402	19.5063	-0.258242	0.393835
hsa_circ_0002532	10.4943	24.5751	26.4068	9.78869	33.694	11.2371	13.5078	57.0251	24.3338	28.9298	13.0702	14.9874	25.1529	0.208791	0.493486
hsa_circ_0002533	8.74525	11.9725	7.0666	16.1225	23.8182	14.1504	13.8938	16.7721	14.8564	23.9419	17.4269	14.9874	6.15989	0.274725	0.363262
hsa_circ_0002537	36.2928	35.9174	47.9785	25.9112	33.113	47.4456	40.1375	29.5189	61.4749	36.9104	33.1111	47.9595	35.9327	0.104396	0.736951
hsa_circ_0002538	1544.41	1364.86	1306.95	1313.99	1160.12	1135.78	1384.36	1162.64	1306.34	1606.6	1321.83	1234.96	1331.56	-0.0769231	0.80653
hsa_circ_0002539	25.7985	27.7257	16.3648	14.9709	16.2661	16.2314	25.4719	7.37972	16.9056	37.908	16.1199	29.4751	17.9663	0.0824176	0.792486
hsa_circ_0002551	351.122	538.131	428.087	431.854	665.166	446.571	443.057	474.985	462.855	485.821	545.027	410.154	398.339	0.0274725	0.934992
hsa_circ_0002552	20.5513	8.82183	13.7613	17.85	7.5521	22.4742	18.525	0	10.502	14.9637	19.1696	13.9882	25.1529	0.203297	0.505255
hsa_circ_0002553	18.8023	20.1642	22.3156	52.9741	29.6275	49.5265	53.2594	21.4683	28.176	40.4019	34.4181	33.9713	46.7125	0.417582	0.157419
hsa_circ_0002554	18.365	15.7533	19.3402	24.1838	27.8847	17.4799	11.1922	21.4683	21.2601	29.9274	17.8626	17.4853	4.10659	-0.153846	0.616791
hsa_circ_0002560	150.418	129.807	126.083	167.559	106.891	139.423	131.219	132.835	119.876	151.632	150.743	112.905	131.924	-0.0274725	0.934992
hsa_circ_0002561	8.30798	5.04104	14.5051	4.60644	0	18.3123	16.9813	11.405	9.73353	6.98305	16.5556	4.49621	23.6129	0.274725	0.363262
hsa_circ_0002564	65.5893	67.424	41.2838	95.0078	74.94	37.8732	0	58.3669	49.6922	84.2954	71.886	38.9671	98.0449	0.120879	0.696085
hsa_circ_0002565	33.6692	10.0821	54.3012	38.0031	30.7893	34.9599	35.1203	0	27.6637	18.4552	50.538	35.4701	20.533	-0.0824176	0.792486
hsa_circ_0002566	71.711	106.492	58.3924	77.7337	121.995	62.0122	76.0297	248.227	82.735	118.213	68.4006	83.4296	50.8191	-0.0384615	0.906202
hsa_circ_0002569	191.958	192.19	133.15	149.133	109.215	194.36	148.586	46.9618	168.288	165.099	211.737	113.404	235.616	0.142857	0.642829
hsa_circ_0002570	26.673	32.7668	29.3822	53.5499	28.4656	36.2085	53.6454	26.8353	33.2989	65.8402	21.7836	26.9772	25.1529	-0.214286	0.481851
hsa_circ_0002577	34.1065	37.8078	23.8033	16.6983	33.694	0	26.6297	55.0124	29.4567	28.9298	26.1404	25.9781	18.993	-0.258242	0.393835
hsa_circ_0002578	13.1179	25.2052	5.95082	21.8806	8.13303	6.65903	1.92969	0	12.295	17.9564	19.1696	9.49199	7.18654	-0.148352	0.629758
hsa_circ_0002584	37.1673	34.6572	19.3402	0	38.9224	38.7056	17.7531	18.1139	24.59	27.4334	58.8158	38.4676	49.7924	0.362637	0.223987
hsa_circ_0002590	299.087	256.463	373.414	307.48	361.339	368.744	284.436	324.708	317.108	251.39	434.366	302.245	298.241	-0.032967	0.920585
hsa_circ_0002594	82.6426	127.916	68.0625	138.193	95.8535	42.8675	81.0469	113.379	106.557	94.2712	75.8071	69.941	70.8387	-0.296703	0.324652
hsa_circ_0002597	34.981	23.3148	35.7049	33.3967	40.0842	43.6999	37.05	0	41.4956	41.3995	36.5965	43.9629	49.2791	0.659341	0.0171303
hsa_circ_0002600	17.0532	0	23.8033	67.3692	42.9889	27.0523	33.1907	46.9618	27.4076	26.9346	33.5468	26.4777	13.3464	0.0879121	0.778501
hsa_circ_0002601	418.023	370.517	447.055	266.022	485.077	348.35	277.489	307.265	452.865	468.363	443.079	373.685	335.201	0.021978	0.949418
hsa_circ_0002603	25.7985	21.4244	34.2172	35.6999	31.3703	36.6246	16.5953	18.7847	28.6883	40.4019	30.9328	19.4836	10.7798	-0.274725	0.363262
hsa_circ_0002605	13.1179	25.8353	17.4805	33.3967	19.1707	7.90759	6.94688	28.1771	11.7827	11.4722	16.1199	13.9882	13.8598	-0.274725	0.363262
hsa_circ_0002610	21.8631	28.3559	24.9191	33.3967	26.7228	19.1447	26.6297	64.4048	21.7724	46.3874	35.2895	26.9772	25.6662	0.236264	0.436693
hsa_circ_0002611	10.057	8.82183	16.7367	0	11.0377	4.99427	13.8938	2.68353	11.5265	8.97821	10.0205	8.49284	13.8598	0.0274725	0.934992
hsa_circ_0002614	6.12167	25.8353	10.7859	18.4258	24.3991	9.98854	8.87657	43.6074	9.98967	14.4649	20.4766	16.9857	10.2665	0.0549451	0.863236
hsa_circ_0002620	144.734	67.424	121.62	69.0966	181.831	209.343	246.228	99.9616	63.2679	66.339	172.526	107.909	156.564	0	1
hsa_circ_0002622	101.882	66.7938	62.4836	105.372	41.827	77.8274	67.5391	20.1265	50.2045	75.3172	66.2223	60.449	80.5919	-0.197802	0.517155
hsa_circ_0002625	12.6806	15.7533	16.3648	3.45483	26.7228	10.4047	18.525	19.4556	12.8073	16.9588	12.6345	14.4878	22.0729	0.21978	0.470353
hsa_circ_0002631	37.6046	21.4244	12.6455	20.729	20.3326	25.8037	20.0688	9.39237	9.73353	26.4358	30.0614	22.481	18.993	-0.0989011	0.75073
hsa_circ_0002632	17.0532	15.7533	7.0666	14.3951	19.1707	17.8961	6.56094	6.03795	23.0531	9.97578	16.5556	15.4869	10.7798	-0.137363	0.656
hsa_circ_0002634	10.4943	22.0546	5.57889	14.9709	15.1042	8.32378	15.8235	30.8606	8.70895	38.9056	11.3275	16.9857	0	0.032967	0.920585
hsa_circ_0002635	54.6578	93.2593	64.7152	104.221	79.0066	52.4398	0	91.911	50.7168	46.3874	79.7281	46.4608	42.6059	-0.521978	0.0706348
hsa_circ_0002638	860.969	635.802	1082.31	652.387	834.797	958.9	816.258	496.454	806.346	704.29	815.579	848.284	756.64	-0.186813	0.541341
hsa_circ_0002660	59.0304	88.2183	51.6978	85.2191	62.1596	42.4513	37.436	33.5442	42.7763	91.2784	20.9123	53.4549	49.7924	-0.373626	0.209431
hsa_circ_0002661	42.4144	28.986	25.6629	36.2757	24.98	24.139	64.8376	106.67	16.1372	58.8571	23.5263	21.9815	27.2062	-0.291209	0.334071
hsa_circ_0002663	5.24715	1.26026	11.9016	20.1532	9.29489	2.49713	11.5781	13.4177	8.70895	12.4697	6.97076	4.49621	6.67321	0.010989	0.978311
hsa_circ_0002664	0	5.04104	4.46312	7.48547	5.22838	3.7457	12.7359	5.36707	6.14749	2.99274	7.40644	7.49368	8.72651	0.549451	0.055281
hsa_circ_0002665	175.779	280.408	211.254	259.688	291.046	180.21	221.528	317.999	273.051	246.402	219.579	188.841	171.964	-0.186813	0.541341
hsa_circ_0002668	6.12167	3.15065	2.60348	10.9403	2.32372	5.82665	8.87657	0	3.84218	5.48668	3.04971	2.99747	9.75316	-0.0164835	0.96386
hsa_circ_0002671	47.2243	68.0541	49.0943	59.3079	99.3391	31.6304	41.2953	77.1516	65.5732	50.8765	50.538	38.9671	56.4657	-0.0989011	0.75073
hsa_circ_0002675	249.239	245.121	225.759	211.32	195.193	260.951	221.528	146.923	141.905	233.932	182.547	226.309	169.91	-0.478022	0.101312
hsa_circ_0002676	54.6578	73.0951	42.7715	36.8515	80.1684	43.2837	83.7485	61.7213	40.2148	57.3608	54.0234	58.4507	29.2595	-0.181319	0.553622
hsa_circ_0002680	9.18251	8.82183	3.34734	10.9403	4.06651	2.08095	11.1922	0	4.61062	11.4722	10.4561	7.49368	3.59327	0	1
hsa_circ_0002682	6.12167	15.1231	13.3893	8.06127	8.71396	10.8209	13.8938	16.7721	13.8319	18.954	15.2485	12.989	13.8598	0.472527	0.105719
hsa_circ_0002685	19.2395	83.8073	52.4416	65.066	62.7405	58.2665	35.1203	72.4554	43.0324	38.9056	59.2515	38.9671	32.8527	-0.28022	0.353376
hsa_circ_0002687	23.6122	45.9995	33.8453	16.6983	29.6275	28.3009	26.2438	28.1771	30.2252	29.4286	29.1901	34.9705	22.5863	-0.0274725	0.934992
hsa_circ_0002691	7.87072	25.2052	15.6209	14.3951	12.1995	2.49713	13.8938	13.4177	5.6352	10.4746	7.40644	16.4861	12.3198	-0.192308	0.529185
hsa_circ_0002692	574.563	695.034	546.732	538.378	511.8	456.559	678.865	1130.44	531.502	444.421	521.065	437.131	399.366	-0.648352	0.0195814
hsa_circ_0002696	42.8517	23.945	55.7889	28.2144	61.5786	36.2085	67.1532	12.7468	27.6637	49.3801	48.3597	49.9579	39.526	0.0824176	0.792486
hsa_circ_0002711	86.5779	39.6982	106.743	34.5483	73.7782	76.1626	83.7485	99.9616	113.216	120.208	112.839	118.9	106.771	0.71978	0.00749781
hsa_circ_0002722	0	118.465	114.925	174.469	167.308	52.856	83.3626	152.961	69.4154	85.7917	87.5702	82.93	80.0786	-0.208791	0.493486
hsa_circ_0002727	44.6008	49.1502	62.4836	49.5192	46.4744	52.0236	52.4875	18.7847	39.4464	44.891	57.5088	34.4709	71.352	0.010989	0.978311
hsa_circ_0002732	59.0304	53.5611	47.9785	62.7627	91.787	86.1511	64.8376	31.5315	67.8785	65.3414	63.1725	58.9503	78.5386	0.291209	0.334071
hsa_circ_0002733	35.8555	54.1912	56.9047	51.2466	58.0931	76.995	35.8922	65.0757	38.678	47.385	0	59.9494	69.8121	0.175824	0.566024
hsa_circ_0002737	11.3688	10.0821	0	12.6677	4.06651	12.9019	25.4719	35.5568	16.9056	21.4479	13.5059	3.49705	7.18654	0.197802	0.517155
hsa_circ_0002743	159.601	120.355	135.753	223.412	145.233	98.6368	183.706	255.607	130.634	134.673	134.187	211.821	96.5049	-0.17033	0.578544
hsa_circ_0002751	6.12167	0	4.83504	12.6677	8.13303	6.65903	16.5953	14.7594	5.6352	6.48426	12.1988	10.4912	4.61992	0.175824	0.566024
hsa_circ_0002753	10.9316	15.1231	13.3893	45.4886	16.847	3.7457	6.94688	16.7721	14.088	14.4649	19.6053	11.4903	0	-0.159341	0.603931
hsa_circ_0002755	74.7718	37.8078	32.3576	38.5789	55.1884	46.6132	39.3657	50.3163	34.0673	34.9152	37.0322	50.957	39.0126	-0.120879	0.696085
hsa_circ_0002757	19.2395	9.45196	10.4139	19.0016	17.4279	24.5552	20.8406	12.0759	9.73353	10.4746	17.4269	13.9882	0	-0.291209	0.334071
hsa_circ_0002761	22.7376	18.9039	11.5297	33.9725	18.0088	15.8152	22.7703	29.5189	17.9302	15.9613	15.2485	22.9806	23.0996	0.0934066	0.764582
hsa_circ_0002762	370.798	373.667	313.162	270.628	412.461	325.876	231.949	498.466	381.913	354.639	274.038	313.236	272.575	-0.208791	0.493486
hsa_circ_0002766	45.038	87.5881	67.3187	52.3983	98.1773	76.1626	73.7141	115.392	69.9277	47.385	82.7778	67.4431	75.4586	0.137363	0.656
hsa_circ_0002770	134.24	83.1772	143.935	168.711	113.281	201.019	148.586	79.1642	152.919	126.692	106.304	145.877	112.931	-0.115385	0.709625
hsa_circ_0002771	0	330.188	157.697	320.723	210.878	170.638	165.567	383.074	296.104	297.278	140.287	198.333	194.55	0.043956	0.891847
hsa_circ_0002775	300.836	204.162	206.419	226.291	241.086	240.557	230.019	0	230.019	242.91	210.43	216.817	228.943	-0.0769231	0.80653
hsa_circ_0002781	12.6806	6.3013	6.69467	19.0016	9.29489	0	9.64845	20.1265	5.12291	5.48668	9.5848	9.49199	21.0463	0.131868	0.669269
hsa_circ_0002789	160.475	207.313	120.876	249.324	176.022	159.4	170.585	140.886	202.611	233.932	191.26	125.894	205.843	0.0714286	0.820632
hsa_circ_0002793	180.589	113.423	152.118	131.284	80.7494	183.539	138.938	77.1516	87.0895	130.184	121.117	135.386	80.5919	-0.401099	0.175774
hsa_circ_0002795	368.175	164.464	334.734	237.232	232.372	350.431	268.613	105.329	266.904	266.353	310.635	302.745	289.515	-0.00549451	0.99277
hsa_circ_0002798	22.7376	8.82183	17.4805	14.9709	16.2661	22.058	17.7531	0	18.4425	18.954	27.4474	21.4819	11.8065	0.137363	0.656
hsa_circ_0002799	26.2357	35.9174	18.2244	25.9112	26.7228	21.2256	25.4719	16.7721	25.8707	58.3583	19.6053	21.4819	12.8331	-0.423077	0.1516
hsa_circ_0002801	0	37.1777	22.3156	31.6693	22.0754	24.5552	25.8578	27.5062	28.4321	21.9467	27.8831	25.4785	20.533	-0.0769231	0.80653
hsa_circ_0002802	0	27.7257	4.83504	70.824	23.2372	11.6533	34.3485	59.7086	19.2109	32.9201	27.8831	12.4895	7.69986	0.120879	0.696085
hsa_circ_0002808	4.37262	13.8629	13.3893	10.3645	8.71396	6.24284	2.31563	35.5568	14.6003	14.4649	10.8918	11.4903	14.3731	0.406593	0.169504
hsa_circ_0002812	20.9886	25.2052	13.3893	20.1532	28.4656	19.1447	16.5953	37.5695	22.7969	12.4697	10.4561	14.4878	13.3464	-0.516484	0.0740432
hsa_circ_0002818	26.2357	57.972	29.0102	34.5483	35.4368	14.1504	15.0516	29.5189	32.7866	33.4189	29.6257	16.4861	25.6662	-0.28022	0.353376
hsa_circ_0002825	66.0266	35.2873	45.0031	19.0016	38.3414	54.1046	38.2078	28.1771	50.7168	44.3922	39.6462	51.4566	0	-0.153846	0.616791
hsa_circ_0002829	163.973	102.081	133.522	129.556	99.3391	152.741	167.111	0	153.175	123.7	107.175	164.361	183.77	0.274725	0.363262
hsa_circ_0002832	169.658	102.081	250.678	116.313	172.536	219.748	210.722	64.4048	192.621	155.622	176.012	151.872	188.39	0.0494505	0.877523
hsa_circ_0002834	26.2357	30.8764	16.7367	47.216	18.0088	10.8209	29.3313	43.6074	20.2355	16.9588	21.7836	26.9772	8.21319	-0.28022	0.353376
hsa_circ_0002839	168.783	253.312	231.71	289.63	329.388	158.984	235.808	450.834	206.197	172.082	249.205	265.276	187.363	-0.00549451	0.99277
hsa_circ_0002842	63.8403	81.2868	91.1219	120.343	125.481	91.5616	72.5563	132.164	94.2615	167.593	60.1228	66.444	105.231	0.10989	0.723248
hsa_circ_0002847	240.494	364.215	268.159	398.457	347.397	205.597	302.575	354.897	299.69	362.62	223.5	241.796	305.428	-0.137363	0.656
hsa_circ_0002863	67.3384	54.8213	38.6803	77.7337	73.1973	39.1218	43.225	64.4048	64.8048	87.2881	58.3801	43.9629	40.5526	-0.0989011	0.75073
hsa_circ_0002871	188.023	214.244	194.889	124.374	127.224	130.267	180.619	162.354	214.138	127.191	260.532	136.385	188.903	0.021978	0.949418
hsa_circ_0002873	46.7871	45.9995	0	70.2482	92.368	31.2142	42.4532	132.835	50.2045	57.8595	60.5585	69.4414	27.7195	0.131868	0.669269
hsa_circ_0002877	20.5513	17.0135	19.7121	25.3354	21.4944	13.3181	0	36.2277	16.1372	24.9395	17.8626	19.9831	23.0996	0.104396	0.736951
hsa_circ_0002879	17.9278	14.493	8.18238	28.2144	26.7228	17.0638	6.56094	21.4683	21.2601	13.4673	0	11.4903	15.913	-0.302198	0.315391
hsa_circ_0002881	33.6692	17.0135	26.4068	52.9741	0	17.4799	58.6625	57.696	22.2847	39.4043	24.3977	29.9747	24.6396	0.0879121	0.778501
hsa_circ_0002883	319.639	506.625	400.937	701.331	572.798	445.739	675.391	951.313	523.305	545.177	549.819	644.456	424.519	0.269231	0.373301
hsa_circ_0002884	19.2395	9.45196	9.29816	19.5774	22.0754	7.07521	17.3672	23.4809	13.8319	21.9467	0	8.99241	8.21319	-0.318681	0.288555
hsa_circ_0002887	35.8555	33.3969	38.3084	35.1241	27.3037	57.4341	48.6282	61.7213	45.0816	54.8668	58.8158	50.957	46.1992	0.626374	0.0252688
hsa_circ_0002893	24.9239	18.9039	27.5225	0	16.2661	20.3933	12.35	7.37972	15.881	10.9734	11.3275	9.49199	16.9397	-0.478022	0.101312
hsa_circ_0002897	74.3346	51.6707	56.1609	62.7627	49.3791	114.036	62.136	23.4809	83.5034	54.368	54.4591	55.4532	75.972	0.032967	0.920585
hsa_circ_0002903	6673.5	2937.04	4622.67	1706.11	4055.48	4875.66	5897.52	4266.15	2525.34	2374.24	4013.85	4915.85	4055.26	-0.164835	0.591181
hsa_circ_0002906	665.076	507.885	722.653	483.1	647.157	702.527	563.083	439.429	741.285	559.641	686.62	707.403	711.981	0.302198	0.315391
hsa_circ_0002912	76.5209	69.3143	82.5676	153.164	63.9024	121.111	62.5219	40.9239	94.2615	103.748	105.433	79.9326	157.59	0.335165	0.263148
hsa_circ_0002918	34.5437	26.4655	80.3361	28.2144	48.2172	86.5673	54.4172	6.70883	31.2497	36.4116	31.8041	71.9393	66.7321	0.181319	0.553622
hsa_circ_0002919	0	209.833	97.4447	183.106	206.23	69.9198	139.324	257.619	143.698	121.705	125.474	148.874	145.271	0.10989	0.723248
hsa_circ_0002926	473.992	422.818	290.846	427.247	414.784	328.789	348.502	360.935	320.694	381.075	583.366	423.643	642.168	0.225275	0.458992
hsa_circ_0002928	0	59.8624	32.7295	39.1547	42.9889	29.5494	33.1907	41.5948	43.5447	45.8886	53.1521	34.9705	35.4194	0.252747	0.404328
hsa_circ_0002931	276.35	283.559	326.551	329.36	290.465	208.511	325.346	345.505	327.61	320.223	233.521	307.74	258.202	-0.0989011	0.75073
hsa_circ_0002932	7.87072	17.6437	12.6455	17.85	10.4568	9.98854	4.63125	17.443	9.73353	10.4746	14.8129	7.49368	0	-0.401099	0.175774
hsa_circ_0002934	38.4791	40.3283	33.4734	62.7627	65.6452	40.3703	35.5063	69.7719	50.4607	44.3922	45.7456	42.9638	28.7461	0.0769231	0.80653
hsa_circ_0002940	547.452	211.094	527.763	193.47	373.538	561.023	433.794	75.8098	321.463	244.407	427.831	625.472	622.149	0.263736	0.383492
hsa_circ_0002946	327.509	202.902	252.91	219.382	183.574	270.939	234.264	128.81	201.843	231.937	174.705	261.779	256.662	-0.120879	0.696085
hsa_circ_0002947	86.5779	134.848	100.048	229.17	94.1108	92.394	84.1344	252.923	107.069	135.671	88.0059	113.404	59.5456	-0.10989	0.723248
hsa_circ_0002948	31.4829	30.8764	16.3648	47.216	0	35.7923	20.8406	18.7847	34.0673	37.908	23.962	24.4794	39.0126	0.186813	0.541341
hsa_circ_0002950	9.18251	6.93143	13.0174	9.78869	18.0088	4.99427	3.85938	6.70883	5.6352	9.97578	4.35673	0	8.21319	-0.456044	0.119749
hsa_circ_0002951	12.6806	3.78078	4.83504	26.487	17.4279	6.65903	7.33282	13.4177	20.4916	15.9613	7.40644	5.99494	14.3731	0.192308	0.529185
hsa_circ_0002954	162.662	160.053	171.458	124.95	194.612	139.007	153.989	143.569	151.638	156.121	185.161	141.381	214.056	0.0494505	0.877523
hsa_circ_0002955	136.863	129.807	184.847	82.9159	207.392	166.476	126.974	63.063	89.1386	112.228	158.585	82.4305	156.051	-0.269231	0.373301
hsa_circ_0002961	73.0228	47.8899	63.9713	27.0628	63.3214	76.995	70.2407	50.3163	66.3417	67.8353	80.5995	59.9494	84.1852	0.379121	0.202388
hsa_circ_0002965	505.038	451.173	380.852	412.852	700.021	481.947	516.771	449.492	594.001	381.075	588.594	456.615	519.484	0.269231	0.373301
hsa_circ_0002967	22.7376	29.6161	31.2418	16.6983	19.7516	28.3009	35.5063	28.848	34.8358	29.4286	24.3977	19.9831	33.3661	0.186813	0.541341
hsa_circ_0002968	307.395	149.341	309.443	138.769	231.791	330.038	312.996	106.67	185.705	224.455	184.29	341.712	272.575	0.0934066	0.764582
hsa_circ_0002976	613.479	921.881	900.433	887.316	942.269	727.499	664.971	1320.3	867.565	601.54	918.834	733.381	659.108	-0.208791	0.493486
hsa_circ_0002981	131.179	105.232	116.041	139.345	160.337	98.6368	132.377	77.1516	127.048	91.7772	156.407	145.877	167.344	0.302198	0.315391
hsa_circ_0002985	41.9772	33.3969	21.9436	35.1241	35.4368	26.6361	40.5235	68.4301	42.264	65.3414	37.4679	27.9764	38.4993	0.269231	0.373301
hsa_circ_0002995	63.8403	91.999	80.3361	97.8869	85.9777	0	91.8532	150.949	119.108	82.3002	94.541	89.4246	80.5919	0.197802	0.517155
hsa_circ_0003016	9.18251	25.8353	10.4139	24.1838	22.0754	16.2314	18.1391	12.7468	22.7969	23.9419	27.0117	37.4684	36.9593	0.631868	0.0237434
hsa_circ_0003018	15.3042	10.0821	1.85963	25.3354	15.1042	9.57235	17.7531	27.5062	10.7581	13.9661	13.0702	13.9882	11.2931	0.00549451	0.99277
hsa_circ_0003020	80.4563	124.766	141.704	75.4305	101.663	117.782	0	55.0124	76.3313	95.7675	79.7281	85.9275	77.5119	-0.346154	0.247007
hsa_circ_0003021	20.5513	42.8489	15.9928	40.8822	30.7893	10.8209	19.2969	69.7719	37.6534	33.9177	28.7544	19.4836	0	-0.21978	0.470353
hsa_circ_0003028	77.3954	153.752	111.95	69.6724	84.8159	74.914	69.0829	128.81	105.532	209.491	68.8363	103.912	83.1585	-0.0494505	0.877523
hsa_circ_0003030	14.8669	8.1917	20.084	13.8193	10.4568	11.6533	7.71876	7.37972	12.0388	21.4479	11.3275	15.4869	7.18654	-0.164835	0.591181
hsa_circ_0003032	17.9278	5.04104	7.43853	0	13.3614	8.73997	10.8063	9.39237	16.9056	15.4625	9.5848	5.99494	18.4797	0.302198	0.315391
hsa_circ_0003036	33.6692	66.7938	27.5225	80.6127	0	36.6246	30.4891	120.759	46.8746	57.8595	30.4971	54.4541	17.9663	-0.0659341	0.834786
hsa_circ_0003045	101.445	47.2598	94.0973	65.066	40.0842	105.296	105.361	63.7339	74.5383	86.2905	56.2018	82.93	64.1655	-0.115385	0.709625
hsa_circ_0003054	15.3042	6.93143	9.67008	0	10.4568	12.4857	22.7703	16.1012	9.22124	19.9516	9.14913	3.49705	10.2665	-0.010989	0.978311
hsa_circ_0003057	34.1065	47.2598	64.7152	92.1288	40.0842	59.0989	53.2594	15.4303	49.1799	46.3874	51.4094	49.9579	100.612	0.203297	0.505255
hsa_circ_0003062	24.9239	27.7257	23.8033	36.2757	21.4944	17.4799	0	10.0633	19.2109	14.4649	20.9123	15.4869	25.6662	-0.434066	0.140407
hsa_circ_0003066	9.18251	5.04104	14.5051	0	5.80931	4.16189	1.54375	18.7847	8.4528	16.46	8.71345	8.99241	13.3464	0.302198	0.315391
hsa_circ_0003068	17.9278	24.5751	6.32275	42.6096	18.0088	1.24857	13.5078	23.4809	3.32989	29.9274	3.92105	0	9.75316	-0.401099	0.175774
hsa_circ_0003075	10.9316	1.89039	10.7859	0	15.1042	5.41046	13.5078	8.0506	17.4179	2.49395	21.7836	9.99157	22.0729	0.434066	0.140407
hsa_circ_0003079	14.4297	11.9725	4.83504	33.9725	6.97117	14.1504	11.5781	12.0759	13.8319	12.4697	12.6345	9.49199	0	-0.291209	0.334071
hsa_circ_0003081	9.61977	13.2327	31.9857	14.3951	19.7516	19.9771	22.3844	8.0506	15.6249	17.4576	20.9123	40.9654	18.4797	0.351648	0.239175
hsa_circ_0003089	7.43346	7.56157	5.95082	3.45483	1.16186	4.99427	3.85938	0	7.94051	9.97578	11.3275	7.99326	10.2665	0.56044	0.0498861
hsa_circ_0003093	7.87072	17.0135	12.6455	9.21288	13.3614	12.4857	19.2969	30.8606	12.8073	13.9661	5.66375	10.9907	3.07994	-0.214286	0.481851
hsa_circ_0003100	10.057	9.45196	32.3576	14.9709	30.7893	20.8095	26.2438	12.7468	20.4916	18.4552	0	30.9739	41.5793	0.296703	0.324652
hsa_circ_0003101	3.06084	9.45196	18.5963	32.2451	21.4944	0	44.7688	17.443	29.2006	28.431	7.40644	11.9899	19.5063	0.153846	0.616791
hsa_circ_0003103	10.9316	59.8624	31.9857	28.2144	60.9977	29.9656	17.3672	0	29.2006	19.4528	35.2895	21.4819	14.8864	-0.241758	0.425759
hsa_circ_0003108	66.0266	37.8078	0	51.2466	66.807	54.5208	67.1532	73.1263	76.5875	80.3051	48.7953	54.9536	66.2188	0.401099	0.175774
hsa_circ_0003113	10.057	5.67117	6.69467	12.0919	9.87582	7.4914	9.26251	6.03795	0	14.9637	8.71345	12.4895	4.10659	-0.0384615	0.906202
hsa_circ_0003117	208.137	158.793	160.3	200.956	166.727	152.325	180.619	177.113	205.685	213.482	152.921	216.817	184.283	0.263736	0.383492
hsa_circ_0003125	3.4981	8.1917	33.1014	9.78869	16.2661	5.82665	2.31563	0	9.22124	4.4891	11.7632	13.9882	1.53997	-0.159341	0.603931
hsa_circ_0003127	35.8555	28.3559	16.3648	42.0338	30.7893	0	6.17501	15.4303	21.7724	15.4625	11.7632	16.9857	7.18654	-0.532967	0.0641622
hsa_circ_0003131	53.346	64.2733	65.0871	66.7934	66.2261	41.2027	79.8891	93.9237	97.5914	97.7627	67.9649	67.9427	63.6522	0.450549	0.124701
hsa_circ_0003139	38.9163	74.9855	55.7889	61.6111	89.4633	44.116	26.6297	193.214	64.0364	61.8499	57.9445	49.9579	45.6858	-0.0274725	0.934992
hsa_circ_0003141	0	17.6437	8.18238	20.729	5.80931	12.4857	5.78907	26.1645	22.5408	18.954	25.269	14.4878	22.5863	0.582418	0.0402767
hsa_circ_0003142	152.167	255.833	164.391	264.295	278.847	113.203	134.692	272.379	172.386	189.54	118.067	109.907	198.656	-0.241758	0.425759
hsa_circ_0003148	2092.3	1297.44	1450.88	1391.14	1067.75	1471.23	1491.65	1447.1	1831.18	1506.34	1348.84	1409.81	1233.52	-0.159341	0.603931
hsa_circ_0003151	24.9239	20.1642	4.09119	38.0031	26.1419	17.8961	18.525	20.1265	21.0039	32.4213	18.2983	11.9899	18.4797	-0.28022	0.353376
hsa_circ_0003154	168.346	177.067	133.522	163.529	140.004	116.949	149.744	173.759	154.712	211.985	175.576	172.854	189.93	0.43956	0.135028
hsa_circ_0003162	30.1711	34.027	28.2664	66.7934	35.4368	30.3818	54.0313	0	44.5693	50.8765	11.7632	21.9815	36.446	-0.0604396	0.848989
hsa_circ_0003164	27.1103	11.9725	26.0348	27.6386	14.5233	17.8961	38.2078	26.8353	24.3338	29.4286	13.0702	17.4853	33.3661	0.137363	0.656
hsa_circ_0003166	4.80988	15.1231	49.0943	69.6724	4.06651	12.0695	6.17501	30.1898	25.3584	51.8741	30.9328	36.9688	5.64657	0.164835	0.591181
hsa_circ_0003170	20.9886	39.0681	21.9436	40.8822	32.5321	30.3818	32.8047	24.8227	33.5551	32.4213	42.2603	36.4692	23.6129	0.197802	0.517155
hsa_circ_0003177	86.1407	109.643	84.4273	95.5836	176.022	84.4864	86.0641	163.696	115.778	103.249	105.433	94.9199	97.5316	0.203297	0.505255
hsa_circ_0003179	190.209	217.395	211.626	223.412	176.603	116.533	264.753	170.404	208.502	205.002	181.24	166.36	0	-0.516484	0.0740432
hsa_circ_0003180	0	39.6982	20.084	52.3983	22.6563	14.5666	16.9813	21.4683	33.0428	36.9104	26.576	33.4718	16.9397	0.0879121	0.778501
hsa_circ_0003183	61.654	91.3689	57.6486	67.3692	66.807	49.9427	40.1375	0	60.1942	48.8813	64.0439	46.4608	65.7055	-0.340659	0.254998
hsa_circ_0003184	586.369	491.502	655.334	553.349	774.38	754.967	719.388	679.605	567.618	581.089	511.915	662.941	566.196	-0.0604396	0.848989
hsa_circ_0003187	14.8669	20.7943	12.6455	25.9112	24.3991	12.4857	16.2094	40.9239	21.5162	72.3244	6.09942	11.9899	30.2861	0.0824176	0.792486
hsa_circ_0003192	51.1597	48.52	73.2695	80.0369	37.7605	51.6074	0	18.1139	69.4154	53.3704	48.3597	49.4583	54.9257	-0.0604396	0.848989
hsa_circ_0003193	3.06084	10.0821	7.81045	33.9725	4.06651	8.73997	4.24532	18.1139	6.91593	11.4722	9.14913	3.99663	12.3198	0.181319	0.553622
hsa_circ_0003195	77.8327	74.9855	74.7572	65.066	77.2638	44.5322	52.8735	55.6833	51.4852	75.816	76.2427	64.4456	66.2188	-0.269231	0.373301
hsa_circ_0003196	46.3498	47.8899	55.7889	43.7612	57.5121	76.1626	35.5063	51.658	52.766	30.9249	64.4796	65.9444	32.3394	0.00549451	0.99277
hsa_circ_0003201	11.3688	4.41091	15.6209	18.4258	9.29489	15.399	7.33282	10.0633	20.2355	10.4746	9.5848	0	4.10659	-0.39011	0.188772
hsa_circ_0003203	864.03	311.284	281.548	188.864	519.352	411.195	358.536	336.113	677.761	359.128	578.138	453.617	418.359	0.285714	0.343646
hsa_circ_0003206	90.9506	91.3689	0	107.676	91.2061	57.8503	107.677	195.898	105.276	105.743	85.8275	75.4364	56.4657	-0.0934066	0.764582
hsa_circ_0003211	12.6806	21.4244	8.18238	18.4258	18.5898	5.82665	4.63125	15.4303	14.6003	7.98063	10.4561	13.4886	18.993	-0.0549451	0.863236
hsa_circ_0003220	6.55893	13.2327	11.9016	13.2435	2.90465	0.832378	9.64845	0	8.19665	5.98547	12.1988	4.99579	17.9663	-0.0164835	0.96386
hsa_circ_0003221	38.4791	37.8078	30.8699	49.5192	32.5321	56.1855	16.2094	29.5189	37.9095	30.9249	30.9328	50.4574	79.0519	0.153846	0.616791
hsa_circ_0003229	59.4677	56.7117	49.0943	92.7046	80.1684	49.1103	71.3985	93.2528	56.0959	53.8692	41.8246	57.9511	48.7658	-0.368132	0.21663
hsa_circ_0003231	9.61977	6.93143	3.34734	0	6.39024	4.16189	7.71876	7.37972	3.32989	2.99274	7.40644	7.49368	15.913	0.225275	0.458992
hsa_circ_0003232	0	22.6847	2.60348	44.337	13.3614	9.98854	15.4375	31.5315	18.1863	19.9516	14.3772	19.4836	6.67321	0.126374	0.682632
hsa_circ_0003233	26.2357	16.3834	12.6455	18.4258	19.1707	21.6418	0	3.35442	17.4179	19.9516	24.3977	33.4718	32.8527	0.406593	0.169504
hsa_circ_0003234	31.0456	30.2463	27.8945	49.5192	21.4944	20.8095	18.525	0	28.4321	39.4043	20.4766	30.9739	33.8794	-0.0164835	0.96386
hsa_circ_0003239	522.528	429.119	492.058	308.056	418.27	404.952	442.671	309.948	359.116	391.051	389.927	397.665	344.954	-0.571429	0.0448907
hsa_circ_0003241	13.5551	57.3419	14.8771	71.3998	35.4368	15.8152	32.0328	105.329	36.3727	40.9007	36.5965	21.4819	20.0196	0.120879	0.696085
hsa_circ_0003244	129.867	49.7803	125.339	116.313	99.3391	141.088	117.711	32.8733	95.5422	106.242	77.9854	97.4178	129.871	-0.142857	0.642829
hsa_circ_0003251	207.262	114.054	218.321	144.527	176.022	232.65	213.81	0	147.027	117.714	229.164	167.359	235.616	0.197802	0.517155
hsa_circ_0003253	160.475	259.614	137.241	274.083	224.239	133.181	226.545	491.758	180.583	261.366	196.924	169.357	171.45	0.0384615	0.906202
hsa_circ_0003254	12.6806	11.3423	16.7367	21.8806	16.847	7.90759	10.4203	16.7721	12.295	13.4673	14.3772	16.9857	12.8331	0.131868	0.669269
hsa_circ_0003255	6.9962	2.52052	7.0666	5.75805	7.5521	4.99427	7.33282	0	8.4528	3.49152	7.40644	4.49621	6.67321	0.00549451	0.99277
hsa_circ_0003258	223.441	356.024	182.616	332.239	429.889	171.886	228.475	483.036	298.922	301.269	242.234	264.277	183.257	-0.0494505	0.877523
hsa_circ_0003261	56.8441	82.5471	53.5574	88.0982	63.3214	45.3646	43.9969	69.101	78.3805	59.3559	47.4883	67.4431	49.7924	-0.214286	0.481851
hsa_circ_0003263	38.0418	14.493	35.7049	12.6677	12.1995	38.2894	20.0688	0	22.7969	19.4528	25.269	20.4827	39.526	0.164835	0.591181
hsa_circ_0003264	269.791	352.243	259.605	282.72	325.321	369.992	285.208	495.112	315.315	445.918	338.082	277.266	280.275	0.164835	0.591181
hsa_circ_0003268	10.057	7.56157	6.69467	19.5774	4.64744	1.66476	8.10469	12.7468	2.8176	11.4722	6.53509	0	4.61992	-0.412088	0.163386
hsa_circ_0003270	231.749	266.545	229.107	225.14	269.552	206.846	267.455	237.493	175.972	219.966	280.573	203.828	225.349	-0.258242	0.393835
hsa_circ_0003273	103.631	95.7798	123.851	100.766	63.3214	131.516	135.85	40.253	112.704	114.223	118.067	88.925	135.518	0.197802	0.517155
hsa_circ_0003275	0	177.697	75.1291	145.103	122.576	44.5322	51.3297	164.366	96.0545	62.8474	52.2807	86.9267	60.0589	-0.10989	0.723248
hsa_circ_0003277	45.9125	71.2047	30.126	90.4014	73.1973	36.2085	58.6625	70.4428	64.8048	53.3704	48.7953	61.9477	46.7125	-0.0659341	0.834786
hsa_circ_0003279	28.422	0	9.67008	54.7015	22.6563	15.399	27.4016	71.1136	25.6145	31.4237	17.8626	23.9798	4.61992	0	1
hsa_circ_0003281	9.61977	9.45196	8.92623	13.2435	5.80931	10.4047	12.7359	6.70883	11.2704	11.9709	16.5556	9.99157	6.67321	0.148352	0.629758
hsa_circ_0003284	5.68441	17.6437	7.0666	9.21288	11.6186	0	10.8063	6.03795	9.22124	3.99031	16.1199	8.49284	4.10659	-0.164835	0.591181
hsa_circ_0003285	80.8935	117.834	100.048	107.676	109.215	66.5903	76.0297	87.8857	80.942	62.3486	85.8275	80.4322	84.6985	-0.417582	0.157419
hsa_circ_0003290	3.06084	10.0821	1.85963	5.75805	4.64744	1.24857	0	10.7341	7.42822	1.99516	3.04971	4.99579	2.0533	-0.0879121	0.778501
hsa_circ_0003295	48.5361	35.2873	0	65.066	61.5786	46.197	71.3985	56.3542	41.2394	102.751	52.7164	51.9562	70.3254	0.445055	0.129793
hsa_circ_0003296	87.4525	53.5611	43.5154	81.1885	27.8847	40.7865	155.919	71.1136	50.9729	93.7724	50.538	51.4566	31.3128	-0.181319	0.553622
hsa_circ_0003298	86.1407	105.232	81.4519	167.559	162.08	82.8216	125.044	157.658	101.434	161.608	109.79	107.409	142.704	0.28022	0.353376
hsa_circ_0003302	404.03	269.066	352.586	365.06	281.17	489.022	473.16	144.24	314.803	374.591	352.459	299.747	513.324	0.10989	0.723248
hsa_circ_0003303	7.87072	7.56157	20.4559	6.90966	20.9135	11.2371	22.3844	6.70883	8.96509	14.9637	11.3275	0	22.0729	0.120879	0.696085
hsa_circ_0003304	3.93536	11.9725	21.9436	20.729	15.1042	14.5666	9.26251	26.8353	8.19665	14.4649	10.4561	8.99241	8.72651	-0.263736	0.383492
hsa_circ_0003307	212.509	195.34	155.837	233.777	208.554	213.921	177.145	310.619	227.457	231.438	241.363	182.346	215.596	0.340659	0.254998
hsa_circ_0003314	21.8631	31.5065	15.249	47.216	22.0754	4.16189	29.3313	53.6707	10.7581	37.908	16.9912	13.9882	0	-0.351648	0.239175
hsa_circ_0003315	194.582	168.875	180.756	209.593	144.071	167.724	125.816	183.151	142.417	200.513	277.959	124.895	176.583	-0.131868	0.669269
hsa_circ_0003322	22.3004	18.9039	17.4805	8.06127	5.80931	27.0523	31.261	8.0506	22.2847	16.46	23.962	17.4853	28.2328	0.225275	0.458992
hsa_circ_0003327	4.37262	13.8629	7.0666	33.3967	9.87582	4.16189	6.94688	12.0759	4.35447	4.4891	6.53509	6.9941	6.67321	-0.28022	0.353376
hsa_circ_0003329	30.1711	53.5611	41.6557	39.1547	51.1219	26.2199	37.05	64.4048	29.7129	37.4092	27.8831	57.9511	40.0393	-0.021978	0.949418
hsa_circ_0003333	120.684	176.437	102.28	190.591	66.807	76.1626	151.288	187.847	151.894	191.535	90.6199	103.912	81.1052	-0.10989	0.723248
hsa_circ_0003335	7.43346	10.7122	4.09119	11.5161	12.7805	14.9828	5.78907	12.7468	14.8564	8.47942	21.348	6.9941	18.4797	0.406593	0.169504
hsa_circ_0003337	227.376	337.12	0	443.37	327.645	236.812	331.135	648.073	333.245	314.237	303.664	234.802	192.497	-0.131868	0.669269
hsa_circ_0003342	48.9734	50.4104	44.2592	59.8837	43.5698	25.3875	63.6797	71.1136	51.4852	65.3414	41.8246	46.4608	31.8261	-0.10989	0.723248
hsa_circ_0003345	6.9962	22.6847	25.291	22.4564	18.5898	7.90759	26.6297	30.1898	13.0634	30.9249	15.6842	9.49199	12.3198	-0.0384615	0.906202
hsa_circ_0003349	355.494	383.119	491.687	426.096	572.217	433.669	488.211	414.606	408.552	433.947	457.456	521.56	551.823	0.478022	0.101312
hsa_circ_0003351	0	17.6437	10.042	15.5467	7.5521	13.3181	19.2969	10.7341	24.0777	20.4504	11.3275	11.4903	17.9663	0.428571	0.14593
hsa_circ_0003353	60.7795	41.5886	91.1219	43.7612	67.388	128.186	54.0313	14.7594	41.2394	28.431	64.9152	100.915	121.144	0.131868	0.669269
hsa_circ_0003356	42.8517	51.0406	37.1926	73.1272	47.0554	39.538	81.4329	100.633	57.8889	64.3438	60.5585	47.9595	64.1655	0.401099	0.175774
hsa_circ_0003357	130.741	141.779	166.995	162.953	97.5963	146.499	158.235	71.1136	90.4193	185.051	92.7983	119.399	126.791	-0.346154	0.247007
hsa_circ_0003362	9.61977	18.9039	12.6455	13.8193	10.4568	6.65903	1.92969	6.70883	12.295	3.49152	20.9123	10.4912	2.56662	-0.28022	0.353376
hsa_circ_0003363	81.3308	77.506	68.4344	84.6433	92.9489	66.5903	76.4157	57.696	76.5875	72.3244	62.3012	71.4397	60.0589	-0.593407	0.0360257
hsa_circ_0003366	25.3612	11.9725	7.43853	32.8209	18.0088	18.3123	29.7172	25.4936	12.8073	34.4165	13.0702	20.9823	8.21319	0.00549451	0.99277
hsa_circ_0003374	4.37262	14.493	8.18238	4.03064	4.06651	4.99427	9.64845	4.0253	5.6352	2.99274	0	10.4912	5.13324	-0.17033	0.578544
hsa_circ_0003380	45.9125	40.9585	47.6066	43.7612	62.7405	27.4685	34.3485	91.911	39.1903	61.3511	27.4474	46.9604	51.3324	0.0604396	0.848989
hsa_circ_0003388	232.624	172.656	306.095	186.561	235.277	292.581	305.663	238.834	245.9	224.954	294.515	277.766	261.282	0.324176	0.279927
hsa_circ_0003390	29.7338	27.7257	58.7643	16.1225	31.3703	35.7923	29.7172	32.2024	33.0428	20.9491	41.3889	45.9612	0	0.0384615	0.906202
hsa_circ_0003391	13.9924	23.3148	4.83504	0	6.97117	11.6533	20.0688	7.37972	5.6352	15.4625	15.2485	17.9848	15.3997	0.274725	0.363262
hsa_circ_0003395	45.4753	42.8489	33.8453	52.3983	72.0354	38.2894	55.961	0	63.0118	38.9056	61.8655	40.9654	42.6059	-0.0274725	0.934992
hsa_circ_0003400	0	63.013	329.155	203.259	62.7405	115.284	195.285	133.506	137.806	243.908	95.848	220.314	186.85	0.346154	0.247007
hsa_circ_0003401	195.456	166.354	221.296	214.199	196.355	180.626	218.055	194.556	173.667	161.608	204.766	233.803	214.056	0.126374	0.682632
hsa_circ_0003402	25.7985	20.1642	11.9016	28.2144	25.5609	20.8095	0	26.1645	17.1617	15.9613	19.6053	35.9697	17.9663	-0.0989011	0.75073
hsa_circ_0003403	13.9924	10.0821	24.5471	0	7.5521	22.4742	21.6125	8.72148	11.0143	12.9685	15.6842	8.49284	25.6662	0.148352	0.629758
hsa_circ_0003410	154.354	123.506	216.461	142.8	202.745	186.453	225.388	94.5946	195.439	155.123	173.398	281.263	258.715	0.467033	0.11026
hsa_circ_0003413	178.403	279.148	201.212	327.633	231.791	154.406	227.317	496.454	207.478	213.482	231.342	331.72	178.123	0.0494505	0.877523
hsa_circ_0003419	15.3042	6.93143	8.5543	15.5467	12.1995	4.99427	19.6828	6.70883	19.2109	26.9346	15.6842	15.4869	9.75316	0.32967	0.271458
hsa_circ_0003426	85.2661	109.013	51.3258	166.983	115.024	66.5903	85.6782	196.569	81.1981	150.136	88.8772	100.915	74.9453	0.0164835	0.96386
hsa_circ_0003438	286.844	369.256	247.331	241.838	259.676	564.769	238.896	435.403	366.544	327.206	258.79	276.767	222.783	-0.181319	0.553622
hsa_circ_0003441	251.426	286.709	329.899	268.901	210.297	203.933	280.577	200.594	245.387	294.784	247.898	245.293	279.762	-0.197802	0.517155
hsa_circ_0003444	41.5399	35.9174	29.7541	39.1547	53.4456	24.9713	0	26.8353	33.8112	8.97821	43.5673	44.9621	23.6129	-0.186813	0.541341
hsa_circ_0003448	11.8061	13.2327	11.9016	4.03064	8.13303	6.65903	20.8406	0	13.3196	13.9661	14.3772	9.99157	10.7798	0.148352	0.629758
hsa_circ_0003454	11.8061	11.9725	18.5963	0	12.7805	12.9019	5.40313	14.0886	12.295	11.9709	13.9415	19.9831	22.5863	0.527473	0.0673418
hsa_circ_0003456	67.3384	78.7663	23.4314	64.4902	66.2261	34.9599	68.6969	65.7466	53.2783	110.731	66.2223	40.9654	41.5793	-0.192308	0.529185
hsa_circ_0003458	25.7985	20.7943	28.6383	10.9403	32.5321	30.3818	25.4719	20.1265	21.7724	35.414	28.3187	40.4659	0	0.0879121	0.778501
hsa_circ_0003459	12.6806	16.3834	15.249	9.21288	6.97117	8.73997	19.6828	0	16.1372	11.9709	6.09942	10.9907	9.23983	-0.291209	0.334071
hsa_circ_0003468	48.0988	56.0816	29.7541	38.5789	35.4368	26.6361	71.3985	63.063	52.5098	24.9395	73.193	0	44.6592	-0.0604396	0.848989
hsa_circ_0003469	5.68441	11.3423	8.5543	17.85	6.97117	7.90759	6.94688	6.03795	6.40364	4.98789	10.8918	0	4.61992	-0.554945	0.0525325
hsa_circ_0003472	1602.57	1466.31	1294.68	1117.64	1691.09	1472.06	1577.71	1242.48	1214.9	1188.61	1192.44	1629.63	2013.77	0.0549451	0.863236
hsa_circ_0003476	0	22.6847	11.1578	17.85	27.8847	9.57235	11.5781	17.443	14.088	24.4407	31.8041	19.4836	13.3464	0.335165	0.263148
hsa_circ_0003477	33.6692	22.6847	24.5471	46.0644	13.9423	21.2256	28.9453	28.1771	25.6145	22.4455	39.6462	24.4794	4.61992	-0.241758	0.425759
hsa_circ_0003478	7.87072	43.479	5.95082	3.45483	9.87582	13.3181	25.8578	48.3036	15.1126	26.9346	22.655	8.99241	13.8598	0.302198	0.315391
hsa_circ_0003484	8.30798	12.6026	7.81045	14.3951	18.0088	0	7.33282	11.405	13.5757	18.954	8.27778	9.49199	15.3997	0.214286	0.481851
hsa_circ_0003488	5.68441	13.8629	3.71926	9.78869	6.97117	4.57808	9.64845	24.1518	7.68436	15.9613	10.4561	11.9899	13.8598	0.483516	0.0970371
hsa_circ_0003489	2684.35	1473.88	1526.39	1592.68	1671.92	1866.61	1955.55	1527.6	1935.95	1478.41	1818.06	1889.41	2149.8	0.247253	0.41497
hsa_circ_0003490	27.9848	22.6847	33.4734	8.06127	20.3326	27.4685	23.5422	8.72148	13.0634	22.4455	21.7836	34.9705	68.2721	0.137363	0.656
hsa_circ_0003493	58.5931	142.409	50.9539	81.7643	142.328	44.116	78.3454	166.379	121.157	103.748	101.947	85.4279	73.9187	0.131868	0.669269
hsa_circ_0003496	1281.62	798.375	1226.98	811.309	1035.8	1439.18	836.713	538.719	1114.23	709.278	958.48	985.669	1013.82	-0.21978	0.470353
hsa_circ_0003500	209.011	232.518	263.696	229.746	159.756	223.494	204.547	116.734	219.773	221.961	192.567	212.82	207.896	-0.406593	0.169504
hsa_circ_0003501	71.711	56.7117	97.4447	108.251	61.5786	105.296	104.203	42.2657	54.3028	60.8523	83.6492	76.9351	72.892	-0.0934066	0.764582
hsa_circ_0003504	9.61977	5.67117	10.7859	9.78869	11.6186	8.73997	10.0344	11.405	9.47738	2.99274	20.4766	6.49452	12.3198	0.181319	0.553622
hsa_circ_0003505	3.06084	8.82183	4.46312	8.63708	12.7805	1.24857	0.771876	26.1645	2.56145	1.99516	9.14913	2.99747	2.56662	-0.236264	0.436693
hsa_circ_0003506	0	19.534	6.32275	30.5177	15.6851	9.98854	49.786	56.3542	17.4179	31.9225	17.4269	19.4836	34.3927	0.472527	0.105719
hsa_circ_0003512	247.053	361.695	257.373	271.78	398.518	259.286	290.997	546.099	343.235	345.661	378.164	265.776	357.787	0.346154	0.247007
hsa_circ_0003513	25.7985	24.5751	0	24.1838	25.5609	12.9019	22.7703	35.5568	22.5408	25.937	17.8626	19.4836	20.0196	-0.208791	0.493486
hsa_circ_0003517	19.2395	35.9174	21.5717	44.9128	18.0088	19.9771	20.8406	28.1771	22.0285	44.891	29.6257	21.9815	25.6662	0.252747	0.404328
hsa_circ_0003519	73.4601	85.6977	105.999	40.8822	81.3303	128.186	101.116	63.7339	85.8087	55.3656	97.5907	75.9359	109.338	0.148352	0.629758
hsa_circ_0003525	41.1027	61.7528	40.9119	71.9756	63.9024	62.4284	23.5422	64.4048	52.5098	57.8595	54.0234	50.957	27.2062	-0.214286	0.481851
hsa_circ_0003526	96.635	124.136	70.2941	134.163	102.244	57.0179	77.9594	114.721	100.665	145.148	55.7661	67.9427	64.1655	-0.362637	0.223987
hsa_circ_0003529	20.1141	12.6026	15.9928	10.9403	15.6851	6.65903	8.10469	21.4683	10.7581	0	3.92105	10.9907	7.69986	-0.576923	0.0425372
hsa_circ_0003532	11.8061	10.0821	3.71926	6.90966	9.87582	7.90759	17.7531	11.405	12.8073	11.4722	3.48538	6.49452	8.72651	-0.148352	0.629758
hsa_circ_0003533	0	8.82183	7.43853	21.3048	16.2661	11.6533	17.7531	12.7468	20.2355	16.46	16.1199	15.9865	22.0729	0.576923	0.0425372
hsa_circ_0003534	16.1787	38.438	33.8453	47.216	38.9224	20.3933	23.9281	34.2151	32.2743	17.4576	30.4971	36.4692	15.3997	-0.296703	0.324652
hsa_circ_0003539	11.8061	3.15065	0	6.33386	6.97117	4.99427	5.01719	18.1139	4.86676	16.9588	11.3275	14.4878	9.23983	0.461538	0.114936
hsa_circ_0003545	26.2357	22.6847	8.92623	22.4564	21.4944	10.4047	18.1391	16.7721	17.1617	21.9467	37.9035	23.9798	9.75316	-0.0714286	0.820632
hsa_circ_0003548	17.4905	11.3423	15.249	12.6677	6.39024	9.57235	14.2797	0	15.1126	2.49395	11.7632	8.49284	14.3731	-0.296703	0.324652
hsa_circ_0003550	271.54	370.517	193.402	380.607	273.037	244.719	280.963	407.226	279.711	411.501	255.304	216.318	279.248	0.0164835	0.96386
hsa_circ_0003551	94.0114	33.3969	99.3043	45.4886	94.6917	131.1	87.6079	28.848	65.8294	52.3729	83.2135	127.892	0	-0.192308	0.529185
hsa_circ_0003553	193.27	274.737	227.247	351.241	270.133	192.279	188.724	403.201	281.504	381.574	167.298	241.296	175.557	-0.175824	0.566024
hsa_circ_0003555	13.9924	22.0546	20.4559	17.2742	19.1707	26.2199	23.1563	0	17.4179	19.9516	17.8626	16.9857	15.913	-0.247253	0.41497
hsa_circ_0003556	3.93536	6.3013	4.46312	8.63708	9.87582	6.24284	0	12.0759	4.35447	5.98547	7.84211	3.99663	4.10659	-0.126374	0.682632
hsa_circ_0003557	12.2433	4.41091	5.57889	0	6.97117	11.6533	2.70156	6.03795	5.6352	8.47942	6.09942	1.49874	6.67321	-0.0274725	0.934992
hsa_circ_0003558	17.9278	10.7122	15.249	19.5774	12.7805	0	6.94688	6.03795	19.9793	20.9491	27.4474	12.989	7.69986	0.0934066	0.764582
hsa_circ_0003559	83.5171	72.465	34.9611	76.5821	57.5121	27.8847	74.8719	126.126	31.5059	92.7748	38.3392	64.4456	51.3324	-0.148352	0.629758
hsa_circ_0003570	84.8289	47.8899	42.7715	59.3079	51.7028	23.3066	108.449	52.3289	50.7168	89.7821	85.8275	55.9528	79.5652	0.357143	0.231501
hsa_circ_0003571	711.863	473.858	819.354	363.333	647.157	1006.76	618.658	137.531	465.929	452.901	668.322	519.062	982.502	-0.043956	0.891847
hsa_circ_0003572	42.8517	27.7257	26.4068	39.1547	26.7228	16.2314	35.8922	0	22.7969	54.368	18.2983	26.4777	9.75316	-0.43956	0.135028
hsa_circ_0003575	625.722	633.281	722.653	742.788	662.842	711.267	717.458	960.705	687.238	868.392	674.421	523.558	595.969	-0.137363	0.656
hsa_circ_0003576	21.8631	22.6847	23.0594	26.487	24.98	29.9656	22.3844	10.0633	16.6495	24.4407	12.6345	15.9865	45.1725	-0.137363	0.656
hsa_circ_0003580	10.057	23.945	7.0666	19.5774	16.847	0	11.5781	10.7341	16.9056	8.47942	8.71345	17.9848	10.2665	-0.0824176	0.792486
hsa_circ_0003582	13.1179	6.93143	6.32275	12.6677	10.4568	10.4047	18.525	6.03795	3.32989	6.98305	26.1404	6.49452	14.8864	0.0714286	0.820632
hsa_circ_0003583	1520.8	1031.52	1260.83	1000.75	995.134	1407.14	1383.59	882.212	1032.01	1115.29	1022.52	1034.13	1259.18	-0.142857	0.642829
hsa_circ_0003585	51.5969	38.438	26.7787	52.9741	31.9512	35.3761	44.3828	40.253	28.4321	40.9007	53.1521	0	35.4194	-0.131868	0.669269
hsa_circ_0003588	12.6806	17.0135	4.83504	21.3048	7.5521	11.6533	0	8.72148	14.3441	14.4649	14.8129	12.4895	10.7798	-0.032967	0.920585
hsa_circ_0003590	7.87072	7.56157	4.46312	19.0016	5.22838	5.41046	8.10469	16.1012	8.96509	12.9685	6.53509	0	5.13324	-0.17033	0.578544
hsa_circ_0003592	105.38	63.6432	63.5994	81.7643	49.3791	86.5673	78.3454	143.569	97.0791	95.2687	118.939	55.4532	0	-0.0604396	0.848989
hsa_circ_0003608	1320.09	1359.82	1244.84	1381.93	876.043	1056.7	1219.95	1178.74	938.005	1455.47	1448.18	1221.47	1091.84	-0.104396	0.736951
hsa_circ_0003619	25.7985	32.7668	20.084	0	30.7893	27.4685	27.7875	71.7845	36.3727	17.9564	27.8831	22.9806	12.8331	-0.0989011	0.75073
hsa_circ_0003620	143.422	144.93	111.206	171.014	101.082	82.8216	104.203	154.974	104.763	158.615	98.0264	110.906	0	-0.401099	0.175774
hsa_circ_0003622	15.7414	13.2327	15.249	16.6983	13.3614	15.399	13.8938	10.0633	13.3196	14.4649	18.7339	14.9874	15.913	0.126374	0.682632
hsa_circ_0003630	216.882	142.409	151.374	137.042	129.548	178.129	187.18	111.367	115.009	145.148	183.418	159.865	223.296	0.159341	0.603931
hsa_circ_0003632	98.8213	125.396	101.164	214.775	113.281	74.4978	90.6954	147.594	108.862	204.504	64.9152	104.912	141.677	0.0494505	0.877523
hsa_circ_0003633	10.9316	11.3423	14.8771	10.9403	12.1995	7.4914	10.4203	6.03795	26.1268	25.4382	3.48538	10.9907	11.2931	-0.0494505	0.877523
hsa_circ_0003638	529.087	433.53	463.048	465.826	407.813	425.345	398.674	385.087	409.064	606.029	379.471	415.649	421.439	-0.434066	0.140407
hsa_circ_0003640	1.74905	7.56157	6.32275	0	12.7805	6.24284	9.26251	19.4556	4.35447	9.47699	1.74269	7.99326	12.3198	0.307692	0.306287
hsa_circ_0003641	334.506	130.437	443.708	219.382	221.335	296.327	393.657	183.151	229.762	315.734	199.538	254.286	325.447	-0.0274725	0.934992
hsa_circ_0003643	306.958	522.378	294.566	602.292	428.146	336.281	554.979	585.681	477.455	646.431	407.79	334.718	424.519	0.120879	0.696085
hsa_circ_0003644	3.93536	58.6021	2.97541	73.703	47.0554	3.32951	81.8188	52.9998	2.8176	0.997578	3.04971	1.99831	126.278	-0.203297	0.505255
hsa_circ_0003645	32.3574	18.2738	7.0666	14.3951	27.3037	12.0695	14.2797	16.7721	14.3441	22.4455	7.40644	8.99241	12.3198	-0.412088	0.163386
hsa_circ_0003652	160.913	156.902	136.125	236.656	98.7582	159.817	151.674	90.5693	178.021	212.484	140.287	97.4178	180.69	-0.0274725	0.934992
hsa_circ_0003655	69.0874	40.9585	62.1117	64.4902	59.2549	46.197	78.7313	93.2528	57.1204	70.8281	51.8451	59.4499	53.3857	-0.0604396	0.848989
hsa_circ_0003664	52.0342	94.5196	50.21	27.6386	69.7117	34.9599	65.2235	59.7086	74.2822	84.7942	50.9737	58.4507	47.7391	-0.0164835	0.96386
hsa_circ_0003669	26.673	11.9725	19.3402	34.5483	23.2372	21.6418	37.436	8.72148	19.4671	8.97821	40.5176	37.968	35.9327	0.346154	0.247007
hsa_circ_0003673	65.1521	108.382	68.0625	107.676	108.634	88.2321	80.661	132.164	117.315	77.3123	79.2924	90.9233	56.979	-0.0824176	0.792486
hsa_circ_0003679	39.7909	45.9995	56.5328	57.0047	46.4744	58.2665	0	48.9745	40.471	58.8571	44.4386	53.4549	44.6592	0.0164835	0.96386
hsa_circ_0003684	204.639	248.271	159.556	291.357	171.375	211.84	230.791	313.973	195.439	308.252	197.795	191.838	174.53	-0.10989	0.723248
hsa_circ_0003685	0	23.3148	24.5471	41.458	22.6563	30.3818	29.3313	3.35442	28.176	15.9613	32.2398	18.4844	23.0996	0	1
hsa_circ_0003692	0	51.6707	28.6383	39.1547	24.98	28.3009	35.5063	20.7974	25.3584	43.3947	25.269	45.9612	29.2595	0.153846	0.616791
hsa_circ_0003693	230.874	385.64	366.347	345.483	383.414	305.067	285.98	254.265	320.694	254.382	404.304	347.207	0	-0.175824	0.566024
hsa_circ_0003694	419.772	245.751	371.182	276.962	237.02	308.812	307.207	126.797	263.318	247.399	311.942	308.24	342.9	-0.0164835	0.96386
hsa_circ_0003697	17.9278	21.4244	11.1578	18.4258	9.87582	0	7.33282	16.7721	13.0634	12.9685	15.2485	22.481	22.5863	0.214286	0.481851
hsa_circ_0003700	1466.14	1558.31	1273.48	1612.25	1469.75	1521.17	1257.39	1927.45	1560.18	1667.95	1326.62	1244.45	1233.52	-0.258242	0.393835
hsa_circ_0003706	13.1179	10.0821	7.81045	0	9.29489	7.07521	12.7359	4.69618	13.5757	19.9516	15.6842	7.99326	10.2665	0.302198	0.315391
hsa_circ_0003711	44.1635	35.9174	50.582	48.3676	57.5121	55.3531	71.3985	53.6707	37.3972	33.4189	47.4883	38.9671	64.1655	0.0494505	0.877523
hsa_circ_0003713	1274.62	1454.97	1177.89	1483.85	836.54	1215.27	1193.32	2029.42	1280.21	1630.54	1125.34	1236.46	671.428	-0.203297	0.505255
hsa_circ_0003715	124.182	71.8349	90.75	45.4886	83.0731	139.007	151.288	42.9365	70.9523	88.2857	105.433	72.4389	132.951	0.0714286	0.820632
hsa_circ_0003744	20.1141	23.945	13.0174	35.1241	22.0754	47.4456	17.7531	38.2404	46.3623	26.9346	39.2105	25.4785	26.6929	0.434066	0.140407
hsa_circ_0003745	23.6122	8.82183	11.1578	6.33386	18.5898	26.6361	7.33282	0	9.47738	14.9637	24.8333	13.4886	23.6129	0.236264	0.436693
hsa_circ_0003747	7.87072	13.2327	8.18238	31.0935	5.22838	7.07521	11.1922	8.0506	12.0388	17.4576	6.97076	6.49452	16.9397	-0.0274725	0.934992
hsa_circ_0003761	12.2433	6.93143	10.7859	31.0935	7.5521	9.57235	2.70156	8.0506	12.5511	11.9709	9.14913	11.4903	11.8065	0.0934066	0.764582
hsa_circ_0003762	2.62357	12.6026	4.46312	4.03064	5.22838	2.91332	5.01719	23.4809	2.04916	0.997578	4.7924	10.9907	0	-0.203297	0.505255
hsa_circ_0003763	66.0266	44.7393	38.3084	65.6418	57.5121	86.9835	42.8391	37.5695	41.4956	52.3729	41.8246	51.9562	44.1459	-0.302198	0.315391
hsa_circ_0003764	44.6008	68.6842	36.0768	70.2482	26.7228	28.717	14.2797	83.8604	60.7065	85.7917	27.8831	30.4743	39.0126	-0.0824176	0.792486
hsa_circ_0003767	15.7414	10.7122	18.2244	29.9419	21.4944	17.8961	21.9985	16.7721	19.7232	24.9395	15.2485	37.4684	33.3661	0.505495	0.0812151
hsa_circ_0003781	10.057	27.7257	5.95082	17.85	18.0088	11.2371	33.1907	30.8606	14.8564	35.414	8.27778	3.49705	0	-0.241758	0.425759
hsa_circ_0003784	482.3	272.216	361.14	350.089	375.862	316.304	326.889	281.1	340.93	329.201	228.728	392.669	421.952	-0.032967	0.920585
hsa_circ_0003785	29.2966	15.1231	9.29816	14.3951	11.0377	12.9019	21.9985	0	12.8073	18.4552	10.0205	6.49452	16.9397	-0.241758	0.425759
hsa_circ_0003788	17.9278	17.6437	58.0205	25.3354	19.1707	57.4341	0	5.36707	15.6249	18.954	23.5263	29.4751	24.1262	0.0494505	0.877523
hsa_circ_0003789	82.2053	91.999	51.6978	126.677	72.6163	63.2607	89.1516	50.3163	76.8436	94.2712	64.9152	68.4423	75.972	-0.192308	0.529185
hsa_circ_0003794	8.74525	33.3969	4.83504	21.3048	12.1995	2.08095	10.8063	26.8353	10.502	17.4576	10.0205	14.4878	15.913	0.126374	0.682632
hsa_circ_0003795	6.55893	13.8629	12.2736	14.3951	13.3614	4.99427	3.47344	21.4683	3.07375	13.4673	6.53509	3.49705	2.56662	-0.5	0.0849828
hsa_circ_0003796	261.046	292.381	236.545	186.561	273.618	297.991	284.05	400.517	259.219	298.775	246.155	232.304	252.555	-0.0934066	0.764582
hsa_circ_0003805	139.924	161.944	93.3535	247.02	198.097	129.851	125.044	205.961	171.617	144.649	122.86	158.366	142.704	-0.0384615	0.906202
hsa_circ_0003808	17.0532	17.0135	10.042	8.63708	9.29489	15.8152	15.4375	24.1518	11.2704	10.9734	8.27778	9.99157	15.3997	-0.285714	0.343646
hsa_circ_0003810	4.80988	25.8353	11.9016	27.6386	28.4656	12.9019	4.24532	24.8227	10.502	9.47699	19.6053	13.4886	13.8598	-0.0494505	0.877523
hsa_circ_0003812	237.433	109.643	69.5502	48.3676	138.261	70.336	94.9407	88.5566	62.2433	57.3608	95.4123	132.888	105.231	-0.0934066	0.764582
hsa_circ_0003819	11.8061	7.56157	11.1578	17.85	4.06651	10.8209	7.71876	10.7341	6.65978	6.98305	5.66375	7.49368	11.2931	-0.368132	0.21663
hsa_circ_0003820	98.8213	166.985	143.564	96.1594	159.175	82.8216	78.3454	160.341	98.3598	102.252	101.947	132.388	74.432	-0.291209	0.334071
hsa_circ_0003822	17.4905	18.2738	16.7367	19.5774	25.5609	9.98854	22.7703	9.39237	13.5757	4.4891	9.5848	14.4878	10.7798	-0.576923	0.0425372
hsa_circ_0003828	459.125	536.241	459.701	601.716	541.427	511.08	490.527	428.024	434.679	437.438	515.401	516.065	459.938	-0.186813	0.541341
hsa_circ_0003829	104.068	90.7388	52.0697	68.5208	70.2926	32.4627	91.0813	110.025	63.0118	102.751	67.0936	53.4549	100.612	-0.021978	0.949418
hsa_circ_0003830	29.2966	25.2052	23.0594	12.6677	18.5898	17.4799	23.5422	17.443	32.0182	19.4528	9.5848	45.4617	0	-0.252747	0.404328
hsa_circ_0003832	71.711	122.245	107.859	80.6127	184.155	70.7521	74.486	144.911	84.2719	100.755	79.2924	84.9284	55.9523	-0.21978	0.470353
hsa_circ_0003834	0	347.832	205.675	267.749	385.738	185.204	270.928	602.453	216.699	157.119	292.336	258.782	140.651	-0.0659341	0.834786
hsa_circ_0003836	26.2357	43.479	52.4416	39.1547	42.9889	59.9312	40.9094	34.2151	31.2497	32.4213	0	49.9579	49.2791	-0.0549451	0.863236
hsa_circ_0003846	44.1635	52.931	43.5154	74.8547	40.6651	33.7113	24.7	90.5693	49.6922	81.8014	49.6667	33.4718	41.0659	-0.115385	0.709625
hsa_circ_0003848	8.74525	43.479	8.18238	29.3661	22.6563	21.2256	17.3672	69.101	26.6391	53.3704	11.7632	20.4827	8.21319	-0.0274725	0.934992
hsa_circ_0003856	11.8061	37.8078	20.084	33.9725	57.5121	23.7228	27.0156	53.6707	26.8953	41.8983	29.1901	32.9722	27.7195	0.203297	0.505255
hsa_circ_0003858	29.7338	28.986	29.0102	33.3967	20.9135	21.6418	37.05	48.9745	28.4321	44.3922	16.9912	27.4768	13.8598	-0.335165	0.263148
hsa_circ_0003863	50.7224	34.027	27.5225	52.9741	30.2084	0	75.6438	100.633	37.6534	99.259	33.1111	30.4743	37.986	0.120879	0.696085
hsa_circ_0003864	4.37262	9.45196	5.95082	23.0322	4.06651	4.57808	8.49063	18.1139	6.14749	22.9443	6.97076	4.99579	6.15989	0.148352	0.629758
hsa_circ_0003865	147.795	155.642	174.061	187.712	96.4345	212.256	156.691	58.3669	158.554	163.104	169.912	136.385	262.822	0.164835	0.591181
hsa_circ_0003866	15.3042	27.0956	13.0174	50.6708	19.1707	12.4857	12.7359	35.5568	12.5511	13.4673	28.3187	6.49452	12.3198	-0.43956	0.135028
hsa_circ_0003867	68.2129	90.1087	58.3924	82.9159	96.4345	64.5093	55.961	119.417	130.634	118.712	73.193	55.4532	100.098	0.192308	0.529185
hsa_circ_0003869	3.93536	7.56157	6.32275	0	6.39024	2.49713	4.63125	4.0253	3.07375	5.48668	6.97076	2.99747	5.13324	-0.0549451	0.863236
hsa_circ_0003871	135.989	69.9445	108.231	28.2144	101.663	119.446	117.711	32.8733	72.7453	94.7699	84.9562	117.401	136.544	0.131868	0.669269
hsa_circ_0003872	114.563	162.574	164.391	169.287	261.419	183.123	201.074	178.455	178.79	167.593	197.795	187.842	172.99	0.478022	0.101312
hsa_circ_0003873	6.55893	27.0956	19.7121	36.8515	11.6186	6.65903	20.8406	20.1265	21.5162	26.4358	10.8918	18.4844	9.75316	-0.10989	0.723248
hsa_circ_0003874	86.5779	77.506	97.8166	113.434	97.5963	135.261	116.553	78.4934	91.4439	102.252	71.4503	108.409	138.598	0.263736	0.383492
hsa_circ_0003879	129.867	88.8484	123.48	96.1594	122.576	99.053	128.903	57.0251	87.8579	101.753	85.3919	93.4212	91.3717	-0.489011	0.0928917
hsa_circ_0003880	4.80988	25.8353	12.6455	13.2435	22.0754	0	1.92969	14.7594	13.0634	13.4673	16.5556	6.49452	2.0533	-0.131868	0.669269
hsa_circ_0003884	42.8517	15.7533	50.9539	23.0322	36.5986	68.6712	38.2078	12.7468	19.2109	30.9249	31.8041	29.9747	30.7994	-0.252747	0.404328
hsa_circ_0003886	5.24715	6.93143	3.71926	21.3048	8.13303	7.4914	9.64845	6.70883	5.6352	6.98305	8.27778	7.99326	12.3198	0.412088	0.163386
hsa_circ_0003887	6.9962	5.67117	8.5543	2.87903	8.13303	4.99427	16.5953	16.1012	8.96509	8.47942	10.4561	11.4903	11.8065	0.637363	0.0222885
hsa_circ_0003889	4.37262	9.45196	8.5543	19.0016	13.9423	8.73997	18.911	14.0886	0	6.48426	17.8626	8.99241	7.69986	-0.0604396	0.848989
hsa_circ_0003899	36.73	81.2868	18.2244	62.7627	58.0931	34.9599	17.7531	71.7845	47.3869	43.8934	56.2018	24.4794	33.8794	-0.236264	0.436693
hsa_circ_0003906	13.9924	27.0956	29.0102	27.6386	14.5233	14.1504	21.2266	22.1392	25.6145	38.4068	12.6345	8.99241	9.75316	-0.428571	0.14593
hsa_circ_0003908	322.262	247.641	300.516	280.417	256.771	338.362	277.875	327.391	334.27	301.269	318.477	260.28	334.687	0.313187	0.297341
hsa_circ_0003910	57.2814	126.656	100.048	158.346	51.1219	67.4226	86.4501	78.4934	74.7945	97.2639	30.9328	60.9486	36.9593	-0.472527	0.105719
hsa_circ_0003911	1.31179	18.9039	14.5051	9.21288	7.5521	10.8209	15.8235	0	9.73353	15.4625	18.2983	9.99157	18.4797	0.274725	0.363262
hsa_circ_0003912	42.8517	60.4925	21.9436	126.677	44.7317	10.8209	48.6282	203.949	36.3727	49.8789	27.4474	29.4751	24.6396	-0.241758	0.425759
hsa_circ_0003914	409.277	413.996	456.354	499.799	463.002	427.426	407.936	571.593	455.939	474.349	448.743	376.682	351.627	-0.225275	0.458992
hsa_circ_0003916	151.293	117.204	104.883	154.892	125.481	119.862	139.709	78.4934	116.034	142.654	139.415	179.349	142.704	0.21978	0.470353
hsa_circ_0003917	13.5551	8.82183	3.34734	9.21288	11.0377	4.99427	6.56094	24.1518	6.40364	2.49395	3.04971	5.49536	7.18654	-0.417582	0.157419
hsa_circ_0003919	19.6768	13.8629	13.7613	16.1225	0	7.4914	12.7359	21.4683	15.3687	18.954	9.14913	15.4869	8.21319	-0.131868	0.669269
hsa_circ_0003920	13.9924	8.82183	3.71926	6.33386	6.39024	7.4914	7.33282	0	4.09833	1.49637	14.8129	4.99579	6.15989	-0.318681	0.288555
hsa_circ_0003922	467.871	298.052	401.308	394.426	282.332	446.155	461.968	184.493	343.235	387.559	392.977	299.248	484.065	-0.032967	0.920585
hsa_circ_0003928	21.4259	20.7943	31.6137	20.1532	11.0377	33.2951	13.8938	12.0759	17.9302	16.46	22.2193	21.4819	14.3731	-0.17033	0.578544
hsa_circ_0003939	131.179	92.6292	97.8166	77.1579	99.3391	80.7407	118.869	63.7339	85.2964	104.247	104.561	94.4204	0	-0.241758	0.425759
hsa_circ_0003940	213.384	247.641	167.367	261.991	277.685	212.256	265.911	512.555	222.59	240.416	267.503	200.331	225.349	0.0659341	0.834786
hsa_circ_0003941	310.893	301.832	338.453	352.968	298.598	248.881	297.172	368.986	387.804	292.29	277.524	341.212	237.156	-0.263736	0.383492
hsa_circ_0003942	519.468	684.952	803.361	753.153	844.092	585.162	664.585	919.11	879.091	731.225	721.038	703.407	521.024	0.043956	0.891847
hsa_circ_0003945	461.312	448.023	687.692	422.065	720.935	540.213	398.674	479.682	551.737	371.598	543.72	496.581	450.185	-0.032967	0.920585
hsa_circ_0003947	56.8441	57.972	36.0768	69.0966	35.4368	0	26.2438	56.3542	99.8967	52.8717	71.0147	43.9629	70.8387	0.241758	0.425759
hsa_circ_0003950	9.18251	8.82183	3.71926	8.06127	11.6186	4.16189	16.5953	18.7847	8.70895	8.47942	4.7924	7.49368	2.56662	-0.324176	0.279927
hsa_circ_0003951	128.555	92.6292	166.251	114.009	95.2726	132.348	143.183	55.0124	140.624	178.068	127.652	136.885	137.058	0.302198	0.315391
hsa_circ_0003952	18.8023	17.6437	13.7613	15.5467	27.8847	7.4914	27.7875	32.8733	19.7232	20.9491	13.0702	18.984	11.2931	-0.0164835	0.96386
hsa_circ_0003956	36.73	24.5751	46.4908	19.5774	38.3414	30.3818	20.8406	26.1645	23.0531	13.9661	19.6053	32.4726	34.3927	-0.269231	0.373301
hsa_circ_0003958	323.574	609.966	244.356	478.494	332.873	248.465	444.214	643.377	398.562	324.712	404.304	296.75	181.203	-0.214286	0.481851
hsa_circ_0003959	5.68441	18.2738	0	24.7596	26.1419	6.65903	34.3485	14.7594	9.73353	39.4043	13.9415	11.9899	8.21319	0.126374	0.682632
hsa_circ_0003961	126.806	71.2047	113.066	82.9159	111.539	141.92	114.624	59.7086	116.034	88.2857	135.059	103.912	124.738	0.142857	0.642829
hsa_circ_0003965	72.5855	76.8759	72.8975	89.8256	80.7494	91.9778	92.2391	60.3795	83.2473	75.816	88.8772	41.465	58.0056	-0.241758	0.425759
hsa_circ_0003967	39.3536	63.013	41.6557	103.645	45.3126	38.2894	40.1375	106	46.3623	38.4068	40.9532	40.4659	26.6929	-0.335165	0.263148
hsa_circ_0003972	66.4639	64.9034	44.2592	41.458	71.4545	33.7113	45.5407	59.7086	58.9135	86.2905	37.4679	0	43.6325	-0.368132	0.21663
hsa_circ_0003974	36.2928	15.7533	33.1014	25.3354	21.4944	69.5036	37.436	40.253	17.4179	23.9419	29.1901	36.9688	69.8121	0.32967	0.271458
hsa_circ_0003975	90.076	32.7668	111.206	0	50.541	121.111	112.694	5.36707	62.4995	48.8813	91.0556	108.908	92.9117	0.192308	0.529185
hsa_circ_0003978	660.703	969.141	647.896	729.545	1251.91	659.244	849.063	829.883	1001.78	797.065	634.775	754.364	690.421	-0.043956	0.891847
hsa_circ_0003985	525.589	506.625	547.104	487.707	434.536	596.399	519.472	562.2	650.097	551.661	511.915	550.536	557.983	0.445055	0.129793
hsa_circ_0003986	4.80988	5.67117	2.97541	7.48547	5.80931	0.832378	2.70156	4.0253	1.53687	2.49395	4.7924	1.49874	4.61992	-0.461538	0.114936
hsa_circ_0003991	0	17.6437	15.9928	21.3048	7.5521	12.9019	14.6656	15.4303	12.0388	14.9637	25.7047	15.9865	22.0729	0.340659	0.254998
hsa_circ_0003995	73.4601	37.8078	37.5646	58.1563	31.9512	48.6941	53.6454	16.1012	30.7375	42.3971	25.7047	63.4465	40.0393	-0.203297	0.505255
hsa_circ_0003998	98.8213	144.93	108.231	162.377	119.091	115.284	158.62	154.974	122.694	160.61	135.494	122.896	95.4783	0.0494505	0.877523
hsa_circ_0004001	323.574	553.255	332.13	396.73	324.74	302.569	343.099	344.163	408.04	499.787	281.88	408.655	398.339	0.214286	0.481851
hsa_circ_0004003	15.7414	22.0546	0	18.4258	4.06651	7.90759	29.7172	14.7594	19.7232	24.4407	17.4269	15.9865	7.18654	0.0879121	0.778501
hsa_circ_0004004	38.0418	64.9034	43.5154	56.4289	74.94	36.2085	36.2782	51.658	46.8746	34.4165	50.538	53.4549	37.4727	-0.236264	0.436693
hsa_circ_0004006	66.9011	37.8078	31.9857	33.9725	70.2926	0	36.6641	48.9745	44.8255	41.8983	57.0731	52.4558	38.4993	0.192308	0.529185
hsa_circ_0004015	18.8023	22.6847	12.2736	29.9419	21.4944	0	16.5953	24.1518	17.1617	19.4528	21.348	11.9899	15.3997	-0.28022	0.353376
hsa_circ_0004024	198.517	1.89039	210.882	136.466	4.06651	3.7457	1.92969	5.36707	5.37905	2.49395	171.219	2.49789	1.53997	-0.39011	0.188772
hsa_circ_0004029	362.053	517.967	367.835	443.37	334.035	448.236	367.413	462.91	520.744	564.629	500.588	357.698	427.086	0.186813	0.541341
hsa_circ_0004032	9.18251	22.0546	1.85963	24.7596	0	4.99427	12.7359	47.6327	8.4528	24.4407	16.9912	11.4903	4.61992	0.0494505	0.877523
hsa_circ_0004033	8.74525	5.04104	10.4139	6.33386	9.87582	0	21.2266	10.0633	12.0388	12.4697	14.8129	14.4878	14.3731	0.714286	0.00814287
hsa_circ_0004034	65.1521	134.218	42.7715	133.587	44.7317	0	57.1188	90.5693	49.6922	129.186	46.617	57.4515	43.6325	-0.214286	0.481851
hsa_circ_0004036	379.544	613.117	352.958	422.641	596.035	432.004	401.761	621.909	416.749	358.131	647.41	362.694	1429.09	0.247253	0.41497
hsa_circ_0004040	23.6122	16.3834	29.7541	31.6693	10.4568	17.4799	22.7703	9.39237	28.6883	23.9419	15.2485	22.9806	17.453	-0.197802	0.517155
hsa_circ_0004046	39.7909	66.1637	36.8207	21.3048	90.0442	32.8789	46.3125	31.5315	36.8849	48.8813	46.1813	29.9747	62.1122	-0.010989	0.978311
hsa_circ_0004047	2.18631	9.45196	6.69467	0	2.90465	2.49713	5.01719	15.4303	9.98967	8.97821	6.09942	4.99579	8.21319	0.335165	0.263148
hsa_circ_0004057	149.981	42.8489	105.999	117.464	67.9689	114.452	50.5579	97.949	103.739	87.2881	133.316	124.895	59.5456	-0.032967	0.920585
hsa_circ_0004058	138.612	109.013	133.893	241.262	115.024	96.9721	159.778	158.999	124.231	183.554	90.1843	123.396	142.704	0.00549451	0.99277
hsa_circ_0004060	28.8593	52.3008	0	28.2144	58.0931	51.6074	45.9266	78.4934	42.7763	27.4334	48.3597	48.4591	21.5596	-0.0659341	0.834786
hsa_circ_0004063	30.1711	20.1642	22.3156	13.8193	25.5609	42.8675	20.8406	0	15.3687	14.4649	33.1111	29.9747	33.8794	0.17033	0.578544
hsa_circ_0004071	0	2.52052	4.46312	18.4258	7.5521	9.57235	13.5078	18.1139	6.14749	14.9637	6.97076	5.49536	13.8598	0.384615	0.195502
hsa_circ_0004075	428.08	305.613	307.211	363.909	327.064	305.067	299.488	258.29	265.879	323.215	302.357	319.73	286.435	-0.5	0.0849828
hsa_circ_0004076	85.2661	108.382	96.7008	95.5836	131.871	84.9026	81.8188	133.506	118.851	115.719	117.196	84.9284	121.144	0.274725	0.363262
hsa_circ_0004079	13.9924	17.0135	11.9016	10.3645	0	5.82665	9.64845	10.0633	7.68436	4.4891	16.5556	5.49536	23.6129	-0.142857	0.642829
hsa_circ_0004083	0	34.027	32.7295	19.5774	15.1042	24.9713	35.5063	26.1645	28.176	45.3898	19.6053	29.9747	24.6396	0.181319	0.553622
hsa_circ_0004086	287.719	364.846	326.923	465.25	455.45	374.154	348.502	262.986	477.967	407.012	371.193	319.231	284.382	-0.104396	0.736951
hsa_circ_0004087	101.008	154.382	83.3115	161.225	74.94	78.6597	142.411	157.658	120.388	244.407	97.5907	78.4338	105.231	-0.0274725	0.934992
hsa_circ_0004089	194.582	132.327	184.847	124.374	118.51	195.609	236.194	109.354	132.427	187.046	152.05	148.874	160.157	0	1
hsa_circ_0004090	21.4259	13.8629	23.0594	3.45483	17.4279	0	30.4891	17.443	26.1268	37.4092	16.1199	15.9865	18.4797	0.153846	0.616791
hsa_circ_0004092	0	56.0816	46.8627	115.161	91.787	41.2027	54.0313	134.177	52.5098	71.8256	67.9649	52.9553	33.8794	0.043956	0.891847
hsa_circ_0004095	23.6122	29.6161	35.333	52.9741	67.9689	39.1218	22.3844	46.291	33.8112	66.8378	49.231	35.4701	20.0196	0.0384615	0.906202
hsa_circ_0004096	61.654	112.793	50.582	130.132	59.2549	48.6941	98.4141	155.645	85.2964	124.199	72.3217	42.9638	0	-0.247253	0.41497
hsa_circ_0004098	8.74525	32.7668	17.4805	0	24.98	6.65903	8.87657	20.1265	21.7724	15.9613	28.3187	15.4869	15.3997	0.0879121	0.778501
hsa_circ_0004101	32.7947	19.534	42.7715	13.8193	22.6563	37.8732	47.4704	32.2024	25.8707	46.3874	42.6959	0	34.906	0.115385	0.709625
hsa_circ_0004103	134.24	141.779	163.276	196.35	256.19	171.886	220.37	246.214	176.74	218.968	189.082	163.362	148.864	0.21978	0.470353
hsa_circ_0004107	8.30798	5.67117	15.6209	6.33386	12.7805	6.65903	14.2797	12.0759	11.0143	8.97821	13.9415	10.9907	0	0.0164835	0.96386
hsa_circ_0004109	15.7414	23.3148	19.3402	36.2757	23.8182	24.139	10.4203	48.3036	34.5796	38.4068	43.1316	19.4836	21.5596	0.307692	0.306287
hsa_circ_0004117	186.711	136.108	159.928	173.893	205.069	165.643	167.883	178.455	131.403	163.603	167.298	171.855	167.857	-0.104396	0.736951
hsa_circ_0004119	95.3232	114.054	215.717	51.8225	91.787	148.996	123.114	0	153.431	92.276	128.523	141.88	169.91	0.274725	0.363262
hsa_circ_0004127	186.274	185.888	200.468	221.109	188.802	176.88	192.969	193.885	180.07	168.092	216.529	184.345	172.99	-0.373626	0.209431
hsa_circ_0004128	9.61977	10.0821	12.6455	6.90966	11.6186	15.8152	8.87657	8.0506	21.2601	5.98547	20.9123	0	31.3128	0.104396	0.736951
hsa_circ_0004131	858.783	485.831	1478.78	947.775	1014.89	618.041	803.523	672.896	1000.25	573.109	552.869	745.871	1263.8	-0.0769231	0.80653
hsa_circ_0004132	219.506	194.08	270.018	174.469	166.727	268.442	172.9	121.43	252.303	172.082	208.252	220.314	320.314	0.137363	0.656
hsa_circ_0004133	50.7224	57.972	30.498	69.0966	60.9977	31.6304	25.8578	171.075	53.0221	63.845	32.6755	46.4608	42.6059	-0.0879121	0.778501
hsa_circ_0004137	220.817	151.231	122.736	116.313	109.796	135.261	116.553	211.328	140.112	158.615	101.076	102.913	69.8121	-0.521978	0.0706348
hsa_circ_0004143	0	158.793	145.423	179.075	147.556	99.4692	111.15	305.252	102.714	112.726	148.129	162.363	66.2188	0.0164835	0.96386
hsa_circ_0004145	457.376	368.626	500.985	434.733	334.616	509.415	474.704	364.961	426.482	413.995	405.611	337.715	483.551	-0.164835	0.591181
hsa_circ_0004162	226.939	316.956	171.458	369.091	212.621	248.465	242.369	463.58	278.174	347.656	249.64	222.812	200.71	-0.0274725	0.934992
hsa_circ_0004165	11.3688	27.7257	20.4559	14.3951	22.0754	14.1504	7.71876	34.2151	0	12.4697	20.4766	17.9848	10.7798	-0.225275	0.458992
hsa_circ_0004172	61.654	45.3694	68.0625	103.645	37.1796	39.1218	78.3454	0	67.6224	47.385	85.3919	49.9579	54.9257	0	1
hsa_circ_0004179	97.9467	78.7663	78.4764	147.982	67.9689	95.7235	85.6782	28.848	90.6755	115.22	94.541	82.93	82.1319	-0.010989	0.978311
hsa_circ_0004189	440.323	219.916	358.909	333.967	264.904	312.558	353.905	230.784	383.194	260.368	272.295	270.772	204.303	-0.406593	0.169504
hsa_circ_0004194	28.422	28.3559	29.7541	27.0628	16.2661	39.538	18.1391	20.1265	15.6249	25.4382	22.2193	36.9688	31.3128	-0.010989	0.978311
hsa_circ_0004195	0	11.3423	7.43853	11.5161	4.06651	3.7457	8.87657	6.03795	8.4528	8.97821	3.04971	6.49452	3.07994	-0.181319	0.553622
hsa_circ_0004203	29.7338	44.1091	24.9191	45.4886	0	32.8789	43.9969	106.67	29.4567	21.9467	52.2807	32.9722	19.5063	-0.0659341	0.834786
hsa_circ_0004205	28.8593	51.6707	26.7787	40.8822	34.2749	28.3009	38.2078	22.1392	30.7375	66.8378	37.4679	30.9739	23.0996	-0.10989	0.723248
hsa_circ_0004208	7.87072	25.2052	1.48771	15.5467	13.9423	9.98854	11.5781	16.1012	17.674	16.9588	18.7339	15.4869	5.13324	0.159341	0.603931
hsa_circ_0004212	367.738	296.161	430.691	320.723	278.847	426.178	494.772	150.949	294.567	218.47	545.462	323.727	483.551	0.120879	0.696085
hsa_circ_0004217	16.1787	15.1231	40.54	47.7918	20.9135	24.9713	13.1219	23.4809	17.1617	40.9007	18.7339	18.984	25.1529	0.153846	0.616791
hsa_circ_0004219	50.2852	22.0546	8.92623	49.5192	34.2749	23.7228	0	16.1012	47.6431	56.862	25.269	22.9806	15.3997	-0.10989	0.723248
hsa_circ_0004220	9.18251	20.1642	10.7859	17.85	16.847	17.0638	16.9813	6.70883	14.3441	16.46	17.8626	15.4869	20.533	0.203297	0.505255
hsa_circ_0004227	109.316	129.807	0	172.742	100.501	83.654	114.624	120.088	120.645	148.14	115.889	99.4161	80.5919	-0.0989011	0.75073
hsa_circ_0004232	19.6768	15.7533	15.249	0	15.6851	13.3181	18.911	7.37972	6.40364	3.99031	14.8129	16.4861	15.913	-0.10989	0.723248
hsa_circ_0004235	61.2167	31.5065	37.1926	54.1257	38.9224	53.6884	0	85.8731	63.0118	74.8184	52.2807	28.476	56.979	0.148352	0.629758
hsa_circ_0004241	24.4867	21.4244	10.4139	30.5177	24.3991	17.0638	30.4891	73.1263	12.295	16.46	16.5556	15.9865	21.0463	-0.318681	0.288555
hsa_circ_0004243	13.9924	9.45196	9.29816	0	13.9423	14.1504	10.0344	11.405	10.7581	16.9588	10.4561	13.4886	1.53997	0.0494505	0.877523
hsa_circ_0004245	449.943	333.969	528.135	312.086	351.463	402.039	530.664	340.138	386.267	339.177	428.266	443.626	455.832	0.164835	0.591181
hsa_circ_0004251	38.4791	24.5751	31.9857	20.729	26.7228	29.1332	15.4375	11.405	18.1863	24.9395	27.4474	20.4827	38.4993	-0.137363	0.656
hsa_circ_0004252	13.9924	18.9039	16.7367	6.90966	13.3614	13.3181	8.87657	0	23.0531	4.4891	10.8918	11.4903	2.0533	-0.521978	0.0706348
hsa_circ_0004264	13.1179	5.67117	21.9436	8.63708	7.5521	9.98854	21.6125	12.7468	13.0634	8.97821	12.1988	13.4886	20.0196	0.252747	0.404328
hsa_circ_0004265	123.308	236.299	137.613	275.235	178.346	131.516	169.427	405.214	214.138	189.041	234.828	138.383	164.264	0.10989	0.723248
hsa_circ_0004266	78.7072	122.245	135.381	85.7949	116.767	82.8216	54.0313	57.696	102.97	75.816	78.8568	111.906	97.5316	-0.208791	0.493486
hsa_circ_0004269	0	10.7122	27.8945	16.6983	8.13303	13.3181	5.78907	9.39237	14.8564	10.4746	13.5059	23.9798	26.1795	0.357143	0.231501
hsa_circ_0004270	51.1597	36.5476	38.3084	60.4595	0	25.8037	59.8204	34.2151	19.4671	88.7845	21.7836	29.9747	26.1795	-0.307692	0.306287
hsa_circ_0004271	33.6692	52.931	43.1434	19.0016	38.9224	39.538	38.5938	60.3795	30.4813	65.8402	48.3597	22.9806	44.1459	0.153846	0.616791
hsa_circ_0004273	822.49	790.184	746.456	696.724	948.66	858.182	786.541	831.225	840.669	817.017	745.436	858.276	1000.98	0.379121	0.202388
hsa_circ_0004279	112.376	105.232	126.827	128.405	113.862	147.747	126.974	99.9616	140.624	142.654	128.088	75.4364	122.684	0.0934066	0.764582
hsa_circ_0004280	125.932	97.6702	145.051	77.7337	110.377	174.799	106.905	42.2657	91.1878	64.3438	104.126	158.366	118.065	-0.0769231	0.80653
hsa_circ_0004281	150.418	59.8624	88.8904	65.6418	89.4633	194.36	87.2219	67.0883	70.6961	42.8959	101.947	105.411	89.8317	0.0989011	0.75073
hsa_circ_0004286	5.24715	11.3423	10.7859	10.9403	8.71396	10.4047	10.8063	4.69618	15.881	21.4479	14.8129	17.9848	5.64657	0.340659	0.254998
hsa_circ_0004288	0	25.2052	31.2418	19.0016	27.3037	43.2837	35.1203	17.443	29.7129	19.9516	33.1111	26.4777	58.0056	0.417582	0.157419
hsa_circ_0004291	3.4981	8.1917	2.97541	6.90966	8.71396	2.91332	3.85938	8.0506	4.61062	0	1.74269	3.99663	8.72651	-0.0274725	0.934992
hsa_circ_0004293	124.62	83.8073	139.844	144.527	140.004	136.926	115.781	94.5946	86.8333	118.712	137.237	173.853	170.424	0.296703	0.324652
hsa_circ_0004296	65.1521	54.1912	42.7715	57.5805	25.5609	36.2085	87.6079	28.1771	48.6676	67.8353	39.6462	49.9579	42.6059	-0.175824	0.566024
hsa_circ_0004298	103.194	30.2463	61.7398	35.1241	47.0554	79.9083	85.6782	0	71.7207	48.8813	47.924	65.4448	109.851	0.208791	0.493486
hsa_circ_0004299	16.1787	20.1642	7.81045	15.5467	27.8847	17.8961	40.9094	12.0759	12.295	18.954	18.2983	20.9823	17.453	0.17033	0.578544
hsa_circ_0004300	0	100.821	173.69	129.556	196.935	87.8159	104.589	194.556	130.122	143.152	140.287	124.895	137.058	0.296703	0.324652
hsa_circ_0004303	9.61977	3.78078	18.5963	10.3645	6.97117	11.2371	3.0875	0	6.91593	8.97821	3.48538	20.9823	15.3997	0.0549451	0.863236
hsa_circ_0004305	11.3688	7.56157	13.0174	9.21288	11.0377	23.3066	18.525	6.70883	7.17207	7.98063	19.1696	23.9798	19.5063	0.32967	0.271458
hsa_circ_0004306	14.8669	2.52052	5.57889	14.9709	4.06651	0	16.5953	24.1518	5.89135	20.4504	4.35673	5.99494	5.13324	0.131868	0.669269
hsa_circ_0004313	68.2129	36.5476	48.7223	59.8837	56.3503	0	56.3469	22.81	47.6431	55.8644	51.8451	29.9747	72.3787	-0.0714286	0.820632
hsa_circ_0004314	52.0342	45.9995	47.2346	51.8225	31.3703	82.8216	42.8391	34.8859	51.4852	44.3922	48.3597	47.46	54.9257	0.0604396	0.848989
hsa_circ_0004322	23.6122	51.0406	21.9436	40.3064	0	67.0064	44.3828	40.253	31.2497	16.46	44.0029	26.9772	65.1922	0.153846	0.616791
hsa_circ_0004338	12.2433	18.9039	7.43853	17.85	9.87582	7.90759	6.94688	3.35442	6.91593	6.98305	15.6842	15.4869	13.3464	-0.131868	0.669269
hsa_circ_0004340	28.422	27.0956	25.291	28.2144	29.6275	24.5552	38.9797	27.5062	29.4567	35.414	16.1199	19.4836	14.8864	-0.340659	0.254998
hsa_circ_0004344	20.5513	40.3283	36.0768	18.4258	39.5033	27.8847	11.9641	44.9492	39.4464	42.3971	42.6959	25.9781	25.6662	0.181319	0.553622
hsa_circ_0004345	200.703	127.286	109.718	185.985	146.395	178.961	206.477	62.3922	134.989	159.613	139.415	151.872	164.777	-0.043956	0.891847
hsa_circ_0004346	39.3536	25.8353	47.2346	51.2466	43.5698	39.538	42.4532	12.0759	34.0673	38.4068	34.4181	45.4617	56.979	0.0824176	0.792486
hsa_circ_0004350	9.61977	13.2327	9.67008	20.1532	8.13303	4.16189	24.7	0	7.17207	19.4528	12.6345	9.99157	17.453	0.120879	0.696085
hsa_circ_0004354	5.68441	1.26026	9.29816	12.6677	5.22838	0	9.26251	10.0633	5.6352	7.98063	6.97076	3.49705	6.15989	0	1
hsa_circ_0004361	11.3688	17.6437	9.29816	7.48547	16.2661	13.3181	26.6297	16.7721	14.8564	8.47942	24.3977	23.9798	26.1795	0.489011	0.0928917
hsa_circ_0004364	36.2928	20.7943	41.6557	36.8515	30.2084	47.4456	39.7516	59.0377	18.4425	23.9419	20.0409	30.4743	46.7125	-0.0659341	0.834786
hsa_circ_0004366	111.065	146.19	143.935	69.0966	180.669	106.544	140.481	138.202	131.403	126.194	144.643	97.4178	87.7784	-0.285714	0.343646
hsa_circ_0004367	16.1787	38.438	23.8033	17.2742	11.0377	47.0294	18.1391	9.39237	14.6003	9.97578	10.0205	20.9823	32.3394	-0.208791	0.493486
hsa_circ_0004368	620.912	667.938	537.805	643.174	680.27	506.502	563.083	603.124	616.542	765.641	479.676	570.519	610.342	-0.247253	0.41497
hsa_circ_0004372	1495.44	1518.61	1305.83	1571.95	1591.75	1262.3	1525.61	1612.8	1629.09	1509.83	1317.91	1259.94	1243.27	-0.285714	0.343646
[truncated: 8,477 more rows]

## Sheet: FDR
circRNA.readcount	sample1	sample2	sample3	sample4	sample5	sample6	sample7	sample8	sample9	sample10	sample11	sample12	sample13	rho	p-value	q-value
[truncated: 20 more rows]

[truncated: 2 more sheets: circ_lassocv_select, circ_svm_select]
