# Supplementary material for: Circular RNA as a Potential Biomarker for Forensic Age Prediction
Source: Front Genet. 2022 Feb 7;13:825443. doi: 10.3389/fgene.2022.825443 (PMC8858837; doi:10.3389/fgene.2022.825443)
Supplement: Supplementary file 1 [file DataSheet4.zip › SUPPLEMENTARY_MATERIAL/additional file 2.xls]

## Sheet: s1_20.mapped_region
feature	exon	intron
3prime_overlapping_ncRNA	32	392
IG_C_gene	971	45
IG_C_pseudogene	0	0
IG_D_gene	4
IG_J_gene	13
IG_J_pseudogene	2
IG_V_gene	452	23
IG_V_pseudogene	14	3
IG_pseudogene	0
Mt_rRNA	1174
Mt_tRNA	758
TEC	2044	10
TR_C_gene	1357	1452
TR_D_gene	13
TR_J_gene	331
TR_J_pseudogene	7
TR_V_gene	764	16
TR_V_pseudogene	56	0
antisense	29720	42314
bidirectional_promoter_lncRNA	1084	1114
lincRNA	126700	122553
macro_lncRNA	299
miRNA	278
misc_RNA	388856
non_coding	0
polymorphic_pseudogene	2940	37
processed_pseudogene	15540	74
processed_transcript	9537	14130
protein_coding	8290028	2800041
pseudogene	5	0
rRNA	0
rRNA_pseudogene	1
ribozyme	0
sRNA	0
scRNA	3
scaRNA	0
sense_intronic	153	257
sense_overlapping	1700	1662
snRNA	1485
snoRNA	520
transcribed_processed_pseudogene	3912	1774
transcribed_unitary_pseudogene	3637	1312
transcribed_unprocessed_pseudogene	95246	19415
translated_processed_pseudogene	144
unitary_pseudogene	26	27
unprocessed_pseudogene	7170	4585
vaultRNA	0
Total	8986976	3011236
Others	596321
Uniquely mapped reads	12594533

## Sheet: readcounts distribution
sample_ID	Readcounts
sample1	27934
sample2	25433
sample3	25887
sample4	18459
sample5	26521
sample6	29698
sample7	30826
sample8	16118
sample9	35016
sample10	28860
sample11	29554
sample12	29931
sample13	23115
SUM	26719.4

## Sheet: genomic features
sample_ID	exon	intron	intergenic
sample1	59810	8318	1291
sample2	55738	7735	1187
sample3	56392	7878	1166
sample4	42842	5167	834
sample5	55744	8445	1306
sample6	62925	8960	1341
sample7	64369	9531	1424
sample8	36863	4721	780
sample9	71916	11033	1663
sample10	62268	8440	1292
sample11	62686	9008	1376
sample12	63164	9225	1353
sample13	51296	6578	977
