# Supplementary material for: Circular RNA as a Potential Biomarker for Forensic Age Prediction
Source: Front Genet. 2022 Feb 7;13:825443. doi: 10.3389/fgene.2022.825443 (PMC8858837; doi:10.3389/fgene.2022.825443)
Supplement: Supplementary file 1 [file DataSheet4.zip › SUPPLEMENTARY_MATERIAL/additional file 3.XLS]

## Sheet: 100 samples
delta-Ct-values of 100 samples aged between 19-73 years old using RT-qPCR approach for modelling.
sample_ID	hsa_circ_0015789	hsa_circ_0086306	hsa_circ_0002454	hsa_circ_0000524	hsa_circ_0004689
8_19A_M	11.8496	11.3328	7.30426	2.39455	3.89068
8_19A_F	11.5542	10.3187	7.00176	1.574	2.64529
8-19B-M	12.3887	11.6603	7.96726	2.38601	2.86478
8-19A-M	12.2352	11.9687	8.17801	3.07002	4.37543
8-20A-M	12.6	12.9633	8.52543	1.55559	4.09304
8-20B-M	11.0993	10.998	6.68471	1.7799	2.67818
11_22_F	12.0432	11.5548	7.21749	1.8858	3.17064
8-22-M	11.5707	11.9192	7.75852	2.0883	2.90336
14-22-F	11.6588	11.2945	8.51622	1.79811	2.29342
15-22-F	12.4095	11.9924	8.08562	2.44072	2.96455
5-23-M	12.8823	11.8738	7.95384	2.04589	3.33347
2_24_F	11.8989	11.0986	7.28288	2.31134	3.14441
4-25-M	11.921	8.18096	6.8914	1.75559	2.30817
14-25B-F	12.4614	12.371	8.50885	2.13873	2.94137
1_26_F	11.2852	10.1813	6.76953	1.15136	2.61425
3-26B-F	10.9401	10.9576	7.07241	2.02055	2.84278
3-27-F	11.067	11.4774	6.7778	1.2256	2.15895
4-27-M	11.4666	8.42786	7.10002	1.42411	2.66529
1_28_M	10.9909	10.1354	6.30246	0.930661	2.85803
2-28-F	10.2891	12.2192	8.07631	1.60412	2.73412
4-28-M	11.365	11.3582	7.62453	2.2764	2.94073
1-28-M	12.0121	12.1196	8.04704	1.76217	3.04439
9_30_M	11.2092	10.1532	6.42992	1.51402	2.66429
16-30-F	11.3364	11.4291	7.0853	1.06687	2.61892
3_31_M	11.5355	10.3362	6.42557	1.07565	2.00006
12-31-F	11.0834	11.679	7.49758	1.0525	1.35877
1_32_F	11.1145	10.4263	6.83525	1.13188	2.39774
5-32-F	12.2572	11.5995	7.35349	1.50157	2.07656
4-33-M	11.2347	10.9222	6.953	1.16927	2.43036
2_34_F	11.0063	10.7163	6.84933	1.05575	2.23224
9_35_M	10.8855	10.1669	6.3729	0.853853	2.19279
7-35-F	10.9327	11.0339	6.64698	0.619888	1.76459
1_36_M	10.5997	10.1078	6.42845	0.856143	2.35943
1-36-F	10.1222	12.013	8.00275	2.42287	2.12244
10-36-M	12.4826	11.1255	7.18546	1.74317	2.21325
9_38_F	11.0703	10.0306	6.87577	0.648772	2.1276
9-38-F	11.2017	10.8084	7.35718	1.13546	2.94077
12_39_M	11.6803	10.0778	7.30852	1.66226	2.94401
14_40_F	11.5297	11.1146	6.85428	1.07901	2.37027
12_40_M	11.5153	10.4749	6.43784	2.4235	3.39529
14-40-F	11.8516	11.5423	7.52161	1.04499	2.14458
9_41_M	11.4952	9.93022	6.32939	0.11779	2.1636
9-41-M	12.02	11.1941	6.76414	1.26268	2.57452
2-42-F	11.0466	12.295	7.89075	2.2794	2.82138
2-44-F	11.2513	11.5655	7.19638	1.59821	1.89231
11-44-M	12.9955	13.1319	9.32865	4.4842	2.96731
15_45_F	11.4699	11.0487	7.89511	1.4713	2.88171
3-45A-M	11.8808	11.5358	7.3929	0.964899	1.51095
3-45B-M	13.3908	11.7608	8.20994	1.73654	2.78918
15-45-F	11.8608	11.731	8.03621	2.0172	3.68584
2-46-F	11.1483	11.3385	7.25915	2.00332	1.98832
10-47-M	10.9054	11.4924	7.30365	1.50916	2.00564
15_48_F	11.9828	10.1328	6.10279	0.602099	2.09182
15_49_F	11.5105	11.6743	8.13398	2.09515	2.34835
16_49_M	11.314	11.425	6.88955	0.494958	1.71002
3_49_F	11.2956	10.8064	6.68527	0.800654	1.92666
1-50-M	10.1567	11.2884	7.37011	1.15747	2.28411
14_51_F	11.8158	10.7537	8.16566	1.22092	2.70192
16_51_M	10.895	10.9116	6.42654	0.955403	1.99207
16-51-M	11.451	9.2686	7.52524	1.4587	2.5304
2-52-M	11.1008	10.8413	6.69824	0.628145	1.90258
12-52-F	11.1416	11.0662	7.31127	1.50869	2.53042
9_53_F	11.2028	10.4582	6.352	1.02191	2.03544
10-53-F	11.7478	11.7606	7.72491	2.00173	2.76673
10-53-M	10.7224	11.1405	7.0054	0.93992	1.95869
8-54-F	12.1632	11.4653	7.60565	1.44733	2.14903
10-55-M	12.9527	11.869	6.46165	1.65665	2.58583
11_56_F	11.2069	9.64583	5.93248	0.855614	2.18311
14-57-F	11.4059	11.4722	7.98394	2.19401	2.4926
7-58-F	10.2877	11.1512	7.15325	0.563768	1.2048
8-59-F	13.243	11.4142	6.85281	-0.0859337	1.99046
12_60_F	12.336	10.2477	6.51214	1.66028	2.62148
12_60_M	11.5471	10.7878	7.20981	1.41055	2.46365
2_60_M	11.0554	10.6316	6.75208	1.64205	2.461
7-60-F	10.5961	11.8846	7.86934	2.16985	2.66154
7_61_M	10.0243	8.41426	5.08153	-0.568002	0.633834
7_62_F	11.2753	10.4206	7.11985	1.06461	2.5329
7-62A-M	11.9884	8.78406	7.38855	0.999399	2.34658
7-62B-M	11.5355	10.6356	6.8069	0.83848	1.82478
7-62-F	11.8915	10.7226	7.87905	0.868317	1.6933
11_63_M	11.1062	9.79471	6.34075	0.455918	2.26038
2-63-F	10.5626	8.14475	7.03793	0.773874	0.943298
2_64_M	10.6476	9.79098	5.97977	0.230112	2.29488
2-64-M	11.4309	11.3345	7.49582	0.981312	2.11621
7-65-F	10.6922	11.3978	7.6333	1.71357	2.50967
7-66-F	11.7765	11.6295	7.88648	1.50768	1.78252
9-66-M	11.1011	10.3033	6.55967	0.780077	2.65484
15_67_M	11.522	10.8833	7.06995	0.818906	2.3076
14_68_F	10.6986	9.99955	6.48868	1.05277	2.41292
12_68_M	11.53	10.4297	5.84494	0.650632	2.67351
15_68_F	10.3535	10.1364	7.10308	0.700568	2.13388
14-68-M	11.096	10.5072	6.30782	0.496145	2.02755
7_69_F	11.4909	10.5004	6.95518	0.677287	2.08414
14-69-M	11.5074	10.9951	6.75619	0.970064	2.72194
7_70_M	10.8027	9.47517	5.11448	0.175679	2.29196
7-70-M	11.8734	11.1043	7.16646	0.991135	2.65757
15-70-F	10.9217	10.5322	6.56108	1.47733	2.2638
13_72_F	10.3722	9.4599	5.09171	-0.008666	0.564656
13-72-F	10.91	10.7375	6.96143	0.781563	1.0395
15-73-F	11.2633	10.5898	6.77303	0.711372	1.36124

## Sheet: ct-value
sampleID	Ct_18s	hsa_circ_0015789	Ct_18s	hsa_circ_0086306	Ct_18s	hsa_circ_0002454	Ct_18s	hsa_circ_0000524	Ct_18s	hsa_circ_0004689
8_19A_M	17.1324	28.982	18.1055	29.4383	17.1679	24.4722	17.2171	19.6117	17.3091	21.1998
8_19A_F	18.4742	30.0284	18.7431	29.0619	17.5177	24.5194	17.3822	18.9562	17.4171	20.0624
8-19B-M	17.9713	30.36	17.9713	29.6316	17.9713	25.9386	17.9713	20.3573	17.9713	20.8361
8-19A-M	17.2443	29.4795	17.2443	29.213	17.2443	25.4223	17.2443	20.3144	17.2443	21.6198
8-20A-M	18.26	30.86	18.26	31.2233	18.26	26.7854	18.26	19.8156	18.26	22.353
8-20B-M	18.9553	30.0546	18.9553	29.9533	18.9553	25.64	18.9553	20.7352	18.9553	21.6335
11_22_F	17.4319	29.4751	18.6533	30.2081	17.4591	24.6766	17.5604	19.4462	17.5009	20.6716
8-22-M	17.9277	29.4984	17.9277	29.8469	17.9277	25.6862	17.9277	20.016	17.9277	20.8311
14-22-F	17.7484	29.4072	17.7484	29.043	17.7484	26.2647	17.7484	19.5466	17.7484	19.0239
15-22-F	17.9294	30.3389	17.9294	29.9218	17.9294	26.015	17.9294	20.3701	17.9294	20.894
5-23-M	17.8684	30.7507	17.8684	29.7422	17.8684	25.8222	17.8684	19.9143	17.8684	21.2019
2_24_F	18.9044	30.8033	18.9044	30.003	18.9044	26.1872	18.9044	21.2157	18.9044	22.0488
4-25-M	18.634	30.5551	18.634	26.815	18.634	25.5254	18.634	20.3896	18.634	20.9422
14-25B-F	16.8409	29.3023	16.8409	29.2119	16.8409	25.3498	16.8409	18.9797	16.8409	19.7823
1_26_F	17.9253	29.2105	17.9253	28.1066	17.9253	24.6948	17.9253	19.0766	17.9253	20.5395
3-26B-F	17.8156	28.7557	17.8156	28.7731	17.8156	24.888	17.8156	19.8361	17.8156	20.6584
3-27-F	18.848	29.915	18.848	30.3254	18.848	25.6258	18.848	20.0736	18.848	21.0069
4-27-M	17.9619	29.4285	17.9619	26.3897	17.9619	25.0619	17.9619	19.386	17.9619	20.6272
1_28_M	18.05	29.041	18.05	28.1854	18.05	24.3525	18.05	18.9807	18.05	20.9081
2-28-F	18.3859	28.675	18.3859	30.6051	18.3859	26.4622	18.3859	19.99	18.3859	21.12
4-28-M	17.2268	28.5918	17.2268	28.585	17.2268	24.8513	17.2268	19.5032	17.2268	20.1675
1-28-M	18.7057	30.7178	18.7057	30.8253	18.7057	26.7528	18.05	18.9807	18.05	20.9081
9_30_M	18.5258	29.7349	18.3636	28.5168	17.0129	23.4428	18.4072	19.9212	17.1225	19.7867
16-30-F	17.8062	29.1426	17.8062	29.2353	17.8062	24.8915	17.8062	18.873	17.8062	20.4251
3_31_M	16.9539	28.4895	18.2157	28.5519	18.3586	24.7842	17.02	18.0957	18.6518	20.6519
12-31-F	17.436	28.5193	17.436	29.115	17.436	24.9335	17.436	18.4885	17.436	18.7947
1_32_F	18.4422	29.5567	18.4422	28.8685	18.4422	25.2775	18.4422	19.5741	18.4422	20.84
5-32-F	17.3556	29.6129	17.3556	28.9551	17.3556	24.7091	17.3556	18.8572	17.3556	19.4322
4-33-M	18.4914	29.7261	18.4914	29.4135	18.4914	25.4444	18.4914	19.6606	18.4914	20.9217
2_34_F	18.0405	29.0467	18.0405	28.7567	18.0405	24.8898	18.0405	19.0962	18.0405	20.2727
9_35_M	19.0937	29.9792	19.0937	29.2606	19.0937	25.4666	19.0937	19.9475	19.0937	21.2865
7-35-F	18.8751	29.8079	18.8751	29.909	18.8751	25.5221	18.8751	19.495	18.8751	20.6397
1_36_M	18.6411	29.2409	18.6411	28.749	18.6411	25.0696	18.6411	19.4973	18.6411	21.0005
1-36-F	17.9187	28.0409	17.9187	29.9318	17.9187	25.9215	17.9187	20.3416	17.9187	20.0412
10-36-M	18.7963	29.9005	18.7963	29.9218	18.7963	25.9817	18.7963	20.5395	18.7963	21.0095
9_38_F	17.9479	29.0182	17.9479	27.9785	17.9479	24.8237	17.9479	18.5967	17.9479	20.0755
9-38-F	17.8694	29.071	17.8694	28.6777	17.8694	25.2266	17.8694	19.0048	17.8694	20.8101
12_39_M	17.1849	28.8651	17.1667	27.2445	17.3582	24.6667	17.4717	19.134	17.3266	20.2706
14_40_F	18.8506	30.7022	19.1116	30.2261	17.9571	24.8114	18.7955	19.8745	17.7759	20.1462
12_40_M	19.8826	31.3979	20.1249	30.5998	19.5723	26.0101	19.8317	22.2552	19.3787	22.774
14-40-F	18.8506	30.7022	18.8506	30.3929	18.8506	26.3722	18.8506	19.8956	18.8506	20.9952
9_41_M	18.6595	30.1547	19.1052	29.0354	18.9602	25.2896	19.2	19.3178	18.375	20.9495
9-41-M	18.375	30.395	18.375	29.5691	18.375	25.1391	18.375	19.6377	17.9323	20.0959
2-42-F	19.2006	30.2472	19.2006	31.4956	19.2006	27.0913	19.2006	21.48	19.2006	22.022
2-44-F	18.4749	29.7263	18.4749	30.0404	18.4749	25.6713	18.4749	20.0731	18.4749	20.3672
11-44-M	17.2824	30.278	17.2824	30.4144	17.2824	26.6111	17.2824	21.7666	17.2824	20.2498
15_45_F	17.1662	29.0271	17.1662	28.8972	17.1662	25.2025	17.1662	19.1834	17.1662	20.8521
3-45A-M	19.0148	30.8956	19.0148	30.5506	19.0148	26.4077	19.0148	19.9797	19.0148	20.5257
3-45B-M	18.0742	31.465	18.0742	29.835	18.0742	26.2842	18.0742	19.8108	18.0742	20.8634
15-45-F	17.1662	29.0271	17.1662	28.8972	17.1662	25.2025	17.1662	19.1834	17.1662	20.8521
2-46-F	18.8267	29.975	18.8267	30.1652	18.8267	26.0858	18.8267	20.83	18.8267	20.815
10-47-M	18.6158	29.5213	18.6158	30.1082	18.6158	25.9195	18.6158	20.125	18.6158	20.6215
15_48_F	17.8994	29.8822	19.7566	29.8894	19.656	25.7587	17.9609	18.563	18.0585	20.1503
15_49_F	18.7195	30.23	16.9374	28.6117	17.1652	25.2992	19.3253	21.4204	19.021	21.3694
16_49_M	17.6295	28.9435	17.4239	28.8489	17.8469	24.7364	18.1952	18.6902	18.2504	19.9604
3_49_F	18.7436	30.0392	18.7436	29.5499	18.7436	25.4288	18.7436	19.5442	18.7436	20.6702
1-50-M	19.7298	29.8866	19.7298	31.0182	19.7298	27.0999	19.7298	20.8873	19.7298	22.0139
14_51_F	16.2174	28.0332	17.1962	27.9499	17.2258	25.3915	16.8248	18.0457	16.9769	19.6789
16_51_M	17.9467	28.8417	18.0276	28.9392	18.0468	24.4734	18.0429	18.9983	17.6754	19.6675
16-51-M	17.5015	28.9525	17.5015	26.7701	17.5015	25.0267	17.5015	18.9602	17.5015	20.0319
2-52-M	19.7612	30.862	19.7612	30.6025	19.7612	26.4594	19.7612	20.3893	19.7612	21.6638
12-52-F	18.0947	29.2363	18.0947	29.1609	18.0947	25.406	18.0947	19.6034	18.0947	20.6252
9_53_F	19.009	30.2118	19.009	29.4672	19.009	25.361	19.009	20.0309	19.009	21.0444
10-53-F	18.0183	29.7661	18.0183	29.7789	18.0183	25.7432	18.0183	20.02	18.0183	20.785
10-53-M	19.8126	30.535	19.8126	30.9531	19.8126	26.818	19.8126	20.7525	19.8126	21.7713
8-54-F	17.3218	29.485	17.3218	28.7871	17.3218	24.9274	17.3218	18.7691	17.3218	19.4708
10-55-M	17.8673	30.82	17.8673	29.7363	17.8673	24.329	17.8673	19.524	17.8673	20.4532
11_56_F	17.8614	29.0683	18.8496	28.4954	18.9924	24.9249	18.7276	19.5832	18.1777	20.3608
14-57-F	17.6726	29.0785	17.6726	29.1449	17.6726	25.6566	17.6726	19.8667	17.6726	20.1653
7-58-F	21.6038	31.8915	21.6038	32.755	21.6038	28.757	21.6038	22.1676	21.6038	22.8086
8-59-F	20.3977	33.5928	20.3977	31.8118	20.3977	27.2505	20.3977	20.3117	20.3977	22.3881
12_60_F	17.8489	30.1849	18.8868	29.1345	18.911	25.4231	19.2729	20.9332	18.7141	21.3356
12_60_M	18.3499	29.897	18.3499	29.1377	17.5	24.7098	17.9613	19.3719	17.5319	19.9955
2_60_M	18.493	29.5484	18.493	29.1246	18.493	25.2451	18.493	20.1351	18.493	20.954
7-60-F	17.7864	28.3824	17.7864	29.671	17.7864	25.6557	17.7864	19.9562	17.7864	20.4479
7_61_M	19.6533	29.6776	19.5735	27.9878	20.4175	25.499	19.9507	19.3827	19.2834	19.9173
7_62_F	17.9039	29.1792	17.9039	28.3244	17.9039	25.0237	17.9039	18.9685	17.9039	20.4368
7-62A-M	17.9194	29.9078	17.9194	26.7035	17.9194	25.3079	17.9194	18.9188	17.9194	20.266
7-62B-M	18.0126	29.5481	18.0126	28.6483	18.0126	24.8195	18.0126	18.8511	18.0126	19.8374
7-62-F	17.8455	29.737	17.8455	28.5681	17.8455	25.7246	17.8455	18.7138	17.8455	19.5388
11_63_M	18.3213	29.4274	17.975	27.7697	18.1541	24.4948	18.9771	19.433	18.5067	20.7671
2-63-F	19.4826	30.0452	19.4826	27.6273	19.4826	26.5205	19.4826	20.2564	19.4826	20.4258
2_64_M	19.2849	29.9324	19.2849	29.0758	19.2849	25.2646	19.2849	19.515	19.2849	21.5797
2-64-M	18.2246	29.6555	18.2246	29.5591	18.2246	25.7204	18.2246	19.2059	18.2246	20.3408
7-65-F	18.3131	29.0053	18.3131	29.7109	18.3131	25.9464	18.3131	20.0267	18.3131	20.8228
7-66-F	16.956	28.7325	16.956	28.5855	16.956	24.8425	16.956	18.4637	16.956	18.7385
9-66-M	18.4115	29.5126	18.4115	28.7148	18.4115	24.9712	18.4115	19.1916	18.4115	21.0663
15_67_M	15.9593	29.7878	18.2117	29.095	18.2117	25.2816	18.2117	19.0306	18.2117	20.5193
14_68_F	18.694	29.3927	18.694	28.6936	18.5092	24.9979	18.35	19.4028	17.9768	20.3898
12_68_M	19.4137	30.9437	19.4137	29.8434	18.6642	24.5091	18.1383	18.789	18.2848	20.9583
15_68_F	18.1233	28.4768	17.5914	27.7278	17.5914	24.6945	17.5914	18.292	17.5914	19.7253
14-68-M	18.9379	30.0339	18.9379	29.4451	18.9379	25.2457	18.9379	19.4341	18.9379	20.9655
7_69_F	17.297	28.788	17.297	27.7974	17.9364	24.8916	18.0919	18.7691	17.6793	19.7634
14-69-M	17.9292	29.4366	17.9292	28.9243	17.9292	24.6854	17.9292	18.8992	17.9292	20.6511
7_70_M	20.0038	30.8065	20.0038	29.4789	21.1638	26.2782	19.1315	19.3071	18.6442	20.9361
7-70-M	18.2086	30.082	18.2086	29.3129	18.2086	25.375	18.2086	19.1997	18.2086	20.8661
15-70-F	18.253	29.1748	18.253	28.7853	18.253	24.8141	18.253	19.7304	18.253	20.5168
13_72_F	19.681	30.0532	19.681	29.1409	19.4711	24.5628	19.5291	19.5204	18.3246	18.8892
13-72-F	18.8925	29.8024	18.8925	29.63	18.8925	25.8539	18.8925	19.674	18.8925	19.932
15-73-F	18.1976	29.4609	18.1976	28.7875	18.1976	24.9707	18.1976	18.909	18.1976	19.5589
