# Supplementary material for: Circular RNA as a Potential Biomarker for Forensic Age Prediction
Source: Front Genet. 2022 Feb 7;13:825443. doi: 10.3389/fgene.2022.825443 (PMC8858837; doi:10.3389/fgene.2022.825443)
Supplement: Supplementary file 1 [file DataSheet4.zip › SUPPLEMENTARY_MATERIAL/additional file 4.xls]

## Sheet: tree
training	sex	train_real	training set	predict-real	abs	square			testing	sex	test_real	testing set	predict-real	abs	square		±5 RMSE	5	0.2
12-52-F	female	52	46.25	-5.75	5.75	33.0625			8_19A_F	female	19	37.5	18.5	18.5	342.25		±10 RMSE	12	0.6
7-70-M	male	70	60.3125	-9.6875	9.6875	93.8477			3-26B-F	female	26	28.4706	2.47059	2.47059	6.10381
5-23-M	male	23	28.4706	5.47059	5.47059	29.9274			3-27-F	female	27	37.5	10.5	10.5	110.25
5-32-F	female	32	46.25	14.25	14.25	203.062			4-28-M	male	28	28.4706	0.47059	0.47059	0.221455
14-25B-F	female	25	28.4706	3.47059	3.47059	12.045			9_30_M	male	30	37.5	7.5	7.5	56.25
8-20A-M	male	20	28.4706	8.47059	8.47059	71.7509			3_31_M	male	31	37.5	6.5	6.5	42.25
2_24_F	female	24	28.4706	4.47059	4.47059	19.9862			4-33-M	male	33	37.5	4.5	4.5	20.25
1_36_M	male	36	46.75	10.75	10.75	115.562			10-36-M	male	36	46.25	10.25	10.25	105.062
15-45-F	female	45	28.4706	-16.5294	16.5294	273.221			9-38-F	female	38	28.4706	-9.52941	9.52941	90.8097
8-19B-M	male	19	28.4706	9.47059	9.47059	89.6921			2-42-F	female	42	28.4706	-13.5294	13.5294	183.045
4-25-M	male	25	37.5	12.5	12.5	156.25			2-44-F	female	44	46.25	2.25	2.25	5.0625
15_45_F	female	45	28.4706	-16.5294	16.5294	273.221			3-45B-M	male	45	46.25	1.25	1.25	1.5625
10-55-M	male	55	37.5	-17.5	17.5	306.25			15_48_F	female	48	60.3125	12.3125	12.3125	151.598
15_49_F	female	49	46.25	-2.75	2.75	7.5625			9_53_F	female	53	60.3125	7.3125	7.3125	53.4727
11_63_M	male	63	64.2857	1.28571	1.28571	1.65305			8-54-F	female	54	46.25	-7.75	7.75	60.0625
14_51_F	female	51	46.25	-4.75	4.75	22.5625			14-57-F	female	57	46.25	-10.75	10.75	115.562
7-58-F	female	58	46.75	-11.25	11.25	126.562			12_60_M	male	60	46.25	-13.75	13.75	189.062
3_49_F	female	49	60.3125	11.3125	11.3125	127.973			7_61_M	male	61	64.2857	3.28571	3.28571	10.7959
14-40-F	female	40	46.25	6.25	6.25	39.0625			12_68_M	male	68	60.3125	-7.6875	7.6875	59.0977
11_56_F	female	56	64.2857	8.28571	8.28571	68.653			13-72-F	female	72	46.75	-25.25	25.25	637.562
7-60-F	female	60	53	-7	7	49								175.348	2240.33
12_60_F	female	60	37.5	-22.5	22.5	506.25							N	20
15-22-F	female	22	28.4706	6.47059	6.47059	41.8685							MAE	8.76741
8-22-M	male	22	28.4706	6.47059	6.47059	41.8685							MSE	112.017
16_49_M	male	49	60.3125	11.3125	11.3125	127.973							RMSE	10.5838
1-36-F	female	36	53	17	17	289
16-51-M	male	51	46.25	-4.75	4.75	22.5625
1_32_F	female	32	37.5	5.5	5.5	30.25
2-28-F	female	28	53	25	25	625
10-53-F	female	53	46.25	-6.75	6.75	45.5625
7-62B-M	male	62	60.3125	-1.6875	1.6875	2.84766
16-30-F	female	30	37.5	7.5	7.5	56.25
11-44-M	male	44	28.4706	-15.5294	15.5294	241.163
7-35-F	female	35	46.75	11.75	11.75	138.062
8-59-F	female	59	60.3125	1.3125	1.3125	1.72266
2-46-F	female	46	46.25	0.25	0.25	0.0625
9_41_M	male	41	60.3125	19.3125	19.3125	372.973
7_70_M	male	70	64.2857	-5.71429	5.71429	32.6531
15_68_F	female	68	46.75	-21.25	21.25	451.562
10-47-M	male	47	53	6	6	36
8-20B-M	male	20	37.5	17.5	17.5	306.25
15-70-F	female	70	53	-17	17	289
2_34_F	female	34	37.5	3.5	3.5	12.25
10-53-M	male	53	46.75	-6.25	6.25	39.0625
2-63-F	female	63	64.2857	1.28571	1.28571	1.65305
9_35_M	male	35	46.75	11.75	11.75	138.062
9_38_F	female	38	46.75	8.75	8.75	76.5625
1_26_F	female	26	37.5	11.5	11.5	132.25
15_67_M	male	67	60.3125	-6.6875	6.6875	44.7227
7-62-F	female	62	60.3125	-1.6875	1.6875	2.84766
14-68-M	male	68	60.3125	-7.6875	7.6875	59.0977
3-45A-M	male	45	60.3125	15.3125	15.3125	234.473
14-69-M	male	69	60.3125	-8.6875	8.6875	75.4727
1_28_M	male	28	28.4706	0.47059	0.47059	0.221455
7-62A-M	male	62	64.2857	2.28571	2.28571	5.22447
11_22_F	female	22	28.4706	6.47059	6.47059	41.8685
1-50-M	male	50	53	3	3	9
7_69_F	female	69	60.3125	-8.6875	8.6875	75.4727
7-66-F	female	66	46.25	-19.75	19.75	390.062
7_62_F	female	62	46.25	-15.75	15.75	248.062
2-52-M	male	52	60.3125	8.3125	8.3125	69.0977
1-28-M	male	28	28.4706	0.47059	0.47059	0.221455
7-65-F	female	65	53	-12	12	144
8_19A_M	male	19	28.4706	9.47059	9.47059	89.6921
16_51_M	male	51	46.75	-4.25	4.25	18.0625
12_40_M	male	40	28.4706	-11.5294	11.5294	132.927
12-31-F	female	31	46.25	15.25	15.25	232.562
2-64-M	male	64	60.3125	-3.6875	3.6875	13.5977
15-73-F	female	73	60.3125	-12.6875	12.6875	160.973
9-41-M	male	41	37.5	-3.5	3.5	12.25
14-22-F	female	22	46.25	24.25	24.25	588.062
2_60_M	male	60	37.5	-22.5	22.5	506.25
12_39_M	male	39	28.4706	-10.5294	10.5294	110.868
2_64_M	male	64	64.2857	0.28571	0.28571	0.0816302
14_68_F	female	68	53	-15	15	225
13_72_F	female	72	64.2857	-7.71429	7.71429	59.5103
4-27-M	male	27	37.5	10.5	10.5	110.25
9-66-M	male	66	60.3125	-5.6875	5.6875	32.3477
8-19A-M	male	19	28.4706	9.47059	9.47059	89.6921
14_40_F	female	40	37.5	-2.5	2.5	6.25
						747.401	9967.85
					N	80
					MAE	9.34252
					MSE	124.598
					RMSE	11.1624
sex analysis
female	train_real	training set	predict-real	abs	square		male	train_real	training set	predict-real	abs	square		female	test_real	testing set	predict-real	abs	square		male	test_real	testing set	predict-real	abs	square
	52	46.25	-5.75	5.75	33.0625			70	60.3125	-9.6875	9.6875	93.8477			19	37.5	18.5	18.5	342.25			28	28.4706	0.47059	0.47059	0.221455
	32	46.25	14.25	14.25	203.062			23	28.4706	5.47059	5.47059	29.9274			26	28.4706	2.47059	2.47059	6.10381			30	37.5	7.5	7.5	56.25
	25	28.4706	3.47059	3.47059	12.045			20	28.4706	8.47059	8.47059	71.7509			27	37.5	10.5	10.5	110.25			31	37.5	6.5	6.5	42.25
	24	28.4706	4.47059	4.47059	19.9862			36	46.75	10.75	10.75	115.562			38	28.4706	-9.52941	9.52941	90.8097			33	37.5	4.5	4.5	20.25
	45	28.4706	-16.5294	16.5294	273.221			19	28.4706	9.47059	9.47059	89.6921			42	28.4706	-13.5294	13.5294	183.045			36	46.25	10.25	10.25	105.062
	45	28.4706	-16.5294	16.5294	273.221			25	37.5	12.5	12.5	156.25			44	46.25	2.25	2.25	5.0625			45	46.25	1.25	1.25	1.5625
	49	46.25	-2.75	2.75	7.5625			55	37.5	-17.5	17.5	306.25			48	60.3125	12.3125	12.3125	151.598			60	46.25	-13.75	13.75	189.062
	51	46.25	-4.75	4.75	22.5625			63	64.2857	1.28571	1.28571	1.65305			53	60.3125	7.3125	7.3125	53.4727			61	64.2857	3.28571	3.28571	10.7959
	58	46.75	-11.25	11.25	126.562			22	28.4706	6.47059	6.47059	41.8685			54	46.25	-7.75	7.75	60.0625			68	60.3125	-7.6875	7.6875	59.0977
	49	60.3125	11.3125	11.3125	127.973			49	60.3125	11.3125	11.3125	127.973			57	46.25	-10.75	10.75	115.562						55.1938	484.553
	40	46.25	6.25	6.25	39.0625			51	46.25	-4.75	4.75	22.5625			72	46.75	-25.25	25.25	637.562					N	9
	56	64.2857	8.28571	8.28571	68.653			62	60.3125	-1.6875	1.6875	2.84766						120.154	1755.78					MAE	6.13264
	60	53	-7	7	49			44	28.4706	-15.5294	15.5294	241.163					N	11						MSE	53.8392
	60	37.5	-22.5	22.5	506.25			41	60.3125	19.3125	19.3125	372.973					MAE	10.9231						RMSE	7.3375
	22	28.4706	6.47059	6.47059	41.8685			70	64.2857	-5.71429	5.71429	32.6531					MSE	159.616						S.rho	0.8818
	36	53	17	17	289			47	53	6	6	36					RMSE	12.6339
	32	37.5	5.5	5.5	30.25			20	37.5	17.5	17.5	306.25					S.rho	0.5618
	28	53	25	25	625			53	46.75	-6.25	6.25	39.0625
	53	46.25	-6.75	6.75	45.5625			35	46.75	11.75	11.75	138.062
	30	37.5	7.5	7.5	56.25			67	60.3125	-6.6875	6.6875	44.7227
	35	46.75	11.75	11.75	138.062			45	60.3125	15.3125	15.3125	234.473
	59	60.3125	1.3125	1.3125	1.72266			69	60.3125	-8.6875	8.6875	75.4727
	46	46.25	0.25	0.25	0.0625			28	28.4706	0.47059	0.47059	0.221455
	68	46.75	-21.25	21.25	451.562			62	64.2857	2.28571	2.28571	5.22447
	70	53	-17	17	289			50	53	3	3	9
	34	37.5	3.5	3.5	12.25			52	60.3125	8.3125	8.3125	69.0977
	63	64.2857	1.28571	1.28571	1.65305			28	28.4706	0.47059	0.47059	0.221455
	38	46.75	8.75	8.75	76.5625			19	28.4706	9.47059	9.47059	89.6921
	26	37.5	11.5	11.5	132.25			51	46.75	-4.25	4.25	18.0625
	62	60.3125	-1.6875	1.6875	2.84766			40	28.4706	-11.5294	11.5294	132.927
	22	28.4706	6.47059	6.47059	41.8685			64	60.3125	-3.6875	3.6875	13.5977
	69	60.3125	-8.6875	8.6875	75.4727			41	37.5	-3.5	3.5	12.25
	66	46.25	-19.75	19.75	390.062			60	37.5	-22.5	22.5	506.25
	62	46.25	-15.75	15.75	248.062			39	28.4706	-10.5294	10.5294	110.868
	65	53	-12	12	144			64	64.2857	0.28571	0.28571	0.0816302
	31	46.25	15.25	15.25	232.562			27	37.5	10.5	10.5	110.25
	73	60.3125	-12.6875	12.6875	160.973			66	60.3125	-5.6875	5.6875	32.3477
	22	46.25	24.25	24.25	588.062			19	28.4706	9.47059	9.47059	89.6921
	68	53	-15	15	225			68	60.3125	-7.6875	7.6875	59.0977
	72	64.2857	-7.71429	7.71429	59.5103						325.737	3839.9
	40	37.5	-2.5	2.5	6.25					N	39
				421.664	6127.95					MAE	8.35223
										MSE	98.4589
			N	41						RMSE	9.9747
			MAE	10.2845						S.rho	0.8088
			MSE	149.462
			RMSE	12.2255
			S.rho	0.6541

## Sheet: bagging
training	sex	train_real	training set	predict-real	abs	square			testing	sex	test_real	testing set	predict-real	abs	square		±5 RMSE			6	0.3
12-52-F	female	52	49.0291	-2.97089	2.97089	8.82619			8_19A_F	female	19	48.4887	29.4887	29.4887	869.585		±10 RMSE			9	0.45
7-70-M	male	70	54.1483	-15.8517	15.8517	251.275			3-26B-F	female	26	33.7657	7.7657	7.7657	60.3061
5-23-M	male	23	28.7035	5.70348	5.70348	32.5297			3-27-F	female	27	41.0767	14.0767	14.0767	198.153
5-32-F	female	32	46.9224	14.9224	14.9224	222.68			4-28-M	male	28	31.4198	3.4198	3.4198	11.695
14-25B-F	female	25	25.3958	0.3958	0.3958	0.156658			9_30_M	male	30	44.9933	14.9933	14.9933	224.798
8-20A-M	male	20	36.3893	16.3893	16.3893	268.61			3_31_M	male	31	45.9112	14.9112	14.9112	222.343
2_24_F	female	24	32.7333	8.73328	8.73328	76.2702			4-33-M	male	33	45.1911	12.1911	12.1911	148.624
1_36_M	male	36	59.2538	23.2538	23.2538	540.741			10-36-M	male	36	43.1672	7.16723	7.16723	51.3692
15-45-F	female	45	27.6865	-17.3135	17.3135	299.756			9-38-F	female	38	37.1041	-0.89587	0.89587	0.802583
8-19B-M	male	19	30.348	11.348	11.348	128.776			2-42-F	female	42	30.2437	-11.7563	11.7563	138.211
4-25-M	male	25	47.206	22.206	22.206	493.106			2-44-F	female	44	45.7877	1.78772	1.78772	3.19594
15_45_F	female	45	37.5561	-7.4439	7.4439	55.4116			3-45B-M	male	45	30.6526	-14.3474	14.3474	205.847
10-55-M	male	55	42.2742	-12.7258	12.7258	161.946			15_48_F	female	48	56.3063	8.30634	8.30634	68.9953
15_49_F	female	49	42.1953	-6.80467	6.80467	46.3035			9_53_F	female	53	55.3766	2.37656	2.37656	5.64804
11_63_M	male	63	54.788	-8.21204	8.21204	67.4376			8-54-F	female	54	45.3704	-8.6296	8.6296	74.47
14_51_F	female	51	43.552	-7.44802	7.44802	55.473			14-57-F	female	57	44.3161	-12.6839	12.6839	160.882
7-58-F	female	58	53.1037	-4.89626	4.89626	23.9734			12_60_M	male	60	49.5745	-10.4255	10.4255	108.69
3_49_F	female	49	60.6425	11.6425	11.6425	135.549			7_61_M	male	61	58.6703	-2.32972	2.32972	5.4276
14-40-F	female	40	51.1498	11.1498	11.1498	124.319			12_68_M	male	68	56.4021	-11.5979	11.5979	134.511
11_56_F	female	56	57.0726	1.0726	1.0726	1.15047			13-72-F	female	72	57.657	-14.343	14.343	205.722
7-60-F	female	60	29.2918	-30.7082	30.7082	942.995								203.493	2899.28
12_60_F	female	60	48.0712	-11.9288	11.9288	142.297							N	20
15-22-F	female	22	27.0667	5.06671	5.06671	25.6716							MAE	10.1747
8-22-M	male	22	33.8994	11.8994	11.8994	141.596							MSE	144.964
16_49_M	male	49	52.4678	3.46782	3.46782	12.0258							RMSE	12.0401
1-36-F	female	36	47.8493	11.8493	11.8493	140.405
16-51-M	male	51	50.2429	-0.75706	0.75706	0.57314
1_32_F	female	32	44.7118	12.7118	12.7118	161.589
2-28-F	female	28	41.7128	13.7128	13.7128	188.04
10-53-F	female	53	25.1506	-27.8494	27.8494	775.589
7-62B-M	male	62	59.0813	-2.91867	2.91867	8.51863
16-30-F	female	30	40.5484	10.5484	10.5484	111.27
11-44-M	male	44	23.9816	-20.0184	20.0184	400.736
7-35-F	female	35	55.7888	20.7888	20.7888	432.173
8-59-F	female	59	52.6102	-6.38976	6.38976	40.829
2-46-F	female	46	42.4022	-3.59776	3.59776	12.9439
9_41_M	male	41	59.4477	18.4477	18.4477	340.318
7_70_M	male	70	60.684	-9.31597	9.31597	86.7873
15_68_F	female	68	49.4976	-18.5024	18.5024	342.338
10-47-M	male	47	47.6026	0.60258	0.60258	0.363103
8-20B-M	male	20	43.4728	23.4728	23.4728	550.974
15-70-F	female	70	42.9907	-27.0093	27.0093	729.502
2_34_F	female	34	51.3331	17.3331	17.3331	300.438
10-53-M	male	53	53.1689	0.16887	0.16887	0.0285171
2-63-F	female	63	57.5782	-5.42182	5.42182	29.3961
9_35_M	male	35	58.9895	23.9895	23.9895	575.497
9_38_F	female	38	57.2224	19.2224	19.2224	369.501
1_26_F	female	26	48.0123	22.0123	22.0123	484.541
15_67_M	male	67	58.4021	-8.59787	8.59787	73.9234
7-62-F	female	62	58.1914	-3.80863	3.80863	14.5057
14-68-M	male	68	54.5154	-13.4846	13.4846	181.834
3-45A-M	male	45	54.0896	9.08956	9.08956	82.6201
14-69-M	male	69	42.0253	-26.9747	26.9747	727.636
1_28_M	male	28	50.7856	22.7856	22.7856	519.183
7-62A-M	male	62	54.6504	-7.34956	7.34956	54.016
11_22_F	female	22	28.6794	6.67939	6.67939	44.6143
1-50-M	male	50	48.5061	-1.4939	1.4939	2.23174
7_69_F	female	69	59.7672	-9.23284	9.23284	85.2453
7-66-F	female	66	45.0179	-20.9821	20.9821	440.249
7_62_F	female	62	44.3277	-17.6723	17.6723	312.309
2-52-M	male	52	56.2123	4.2123	4.2123	17.7435
1-28-M	male	28	27.7272	-0.27284	0.27284	0.0744417
7-65-F	female	65	52.4194	-12.5806	12.5806	158.271
8_19A_M	male	19	31.7605	12.7605	12.7605	162.832
16_51_M	male	51	52.5418	1.54179	1.54179	2.37712
12_40_M	male	40	29.0079	-10.9921	10.9921	120.826
12-31-F	female	31	50.8783	19.8783	19.8783	395.146
2-64-M	male	64	51.2843	-12.7157	12.7157	161.689
15-73-F	female	73	56.1327	-16.8673	16.8673	284.506
9-41-M	male	41	46.2054	5.20538	5.20538	27.096
14-22-F	female	22	53.1776	31.1776	31.1776	972.045
2_60_M	male	60	44.2994	-15.7006	15.7006	246.508
12_39_M	male	39	41.7114	2.71138	2.71138	7.35158
2_64_M	male	64	54.4569	-9.54312	9.54312	91.0711
14_68_F	female	68	42.7557	-25.2443	25.2443	637.275
13_72_F	female	72	56.3477	-15.6523	15.6523	244.995
4-27-M	male	27	49.9018	22.9018	22.9018	524.494
9-66-M	male	66	56.4842	-9.51578	9.51578	90.5501
8-19A-M	male	19	27.7102	8.71022	8.71022	75.8679
14_40_F	female	40	48.3485	8.34853	8.34853	69.698
					984.879	17170
				N	80
				MAE	12.311
				MSE	214.625
				RMSE	14.6501
sex analysis
female	train_real	training set	predict-real	abs	square		male	train_real	training set	predict-real	abs	square		female	test_real	testing set	predict-real	abs	square		male	test_real	testing set	predict-real	abs	square
	52	49.0291	-2.97089	2.97089	8.82619			70	54.1483	-15.8517	15.8517	251.275			19	48.4887	29.4887	29.4887	869.585			28	31.4198	3.4198	3.4198	11.695
	32	46.9224	14.9224	14.9224	222.68			23	28.7035	5.70348	5.70348	32.5297			26	33.7657	7.7657	7.7657	60.3061			30	44.9933	14.9933	14.9933	224.798
	25	25.3958	0.3958	0.3958	0.156658			20	36.3893	16.3893	16.3893	268.61			27	41.0767	14.0767	14.0767	198.153			31	45.9112	14.9112	14.9112	222.343
	24	32.7333	8.73328	8.73328	76.2702			36	59.2538	23.2538	23.2538	540.741			38	37.1041	-0.89587	0.89587	0.802583			33	45.1911	12.1911	12.1911	148.624
	45	27.6865	-17.3135	17.3135	299.756			19	30.348	11.348	11.348	128.776			42	30.2437	-11.7563	11.7563	138.211			36	43.1672	7.16723	7.16723	51.3692
	45	37.5561	-7.4439	7.4439	55.4116			25	47.206	22.206	22.206	493.106			44	45.7877	1.78772	1.78772	3.19594			45	30.6526	-14.3474	14.3474	205.847
	49	42.1953	-6.80467	6.80467	46.3035			55	42.2742	-12.7258	12.7258	161.946			48	56.3063	8.30634	8.30634	68.9953			60	49.5745	-10.4255	10.4255	108.69
	51	43.552	-7.44802	7.44802	55.473			63	54.788	-8.21204	8.21204	67.4376			53	55.3766	2.37656	2.37656	5.64804			61	58.6703	-2.32972	2.32972	5.4276
	58	53.1037	-4.89626	4.89626	23.9734			22	33.8994	11.8994	11.8994	141.596			54	45.3704	-8.6296	8.6296	74.47			68	56.4021	-11.5979	11.5979	134.511
	49	60.6425	11.6425	11.6425	135.549			49	52.4678	3.46782	3.46782	12.0258			57	44.3161	-12.6839	12.6839	160.882						91.383	1113.3
	40	51.1498	11.1498	11.1498	124.319			51	50.2429	-0.75706	0.75706	0.57314			72	57.657	-14.343	14.343	205.722					N	9
	56	57.0726	1.0726	1.0726	1.15047			62	59.0813	-2.91867	2.91867	8.51863						112.11	1785.97					MAE	10.1537
	60	29.2918	-30.7082	30.7082	942.995			44	23.9816	-20.0184	20.0184	400.736					N	11						MSE	123.701
	60	48.0712	-11.9288	11.9288	142.297			41	59.4477	18.4477	18.4477	340.318					MAE	10.1919						RMSE	11.1221
	22	27.0667	5.06671	5.06671	25.6716			70	60.684	-9.31597	9.31597	86.7873					MSE	162.361						S.rho	0.6597
	36	47.8493	11.8493	11.8493	140.405			47	47.6026	0.60258	0.60258	0.363103					RMSE	12.7421
	32	44.7118	12.7118	12.7118	161.589			20	43.4728	23.4728	23.4728	550.974					S.rho	0.5258
	28	41.7128	13.7128	13.7128	188.04			53	53.1689	0.16887	0.16887	0.0285171
	53	25.1506	-27.8494	27.8494	775.589			35	58.9895	23.9895	23.9895	575.497
	30	40.5484	10.5484	10.5484	111.27			67	58.4021	-8.59787	8.59787	73.9234
	35	55.7888	20.7888	20.7888	432.173			45	54.0896	9.08956	9.08956	82.6201
	59	52.6102	-6.38976	6.38976	40.829			69	42.0253	-26.9747	26.9747	727.636
	46	42.4022	-3.59776	3.59776	12.9439			28	50.7856	22.7856	22.7856	519.183
	68	49.4976	-18.5024	18.5024	342.338			62	54.6504	-7.34956	7.34956	54.016
	70	42.9907	-27.0093	27.0093	729.502			50	48.5061	-1.4939	1.4939	2.23174
	34	51.3331	17.3331	17.3331	300.438			52	56.2123	4.2123	4.2123	17.7435
	63	57.5782	-5.42182	5.42182	29.3961			28	27.7272	-0.27284	0.27284	0.0744417
	38	57.2224	19.2224	19.2224	369.501			19	31.7605	12.7605	12.7605	162.832
	26	48.0123	22.0123	22.0123	484.541			51	52.5418	1.54179	1.54179	2.37712
	62	58.1914	-3.80863	3.80863	14.5057			40	29.0079	-10.9921	10.9921	120.826
	22	28.6794	6.67939	6.67939	44.6143			64	51.2843	-12.7157	12.7157	161.689
	69	59.7672	-9.23284	9.23284	85.2453			41	46.2054	5.20538	5.20538	27.096
	66	45.0179	-20.9821	20.9821	440.249			60	44.2994	-15.7006	15.7006	246.508
	62	44.3277	-17.6723	17.6723	312.309			39	41.7114	2.71138	2.71138	7.35158
	65	52.4194	-12.5806	12.5806	158.271			64	54.4569	-9.54312	9.54312	91.0711
	31	50.8783	19.8783	19.8783	395.146			27	49.9018	22.9018	22.9018	524.494
	73	56.1327	-16.8673	16.8673	284.506			66	56.4842	-9.51578	9.51578	90.5501
	22	53.1776	31.1776	31.1776	972.045			19	27.7102	8.71022	8.71022	75.8679
	68	42.7557	-25.2443	25.2443	637.275			68	54.5154	-13.4846	13.4846	181.834
	72	56.3477	-15.6523	15.6523	244.995						437.308	7231.76
	40	48.3485	8.34853	8.34853	69.698					N	39
				547.571	9938.25					MAE	11.213
										MSE	185.43
			N	41						RMSE	13.6173
			MAE	13.3554						S.rho	0.6091
			MSE	242.396
			RMSE	15.5691
			S.rho	0.3678

## Sheet: RFR
training	sex	train_real	training set	predict-real	abs	square			testing	sex	test_real	testing set	predict-real	abs	square		±5 RMSE	6	0.3	26	0.26
12-52-F	female	52	48.8951	-3.10487	3.10487	9.64022			8_19A_F	female	19	45.5667	26.5667	26.5667	705.788		±10 RMSE	10	0.5	47	0.47
7-70-M	male	70	52.0988	-17.9012	17.9012	320.454			3-26B-F	female	26	32.9222	6.92217	6.92217	47.9164
5-23-M	male	23	29.3512	6.35119	6.35119	40.3376			3-27-F	female	27	38.4715	11.4715	11.4715	131.595
5-32-F	female	32	49.6366	17.6366	17.6366	311.05			4-28-M	male	28	30.535	2.535	2.535	6.42623
14-25B-F	female	25	25.4967	0.49667	0.49667	0.246681			9_30_M	male	30	44.1601	14.1601	14.1601	200.507
8-20A-M	male	20	35.7942	15.7942	15.7942	249.458			3_31_M	male	31	48.7909	17.7909	17.7909	316.518
2_24_F	female	24	28.8168	4.81681	4.81681	23.2017			4-33-M	male	33	42.046	9.046	9.046	81.8301
1_36_M	male	36	60.2717	24.2717	24.2717	589.117			10-36-M	male	36	37.3023	1.30233	1.30233	1.69606
15-45-F	female	45	23.5959	-21.4041	21.4041	458.135			9-38-F	female	38	37.6202	-0.37983	0.37983	0.144271
8-19B-M	male	19	30.4785	11.4785	11.4785	131.756			2-42-F	female	42	30.4862	-11.5138	11.5138	132.567
4-25-M	male	25	44.343	19.343	19.343	374.15			2-44-F	female	44	46.3082	2.30822	2.30822	5.32788
15_45_F	female	45	33.3881	-11.6119	11.6119	134.836			3-45B-M	male	45	36.3734	-8.62656	8.62656	74.4175
10-55-M	male	55	47.4399	-7.56006	7.56006	57.1545			15_48_F	female	48	56.2584	8.25839	8.25839	68.201
15_49_F	female	49	38.284	-10.716	10.716	114.832			9_53_F	female	53	53.2382	0.23822	0.23822	0.0567488
11_63_M	male	63	57.1087	-5.89131	5.89131	34.7075			8-54-F	female	54	43.0961	-10.9039	10.9039	118.895
14_51_F	female	51	42.1717	-8.82833	8.82833	77.9394			14-57-F	female	57	45.7172	-11.2828	11.2828	127.302
7-58-F	female	58	55.2413	-2.75875	2.75875	7.6107			12_60_M	male	60	49.1678	-10.8322	10.8322	117.337
3_49_F	female	49	58.3207	9.32073	9.32073	86.876			7_61_M	male	61	63.0249	2.02489	2.02489	4.10018
14-40-F	female	40	47.567	7.56699	7.56699	57.2593			12_68_M	male	68	56.6456	-11.3544	11.3544	128.922
11_56_F	female	56	52.1726	-3.82736	3.82736	14.6487			13-72-F	female	72	57.0074	-14.9926	14.9926	224.777
7-60-F	female	60	37.775	-22.225	22.225	493.951								182.51	2494.32
12_60_F	female	60	41.1495	-18.8505	18.8505	355.342							N	20
15-22-F	female	22	25.7714	3.77136	3.77136	14.2232							MAE	9.12552
8-22-M	male	22	37.6613	15.6613	15.6613	245.275							MSE	124.716
16_49_M	male	49	53.6075	4.60753	4.60753	21.2293							RMSE	11.1676
1-36-F	female	36	48.5061	12.5061	12.5061	156.401
16-51-M	male	51	47.0034	-3.99657	3.99657	15.9726
1_32_F	female	32	48.6353	16.6353	16.6353	276.734
2-28-F	female	28	47.2302	19.2302	19.2302	369.799
10-53-F	female	53	30.8058	-22.1942	22.1942	492.582
7-62B-M	male	62	57.544	-4.45601	4.45601	19.856
16-30-F	female	30	46.1753	16.1753	16.1753	261.64
11-44-M	male	44	23.3918	-20.6082	20.6082	424.697
7-35-F	female	35	54.1996	19.1996	19.1996	368.623
8-59-F	female	59	49.1965	-9.80354	9.80354	96.1094
2-46-F	female	46	41.142	-4.858	4.858	23.6002
9_41_M	male	41	62.5884	21.5884	21.5884	466.059
7_70_M	male	70	61.2586	-8.74137	8.74137	76.4115
15_68_F	female	68	51.0194	-16.9806	16.9806	288.339
10-47-M	male	47	51.3088	4.30882	4.30882	18.5659
8-20B-M	male	20	48.3317	28.3317	28.3317	802.688
15-70-F	female	70	44.9784	-25.0216	25.0216	626.079
2_34_F	female	34	51.1869	17.1869	17.1869	295.39
10-53-M	male	53	54.5442	1.54423	1.54423	2.38465
2-63-F	female	63	58.7145	-4.28549	4.28549	18.3654
9_35_M	male	35	52.9422	17.9422	17.9422	321.923
9_38_F	female	38	62.827	24.827	24.827	616.38
1_26_F	female	26	46.429	20.429	20.429	417.342
15_67_M	male	67	59.1539	-7.84606	7.84606	61.5607
7-62-F	female	62	56.1255	-5.87455	5.87455	34.5103
14-68-M	male	68	52.4659	-15.5341	15.5341	241.31
3-45A-M	male	45	54.6086	9.60858	9.60858	92.3248
14-69-M	male	69	44.0908	-24.9092	24.9092	620.468
1_28_M	male	28	47.852	19.852	19.852	394.103
7-62A-M	male	62	55.1312	-6.86879	6.86879	47.1803
11_22_F	female	22	29.7104	7.71036	7.71036	59.4497
1-50-M	male	50	48.142	-1.85805	1.85805	3.45235
7_69_F	female	69	60.5945	-8.40546	8.40546	70.6518
7-66-F	female	66	40.6109	-25.3891	25.3891	644.606
7_62_F	female	62	40.1715	-21.8285	21.8285	476.486
2-52-M	male	52	51.9413	-0.05865	0.05865	0.00343982
1-28-M	male	28	26.2709	-1.72906	1.72906	2.98965
7-65-F	female	65	47.7256	-17.2744	17.2744	298.404
8_19A_M	male	19	33.6616	14.6616	14.6616	214.962
16_51_M	male	51	45.4116	-5.58836	5.58836	31.2298
12_40_M	male	40	32.0105	-7.98951	7.98951	63.8323
12-31-F	female	31	51.0311	20.0311	20.0311	401.245
2-64-M	male	64	51.0077	-12.9923	12.9923	168.801
15-73-F	female	73	57.8022	-15.1978	15.1978	230.972
9-41-M	male	41	43.588	2.58801	2.58801	6.6978
14-22-F	female	22	44.7656	22.7656	22.7656	518.274
2_60_M	male	60	43.8192	-16.1808	16.1808	261.818
12_39_M	male	39	36.0557	-2.94427	2.94427	8.66873
2_64_M	male	64	60.0649	-3.9351	3.9351	15.485
14_68_F	female	68	46.0494	-21.9506	21.9506	481.827
13_72_F	female	72	56.8631	-15.1369	15.1369	229.127
4-27-M	male	27	45.4275	18.4275	18.4275	339.572
9-66-M	male	66	54.1766	-11.8234	11.8234	139.793
8-19A-M	male	19	27.2467	8.24672	8.24672	68.0084
14_40_F	female	40	43.5339	3.5339	3.5339	12.4884
					995.386	16919.7
				N	80
				MAE	12.4423
				MSE	211.496
				RMSE	14.5429
sex analysis
female	train_real	training set	predict-real	abs	square		male	train_real	training set	predict-real	abs	square		female	test_real	testing set	predict-real	abs	square		male	test_real	testing set	predict-real	abs	square
	52	48.8951	-3.10487	3.10487	9.64022			70	52.0988	-17.9012	17.9012	320.454			19	45.5667	26.5667	26.5667	705.788			28	30.535	2.535	2.535	6.42623
	32	49.6366	17.6366	17.6366	311.05			23	29.3512	6.35119	6.35119	40.3376			26	32.9222	6.92217	6.92217	47.9164			30	44.1601	14.1601	14.1601	200.507
	25	25.4967	0.49667	0.49667	0.246681			20	35.7942	15.7942	15.7942	249.458			27	38.4715	11.4715	11.4715	131.595			31	48.7909	17.7909	17.7909	316.518
	24	28.8168	4.81681	4.81681	23.2017			36	60.2717	24.2717	24.2717	589.117			38	37.6202	-0.37983	0.37983	0.144271			33	42.046	9.046	9.046	81.8301
	45	23.5959	-21.4041	21.4041	458.135			19	30.4785	11.4785	11.4785	131.756			42	30.4862	-11.5138	11.5138	132.567			36	37.3023	1.30233	1.30233	1.69606
	45	33.3881	-11.6119	11.6119	134.836			25	44.343	19.343	19.343	374.15			44	46.3082	2.30822	2.30822	5.32788			45	36.3734	-8.62656	8.62656	74.4175
	49	38.284	-10.716	10.716	114.832			55	47.4399	-7.56006	7.56006	57.1545			48	56.2584	8.25839	8.25839	68.201			60	49.1678	-10.8322	10.8322	117.337
	51	42.1717	-8.82833	8.82833	77.9394			63	57.1087	-5.89131	5.89131	34.7075			53	53.2382	0.23822	0.23822	0.0567488			61	63.0249	2.02489	2.02489	4.10018
	58	55.2413	-2.75875	2.75875	7.6107			22	37.6613	15.6613	15.6613	245.275			54	43.0961	-10.9039	10.9039	118.895			68	56.6456	-11.3544	11.3544	128.922
	49	58.3207	9.32073	9.32073	86.876			49	53.6075	4.60753	4.60753	21.2293			57	45.7172	-11.2828	11.2828	127.302						77.6724	931.754
	40	47.567	7.56699	7.56699	57.2593			51	47.0034	-3.99657	3.99657	15.9726			72	57.0074	-14.9926	14.9926	224.777						N	9
	56	52.1726	-3.82736	3.82736	14.6487			62	57.544	-4.45601	4.45601	19.856						104.838	1562.57						MAE	8.63027
	60	37.775	-22.225	22.225	493.951			44	23.3918	-20.6082	20.6082	424.697					N	11							MSE	103.528
	60	41.1495	-18.8505	18.8505	355.342			41	62.5884	21.5884	21.5884	466.059					MAE	9.53073							RMSE	10.1749
	22	25.7714	3.77136	3.77136	14.2232			70	61.2586	-8.74137	8.74137	76.4115					MSE	142.052							S.rho	0.7322
	36	48.5061	12.5061	12.5061	156.401			47	51.3088	4.30882	4.30882	18.5659					RMSE	11.9186
	32	48.6353	16.6353	16.6353	276.734			20	48.3317	28.3317	28.3317	802.688					S.rho	0.5987
	28	47.2302	19.2302	19.2302	369.799			53	54.5442	1.54423	1.54423	2.38465
	53	30.8058	-22.1942	22.1942	492.582			35	52.9422	17.9422	17.9422	321.923
	30	46.1753	16.1753	16.1753	261.64			67	59.1539	-7.84606	7.84606	61.5607
	35	54.1996	19.1996	19.1996	368.623			45	54.6086	9.60858	9.60858	92.3248
	59	49.1965	-9.80354	9.80354	96.1094			69	44.0908	-24.9092	24.9092	620.468
	46	41.142	-4.858	4.858	23.6002			28	47.852	19.852	19.852	394.103
	68	51.0194	-16.9806	16.9806	288.339			62	55.1312	-6.86879	6.86879	47.1803
	70	44.9784	-25.0216	25.0216	626.079			50	48.142	-1.85805	1.85805	3.45235
	34	51.1869	17.1869	17.1869	295.39			52	51.9413	-0.05865	0.05865	0.00343982
	63	58.7145	-4.28549	4.28549	18.3654			28	26.2709	-1.72906	1.72906	2.98965
	38	62.827	24.827	24.827	616.38			19	33.6616	14.6616	14.6616	214.962
	26	46.429	20.429	20.429	417.342			51	45.4116	-5.58836	5.58836	31.2298
	62	56.1255	-5.87455	5.87455	34.5103			40	32.0105	-7.98951	7.98951	63.8323
	22	29.7104	7.71036	7.71036	59.4497			64	51.0077	-12.9923	12.9923	168.801
	69	60.5945	-8.40546	8.40546	70.6518			41	43.588	2.58801	2.58801	6.6978
	66	40.6109	-25.3891	25.3891	644.606			60	43.8192	-16.1808	16.1808	261.818
	62	40.1715	-21.8285	21.8285	476.486			39	36.0557	-2.94427	2.94427	8.66873
	65	47.7256	-17.2744	17.2744	298.404			64	60.0649	-3.9351	3.9351	15.485
	31	51.0311	20.0311	20.0311	401.245			27	45.4275	18.4275	18.4275	339.572
	73	57.8022	-15.1978	15.1978	230.972			66	54.1766	-11.8234	11.8234	139.793
	22	44.7656	22.7656	22.7656	518.274			19	27.2467	8.24672	8.24672	68.0084
	68	46.0494	-21.9506	21.9506	481.827			68	52.4659	-15.5341	15.5341	241.31
	72	56.8631	-15.1369	15.1369	229.127						434.02	6994.46
	40	43.5339	3.5339	3.5339	12.4884					N	39
				561.367	9925.22					MAE	11.1287
										MSE	179.345
			N	41						RMSE	13.392
			MAE	13.6919						S.rho	0.6239
			MSE	242.078
			RMSE	15.5589
			S.rho	0.3734

## Sheet: SVM
training	sex	train_real	training set	predict-real	abs	square			testing	sex	test_real	testing set	predict-real	abs	square		±5 RMSE	5	0.25
12-52-F	female	52	50.323	-1.67699	1.67699	2.8123			8_19A_F	female	19	45.757	26.757	26.757	715.935		±10 RMSE	7	0.35
7-70-M	male	70	47.8601	-22.1399	22.1399	490.174			3-26B-F	female	26	45.0464	19.0464	19.0464	362.765
5-23-M	male	23	24.6725	1.67247	1.67247	2.79716			3-27-F	female	27	41.6242	14.6242	14.6242	213.867
5-32-F	female	32	37.248	5.24799	5.24799	27.5414			4-28-M	male	28	38.7775	10.7775	10.7775	116.155
14-25B-F	female	25	26.6703	1.67026	1.67026	2.78977			9_30_M	male	30	43.949	13.949	13.949	194.575
8-20A-M	male	20	27.329	7.32901	7.32901	53.7144			3_31_M	male	31	56.2049	25.2049	25.2049	635.288
2_24_F	female	24	24.4224	0.42235	0.42235	0.17838			4-33-M	male	33	49.2031	16.2031	16.2031	262.54
1_36_M	male	36	54.3412	18.3412	18.3412	336.401			10-36-M	male	36	40.5766	4.57656	4.57656	20.9449
15-45-F	female	45	28.5123	-16.4877	16.4877	271.845			9-38-F	female	38	49.6021	11.6021	11.6021	134.609
8-19B-M	male	19	21.8341	2.83405	2.83405	8.03184			2-42-F	female	42	45.9777	3.97766	3.97766	15.8218
4-25-M	male	25	32.0913	7.09132	7.09132	50.2868			2-44-F	female	44	43.8325	-0.16747	0.16747	0.0280462
15_45_F	female	45	46.6734	1.67339	1.67339	2.80023			3-45B-M	male	45	36.7164	-8.28364	8.28364	68.6187
10-55-M	male	55	53.3324	-1.6676	1.6676	2.78089			15_48_F	female	48	56.9877	8.98774	8.98774	80.7795
15_49_F	female	49	45.8126	-3.18742	3.18742	10.1596			9_53_F	female	53	53.7052	0.70523	0.70523	0.497349
11_63_M	male	63	58.0909	-4.90908	4.90908	24.0991			8-54-F	female	54	39.3295	-14.6705	14.6705	215.225
14_51_F	female	51	49.3278	-1.67217	1.67217	2.79615			14-57-F	female	57	46.4072	-10.5928	10.5928	112.207
7-58-F	female	58	56.3267	-1.67334	1.67334	2.80007			12_60_M	male	60	49.4922	-10.5078	10.5078	110.414
3_49_F	female	49	53.9681	4.96806	4.96806	24.6816			7_61_M	male	61	56.1832	-4.81682	4.81682	23.2018
14-40-F	female	40	45.6791	5.67907	5.67907	32.2518			12_68_M	male	68	51.2154	-16.7846	16.7846	281.723
11_56_F	female	56	56.8557	0.85566	0.85566	0.732154			13-72-F	female	72	57.9501	-14.0499	14.0499	197.399
7-60-F	female	60	49.0441	-10.9559	10.9559	120.032								236.285	3762.59
12_60_F	female	60	52.3474	-7.65262	7.65262	58.5626							N	20
15-22-F	female	22	21.9446	-0.05541	0.05541	0.00307027							MAE	11.8142
8-22-M	male	22	34.8708	12.8708	12.8708	165.658							MSE	188.13
16_49_M	male	49	47.4584	-1.54159	1.54159	2.3765							RMSE	13.716
1-36-F	female	36	38.5455	2.54549	2.54549	6.47952
16-51-M	male	51	49.3364	-1.66358	1.66358	2.7675
1_32_F	female	32	53.1628	21.1628	21.1628	447.866
2-28-F	female	28	41.6754	13.6754	13.6754	187.018
10-53-F	female	53	32.0809	-20.9191	20.9191	437.607
7-62B-M	male	62	59.0191	-2.98093	2.98093	8.88594
16-30-F	female	30	43.5909	13.5909	13.5909	184.711
11-44-M	male	44	45.6719	1.67194	1.67194	2.79538
7-35-F	female	35	51.1357	16.1357	16.1357	260.362
8-59-F	female	59	57.3273	-1.67269	1.67269	2.79789
2-46-F	female	46	47.6747	1.67474	1.67474	2.80475
9_41_M	male	41	57.313	16.313	16.313	266.114
7_70_M	male	70	67.5852	-2.41481	2.41481	5.83131
15_68_F	female	68	61.1179	-6.88208	6.88208	47.363
10-47-M	male	47	48.362	1.36195	1.36195	1.85491
8-20B-M	male	20	41.0163	21.0163	21.0163	441.685
15-70-F	female	70	49.8462	-20.1538	20.1538	406.177
2_34_F	female	34	53.0943	19.0943	19.0943	364.592
10-53-M	male	53	51.3254	-1.67456	1.67456	2.80415
2-63-F	female	63	61.3338	-1.66623	1.66623	2.77632
9_35_M	male	35	55.3372	20.3372	20.3372	413.602
9_38_F	female	38	61.2253	23.2253	23.2253	539.417
1_26_F	female	26	49.7816	23.7816	23.7816	565.563
15_67_M	male	67	55.9933	-11.0067	11.0067	121.148
7-62-F	female	62	60.3332	-1.66675	1.66675	2.77806
14-68-M	male	68	55.5995	-12.4005	12.4005	153.772
3-45A-M	male	45	46.6636	1.66363	1.66363	2.76766
14-69-M	male	69	45.5657	-23.4343	23.4343	549.167
1_28_M	male	28	45.8461	17.8461	17.8461	318.482
7-62A-M	male	62	53.5618	-8.43818	8.43818	71.2029
11_22_F	female	22	23.6626	1.66265	1.66265	2.76441
1-50-M	male	50	51.6657	1.66571	1.66571	2.77459
7_69_F	female	69	61.8232	-7.17677	7.17677	51.506
7-66-F	female	66	46.2791	-19.7209	19.7209	388.915
7_62_F	female	62	55.9992	-6.00078	6.00078	36.0094
2-52-M	male	52	53.6761	1.67611	1.67611	2.80934
1-28-M	male	28	28.4437	0.44373	0.44373	0.196896
7-65-F	female	65	53.6936	-11.3064	11.3064	127.836
8_19A_M	male	19	22.9605	3.96054	3.96054	15.6859
16_51_M	male	51	49.3307	-1.66928	1.66928	2.7865
12_40_M	male	40	38.3281	-1.67191	1.67191	2.79528
12-31-F	female	31	44.6956	13.6956	13.6956	187.568
2-64-M	male	64	52.5368	-11.4632	11.4632	131.406
15-73-F	female	73	59.8313	-13.1687	13.1687	173.414
9-41-M	male	41	42.6708	1.67083	1.67083	2.79167
14-22-F	female	22	45.3812	23.3812	23.3812	546.679
2_60_M	male	60	47.215	-12.785	12.785	163.457
12_39_M	male	39	40.6767	1.67671	1.67671	2.81136
2_64_M	male	64	62.3253	-1.6747	1.6747	2.80462
14_68_F	female	68	52.5264	-15.4736	15.4736	239.434
13_72_F	female	72	65.7319	-6.26807	6.26807	39.2887
4-27-M	male	27	34.1437	7.14372	7.14372	51.0327
9-66-M	male	66	50.2673	-15.7327	15.7327	247.517
8-19A-M	male	19	24.5936	5.59362	5.59362	31.2886
14_40_F	female	40	46.3162	6.31621	6.31621	39.8945
					669.345	10011
				N	80
				MAE	8.36681
				MSE	125.137
				RMSE	11.1865
sex analysis
female	train_real	training set	predict-real	abs	square		male	train_real	training set	predict-real	abs	square		female	test_real	testing set	predict-real	abs	square		male	test_real	testing set	predict-real	abs	square
	52	50.323	-1.67699	1.67699	2.8123			70	47.8601	-22.1399	22.1399	490.174			19	45.757	26.757	26.757	715.935			28	38.7775	10.7775	10.7775	116.155
	32	37.248	5.24799	5.24799	27.5414			23	24.6725	1.67247	1.67247	2.79716			26	45.0464	19.0464	19.0464	362.765			30	43.949	13.949	13.949	194.575
	25	26.6703	1.67026	1.67026	2.78977			20	27.329	7.32901	7.32901	53.7144			27	41.6242	14.6242	14.6242	213.867			31	56.2049	25.2049	25.2049	635.288
	24	24.4224	0.42235	0.42235	0.17838			36	54.3412	18.3412	18.3412	336.401			38	49.6021	11.6021	11.6021	134.609			33	49.2031	16.2031	16.2031	262.54
	45	28.5123	-16.4877	16.4877	271.845			19	21.8341	2.83405	2.83405	8.03184			42	45.9777	3.97766	3.97766	15.8218			36	40.5766	4.57656	4.57656	20.9449
	45	46.6734	1.67339	1.67339	2.80023			25	32.0913	7.09132	7.09132	50.2868			44	43.8325	-0.16747	0.16747	0.0280462			45	36.7164	-8.28364	8.28364	68.6187
	49	45.8126	-3.18742	3.18742	10.1596			55	53.3324	-1.6676	1.6676	2.78089			48	56.9877	8.98774	8.98774	80.7795			60	49.4922	-10.5078	10.5078	110.414
	51	49.3278	-1.67217	1.67217	2.79615			63	58.0909	-4.90908	4.90908	24.0991			53	53.7052	0.70523	0.70523	0.497349			61	56.1832	-4.81682	4.81682	23.2018
	58	56.3267	-1.67334	1.67334	2.80007			22	34.8708	12.8708	12.8708	165.658			54	39.3295	-14.6705	14.6705	215.225			68	51.2154	-16.7846	16.7846	281.723
	49	53.9681	4.96806	4.96806	24.6816			49	47.4584	-1.54159	1.54159	2.3765			57	46.4072	-10.5928	10.5928	112.207						111.104	1713.46
	40	45.6791	5.67907	5.67907	32.2518			51	49.3364	-1.66358	1.66358	2.7675			72	57.9501	-14.0499	14.0499	197.399					N	9
	56	56.8557	0.85566	0.85566	0.732154			62	59.0191	-2.98093	2.98093	8.88594						125.181	2049.13					MAE	12.3449
	60	49.0441	-10.9559	10.9559	120.032			44	45.6719	1.67194	1.67194	2.79538					N	11						MSE	190.385
	60	52.3474	-7.65262	7.65262	58.5626			41	57.313	16.313	16.313	266.114					MAE	11.3801						RMSE	13.798
	22	21.9446	-0.05541	0.05541	0.00307027			70	67.5852	-2.41481	2.41481	5.83131					MSE	186.285						S.rho	0.4087
	36	38.5455	2.54549	2.54549	6.47952			47	48.362	1.36195	1.36195	1.85491					RMSE	13.6486
	32	53.1628	21.1628	21.1628	447.866			20	41.0163	21.0163	21.0163	441.685					S.rho	0.4971
	28	41.6754	13.6754	13.6754	187.018			53	51.3254	-1.67456	1.67456	2.80415
	53	32.0809	-20.9191	20.9191	437.607			35	55.3372	20.3372	20.3372	413.602
	30	43.5909	13.5909	13.5909	184.711			67	55.9933	-11.0067	11.0067	121.148
	35	51.1357	16.1357	16.1357	260.362			45	46.6636	1.66363	1.66363	2.76766
	59	57.3273	-1.67269	1.67269	2.79789			69	45.5657	-23.4343	23.4343	549.167
	46	47.6747	1.67474	1.67474	2.80475			28	45.8461	17.8461	17.8461	318.482
	68	61.1179	-6.88208	6.88208	47.363			62	53.5618	-8.43818	8.43818	71.2029
	70	49.8462	-20.1538	20.1538	406.177			50	51.6657	1.66571	1.66571	2.77459
	34	53.0943	19.0943	19.0943	364.592			52	53.6761	1.67611	1.67611	2.80934
	63	61.3338	-1.66623	1.66623	2.77632			28	28.4437	0.44373	0.44373	0.196896
	38	61.2253	23.2253	23.2253	539.417			19	22.9605	3.96054	3.96054	15.6859
	26	49.7816	23.7816	23.7816	565.563			51	49.3307	-1.66928	1.66928	2.7865
	62	60.3332	-1.66675	1.66675	2.77806			40	38.3281	-1.67191	1.67191	2.79528
	22	23.6626	1.66265	1.66265	2.76441			64	52.5368	-11.4632	11.4632	131.406
	69	61.8232	-7.17677	7.17677	51.506			41	42.6708	1.67083	1.67083	2.79167
	66	46.2791	-19.7209	19.7209	388.915			60	47.215	-12.785	12.785	163.457
	62	55.9992	-6.00078	6.00078	36.0094			39	40.6767	1.67671	1.67671	2.81136
	65	53.6936	-11.3064	11.3064	127.836			64	62.3253	-1.6747	1.6747	2.80462
	31	44.6956	13.6956	13.6956	187.568			27	34.1437	7.14372	7.14372	51.0327
	73	59.8313	-13.1687	13.1687	173.414			66	50.2673	-15.7327	15.7327	247.517
	22	45.3812	23.3812	23.3812	546.679			19	24.5936	5.59362	5.59362	31.2886
	68	52.5264	-15.4736	15.4736	239.434			68	55.5995	-12.4005	12.4005	153.772
	72	65.7319	-6.26807	6.26807	39.2887						293.449	4159.36
	40	46.3162	6.31621	6.31621	39.8945					N	39
				375.896	5851.61					MAE	7.52432
										MSE	106.65
			N	41						RMSE	10.3272
			MAE	9.1682						S.rho	0.8072
			MSE	142.722
			RMSE	11.9466
			S.rho	0.6728

## Sheet: MLR
training	sex	train_real	training set	predict-real	abs	square			testing	sex	test_real	testing set	predict-real	abs	square		±5 RMSE	1	0.05
12-52-F	female	52	44.1666	-7.8334	7.8334	61.3622			8_19A_F	female	19	43.6959	24.6959	24.6959	609.886		±10 RMSE	9	0.45
7-70-M	male	70	45.247	-24.753	24.753	612.712			3-26B-F	female	26	39.8892	13.8892	13.8892	192.911
5-23-M	male	23	31.9847	8.98474	8.98474	80.7256			3-27-F	female	27	49.6133	22.6133	22.6133	511.36
5-32-F	female	32	47.0333	15.0333	15.0333	226			4-28-M	male	28	36.2313	8.23126	8.23126	67.7536
14-25B-F	female	25	33.7224	8.72243	8.72243	76.0808			9_30_M	male	30	45.3433	15.3433	15.3433	235.416
8-20A-M	male	20	26.0436	6.0436	6.0436	36.5251			3_31_M	male	31	52.7188	21.7188	21.7188	471.706
2_24_F	female	24	34.8776	10.8776	10.8776	118.322			4-33-M	male	33	47.345	14.345	14.345	205.779
1_36_M	male	36	51.3131	15.3131	15.3131	234.492			10-36-M	male	36	45.2492	9.24915	9.24915	85.5468
15-45-F	female	45	29.6171	-15.3829	15.3829	236.634			9-38-F	female	38	42.324	4.32401	4.32401	18.6971
8-19B-M	male	19	34.8586	15.8586	15.8586	251.495			2-42-F	female	42	36.3712	-5.6288	5.6288	31.6834
4-25-M	male	25	46.894	21.894	21.894	479.346			2-44-F	female	44	49.1557	5.15568	5.15568	26.581
15_45_F	female	45	39.8625	-5.13748	5.13748	26.3937			3-45B-M	male	45	37.2287	-7.77134	7.77134	60.3937
10-55-M	male	55	43.3424	-11.6576	11.6576	135.9			15_48_F	female	48	54.592	6.59204	6.59204	43.455
15_49_F	female	49	40.7616	-8.23844	8.23844	67.8719			9_53_F	female	53	52.9582	-0.04182	0.04182	0.00174891
11_63_M	male	63	54.0019	-8.99806	8.99806	80.9651			8-54-F	female	54	46.2355	-7.76454	7.76454	60.2881
14_51_F	female	51	41.8809	-9.11905	9.11905	83.1571			14-57-F	female	57	39.5765	-17.4235	17.4235	303.579
7-58-F	female	58	60.5966	2.59665	2.59665	6.74259			12_60_M	male	60	45.2954	-14.7046	14.7046	216.225
3_49_F	female	49	53.9223	4.92233	4.92233	24.2293			7_61_M	male	61	76.6603	15.6603	15.6603	245.244
14-40-F	female	40	48.4155	8.41548	8.41548	70.8203			12_68_M	male	68	50.0734	-17.9266	17.9266	321.362
11_56_F	female	56	53.7709	-2.22911	2.22911	4.96893			13-72-F	female	72	61.2838	-10.7162	10.7162	114.837
7-60-F	female	60	38.77	-21.23	21.23	450.714								243.795	3822.71
12_60_F	female	60	44.1324	-15.8676	15.8676	251.782							N	20
15-22-F	female	22	33.3152	11.3152	11.3152	128.033							MAE	12.1898
8-22-M	male	22	36.6875	14.6875	14.6875	215.723							MSE	191.135
16_49_M	male	49	56.3758	7.37578	7.37578	54.4021							RMSE	13.8252
1-36-F	female	36	42.188	6.18798	6.18798	38.2911
16-51-M	male	51	44.6701	-6.32992	6.32992	40.0679
1_32_F	female	32	48.3801	16.3801	16.3801	268.307
2-28-F	female	28	40.2548	12.2548	12.2548	150.18
10-53-F	female	53	38.2939	-14.7061	14.7061	216.27
7-62B-M	male	62	54.3024	-7.69758	7.69758	59.2527
16-30-F	female	30	45.5757	15.5757	15.5757	242.604
11-44-M	male	44	20.457	-23.543	23.543	554.27
7-35-F	female	35	56.3115	21.3115	21.3115	454.181
8-59-F	female	59	55.4816	-3.51841	3.51841	12.3792
2-46-F	female	46	46.5577	0.55769	0.55769	0.311018
9_41_M	male	41	56.0655	15.0655	15.0655	226.97
7_70_M	male	70	58.0075	-11.9925	11.9925	143.82
15_68_F	female	68	52.6157	-15.3843	15.3843	236.678
10-47-M	male	47	48.6021	1.60207	1.60207	2.56663
8-20B-M	male	20	43.1046	23.1046	23.1046	533.822
15-70-F	female	70	48.6351	-21.3649	21.3649	456.461
2_34_F	female	34	50.0257	16.0257	16.0257	256.823
10-53-M	male	53	52.5053	-0.49467	0.49467	0.244698
2-63-F	female	63	63.5373	0.53729	0.53729	0.288681
9_35_M	male	35	52.6658	17.6658	17.6658	312.081
9_38_F	female	38	53.0103	15.0103	15.0103	225.31
1_26_F	female	26	46.6021	20.6021	20.6021	424.447
15_67_M	male	67	49.5607	-17.4393	17.4393	304.13
7-62-F	female	62	52.7014	-9.29864	9.29864	86.4647
14-68-M	male	68	55.5242	-12.4758	12.4758	155.646
3-45A-M	male	45	54.4706	9.47064	9.47064	89.693
14-69-M	male	69	45.9633	-23.0367	23.0367	530.69
1_28_M	male	28	46.7242	18.7242	18.7242	350.598
7-62A-M	male	62	48.5272	-13.4728	13.4728	181.515
11_22_F	female	22	36.3811	14.3811	14.3811	206.817
1-50-M	male	50	48.2176	-1.78236	1.78236	3.17681
7_69_F	female	69	52.5794	-16.4206	16.4206	269.637
7-66-F	female	66	48.6476	-17.3524	17.3524	301.106
7_62_F	female	62	46.8096	-15.1904	15.1904	230.748
2-52-M	male	52	54.9772	2.9772	2.9772	8.86372
1-28-M	male	28	35.9417	7.94169	7.94169	63.0704
7-65-F	female	65	42.8282	-22.1718	22.1718	491.588
8_19A_M	male	19	27.9705	8.97053	8.97053	80.4704
16_51_M	male	51	53.4203	2.42034	2.42034	5.85805
12_40_M	male	40	34.6199	-5.38011	5.38011	28.9456
12-31-F	female	31	55.5697	24.5697	24.5697	603.668
2-64-M	male	64	49.3674	-14.6326	14.6326	214.113
15-73-F	female	73	59.1108	-13.8892	13.8892	192.91
9-41-M	male	41	45.4761	4.47612	4.47612	20.0357
14-22-F	female	22	41.8424	19.8424	19.8424	393.721
2_60_M	male	60	45.6562	-14.3438	14.3438	205.745
12_39_M	male	39	40.1205	1.12048	1.12048	1.25548
2_64_M	male	64	55.7891	-8.2109	8.2109	67.4189
14_68_F	female	68	49.8358	-18.1642	18.1642	329.937
13_72_F	female	72	73.9608	1.96077	1.96077	3.84462
4-27-M	male	27	45.0207	18.0207	18.0207	324.745
9-66-M	male	66	48.4282	-17.5718	17.5718	308.767
8-19A-M	male	19	18.3155	-0.68453	0.68453	0.468581
14_40_F	female	40	48.1987	8.19867	8.19867	67.2182
					953.992	14993.9
				N	80
				MAE	11.9249
				MSE	187.424
				RMSE	13.6903
sex analysis
female	train_real	training set	predict-real	abs	square		male	train_real	training set	predict-real	abs	square		female	test_real	testing set	predict-real	abs	square		male	test_real	testing set	predict-real	abs	square
	52	44.1666	-7.8334	7.8334	61.3622			70	45.247	-24.753	24.753	612.712			19	43.6959	24.6959	24.6959	609.886			28	36.2313	8.23126	8.23126	67.7536
	32	47.0333	15.0333	15.0333	226			23	31.9847	8.98474	8.98474	80.7256			26	39.8892	13.8892	13.8892	192.911			30	45.3433	15.3433	15.3433	235.416
	25	33.7224	8.72243	8.72243	76.0808			20	26.0436	6.0436	6.0436	36.5251			27	49.6133	22.6133	22.6133	511.36			31	52.7188	21.7188	21.7188	471.706
	24	34.8776	10.8776	10.8776	118.322			36	51.3131	15.3131	15.3131	234.492			38	42.324	4.32401	4.32401	18.6971			33	47.345	14.345	14.345	205.779
	45	29.6171	-15.3829	15.3829	236.634			19	34.8586	15.8586	15.8586	251.495			42	36.3712	-5.6288	5.6288	31.6834			36	45.2492	9.24915	9.24915	85.5468
	45	39.8625	-5.13748	5.13748	26.3937			25	46.894	21.894	21.894	479.346			44	49.1557	5.15568	5.15568	26.581			45	37.2287	-7.77134	7.77134	60.3937
	49	40.7616	-8.23844	8.23844	67.8719			55	43.3424	-11.6576	11.6576	135.9			48	54.592	6.59204	6.59204	43.455			60	45.2954	-14.7046	14.7046	216.225
	51	41.8809	-9.11905	9.11905	83.1571			63	54.0019	-8.99806	8.99806	80.9651			53	52.9582	-0.04182	0.04182	0.00174891			61	76.6603	15.6603	15.6603	245.244
	58	60.5966	2.59665	2.59665	6.74259			22	36.6875	14.6875	14.6875	215.723			54	46.2355	-7.76454	7.76454	60.2881			68	50.0734	-17.9266	17.9266	321.362
	49	53.9223	4.92233	4.92233	24.2293			49	56.3758	7.37578	7.37578	54.4021			57	39.5765	-17.4235	17.4235	303.579						124.95	1909.43
	40	48.4155	8.41548	8.41548	70.8203			51	44.6701	-6.32992	6.32992	40.0679			72	61.2838	-10.7162	10.7162	114.837					N	9
	56	53.7709	-2.22911	2.22911	4.96893			62	54.3024	-7.69758	7.69758	59.2527						118.845	1913.28					MAE	13.8834
	60	38.77	-21.23	21.23	450.714			44	20.457	-23.543	23.543	554.27					N	11						MSE	212.158
	60	44.1324	-15.8676	15.8676	251.782			41	56.0655	15.0655	15.0655	226.97					MAE	10.8041						RMSE	14.5657
	22	33.3152	11.3152	11.3152	128.033			70	58.0075	-11.9925	11.9925	143.82					MSE	173.934						S.rho	0.4611
	36	42.188	6.18798	6.18798	38.2911			47	48.6021	1.60207	1.60207	2.56663					RMSE	13.1884
	32	48.3801	16.3801	16.3801	268.307			20	43.1046	23.1046	23.1046	533.822					S.rho	0.51
	28	40.2548	12.2548	12.2548	150.18			53	52.5053	-0.49467	0.49467	0.244698
	53	38.2939	-14.7061	14.7061	216.27			35	52.6658	17.6658	17.6658	312.081
	30	45.5757	15.5757	15.5757	242.604			67	49.5607	-17.4393	17.4393	304.13
	35	56.3115	21.3115	21.3115	454.181			45	54.4706	9.47064	9.47064	89.693
	59	55.4816	-3.51841	3.51841	12.3792			69	45.9633	-23.0367	23.0367	530.69
	46	46.5577	0.55769	0.55769	0.311018			28	46.7242	18.7242	18.7242	350.598
	68	52.6157	-15.3843	15.3843	236.678			62	48.5272	-13.4728	13.4728	181.515
	70	48.6351	-21.3649	21.3649	456.461			50	48.2176	-1.78236	1.78236	3.17681
	34	50.0257	16.0257	16.0257	256.823			52	54.9772	2.9772	2.9772	8.86372
	63	63.5373	0.53729	0.53729	0.288681			28	35.9417	7.94169	7.94169	63.0704
	38	53.0103	15.0103	15.0103	225.31			19	27.9705	8.97053	8.97053	80.4704
	26	46.6021	20.6021	20.6021	424.447			51	53.4203	2.42034	2.42034	5.85805
	62	52.7014	-9.29864	9.29864	86.4647			40	34.6199	-5.38011	5.38011	28.9456
	22	36.3811	14.3811	14.3811	206.817			64	49.3674	-14.6326	14.6326	214.113
	69	52.5794	-16.4206	16.4206	269.637			41	45.4761	4.47612	4.47612	20.0357
	66	48.6476	-17.3524	17.3524	301.106			60	45.6562	-14.3438	14.3438	205.745
	62	46.8096	-15.1904	15.1904	230.748			39	40.1205	1.12048	1.12048	1.25548
	65	42.8282	-22.1718	22.1718	491.588			64	55.7891	-8.2109	8.2109	67.4189
	31	55.5697	24.5697	24.5697	603.668			27	45.0207	18.0207	18.0207	324.745
	73	59.1108	-13.8892	13.8892	192.91			66	48.4282	-17.5718	17.5718	308.767
	22	41.8424	19.8424	19.8424	393.721			19	18.3155	-0.68453	0.68453	0.468581
	68	49.8358	-18.1642	18.1642	329.937			68	55.5242	-12.4758	12.4758	155.646
	72	73.9608	1.96077	1.96077	3.84462						446.214	7000.59
	40	48.1987	8.19867	8.19867	67.2182					N	39
				507.778	7993.3					MAE	11.4414
										MSE	179.502
			N	41						RMSE	13.3978
			MAE	12.3848						S.rho	0.619
			MSE	194.959
			RMSE	13.9628
			S.rho	0.5018
