# Supplementary material for: Circular RNA as a Potential Biomarker for Forensic Age Prediction
Source: Front Genet. 2022 Feb 7;13:825443. doi: 10.3389/fgene.2022.825443 (PMC8858837; doi:10.3389/fgene.2022.825443)
Supplement: Supplementary file 1 [file DataSheet4.zip › SUPPLEMENTARY_MATERIAL/ML models.R]

setwd("E:/Rdata")
w=read.csv("100samples.csv")

set.seed(666)
sample_index <- sample(nrow(w),nrow(w)*0.8)
w_train <- w[sample_index,]
w_test <- w[-sample_index,]

w_train[,1]
#regression tree
library(rpart);library(rpart.plot)
a <- rpart(AGE~.,w_train)
rpart.plot(a)
aa <-predict(a)
y0 <- predict(a,newdata = w_test)
y0
y1<-w_test[,1]
y1 
MSE <- mean((y1-y0)^2)
MAE <- mean(abs(y1-y0))
MSE;MAE
R2<-function(y0, y1){
  return (1 - (sum((y0 - y1)^2)/sum((y1 - mean(y1))^2)) )
}
R2(y0,y1)

#bagging
library(ipred)
a <- bagging(AGE~.,w_train)
aa <-predict(a)
aa
y0 <- predict(a,newdata = w_test)
y0
y1<-w_test[,1]
y1 
MSE <- mean((y1-y0)^2)
MAE <- mean(abs(y1-y0))
MSE;MAE
R2<-function(y0, y1){
  return (1 - (sum((y0 - y1)^2)/sum((y1 - mean(y1))^2)) )
}
R2(y0,y1)

#random forest regression
library(randomForest)
set.seed(666)
a <- randomForest(AGE~.,w_train,mtry=3,importance=T,importanceSD=T)
par(mfrow=c(1,3))
barplot(a$importance[,1])
title("Variable importance according to accuracy")
barplot(a$importance[,2])
title("Variable importance according to MSE")
barplot(a$importanceSD)
title("Variable importance according to Standard errors")
par(mfrow=c(1,1))
set.seed(89757)
a <- randomForest(AGE~.,w_train,mtry=5,importance=T,ntree=300)
aa <-predict(a)
aa
y0 <- predict(a,newdata = w_test)
y0
y1<-w_test[,1]
y1 
MSE <- mean((y1-y0)^2)
MAE <- mean(abs(y1-y0))
MSE;MAE
R2<-function(y0, y1){
  return (1 - (sum((y0 - y1)^2)/sum((y1 - mean(y1))^2)) )
}
R2(y0,y1)
#> MSE;MAE
#[1] 124.7162
#[1] 9.125522
#> R2(y0,y1)
#[1] 0.4269609


#SVR
library(rminer)
set.seed(444)
a <- fit(AGE~.,w_train,model="svm")
a
aa <- predict(a,w_train)
aa
y0 <- predict(a,w_test)
y0
y1<-w_test[,1]
y1 
MSE <- mean((y1-y0)^2)
MAE <- mean(abs(y1-y0))
MSE;MAE
R2<-function(y0, y1){
  return (1 - (sum((y0 - y1)^2)/sum((y1 - mean(y1))^2)) )
}
R2(y0,y1)

#multivariate linear regression
a = lm(AGE~.,w_train)
aa <- predict(a)
aa
y0 <- predict(a,newdata = w_test)
y0
y1<-w_test[,1]
y1 
MSE <- mean((y1-y0)^2)
MAE <- mean(abs(y1-y0))
MSE;MAE
R2<-function(y0, y1){
  return (1 - (sum((y0 - y1)^2)/sum((y1 - mean(y1))^2)) )
}
R2(y0,y1)
