# Supplementary material for: Circular RNA as a Potential Biomarker for Forensic Age Prediction
Source: Front Genet. 2022 Feb 7;13:825443. doi: 10.3389/fgene.2022.825443 (PMC8858837; doi:10.3389/fgene.2022.825443)
Supplement: Supplementary file 1 [file DataSheet4.zip › SUPPLEMENTARY_MATERIAL/sel_lassocv_py.code.py]

#import matplotlib.pyplot as plt
from sklearn.linear_model import LassoCV
import numpy as np
import pandas as pd
import time

path_0 = "readcounts_TPM.csv"         
path_1 = "sel_lassocv.csv"              

def read_date(path_0):
    
    df = pd.read_csv("readcounts_TPM.csv", header=None)  

    label = df.iloc[0].values
    Y = np.delete(label, 0, axis=0)
    feature = df.iloc[:, 0].values
    label = np.delete(feature, 0, axis=0)  

    F_list = df.iloc[1:df.shape[0], 1:14].values

    Fea_list = np.zeros((F_list.shape[1], (F_list.shape[0])))  
    for i in range(F_list.shape[1]):
        for j in range(F_list.shape[0]):
            Fea_list[i][j] = F_list[j][i]
    X = (Fea_list - Fea_list.mean()) / Fea_list.std()  

    return Y, Fea_list, X, label           

def save_data(path_1,label,Fea_list,index,Y):
    """保存数据"""
    num_Y = len(Y)                                 
    X_date = np.zeros((num_Y, index[0].shape[0]))  
    X_site = []                                    
   
    for idx in range(len(index[0])):
        X_site.append(label[(index[0][idx])])
        for k in range(num_Y):
            X_date[k][idx] = Fea_list[k][(index[0][idx])]
    #print("X_site:", X_site)
    #print("X_data:", X_date)
    dataframe = pd.DataFrame(index=list(Y), columns=list(X_site), data=X_date)
    dataframe.to_csv(path_1, sep=',')                      


t_start = time.time()      
Y, Fea_list, X, label = read_date(path_0)   
model_lasso = LassoCV(alphas=[1, 0.1, 0.001, 0.0005]).fit(X, Y)  
#print("training set score:{:.2f}".format(model_lasso.score(X, Y)))
#print("Number of features used:{}".format(np.sum(model_lasso.coef_ != 0)))
index = np.nonzero(model_lasso.coef_)         
save_data(path_1,label,Fea_list,index,Y)     
t_end = time.time()         
print("feature selection completed，select{}features，time{}min".format(len(index[0]), (t_end-t_start)/60))
