# Supplementary material for: Circular RNA as a Potential Biomarker for Forensic Age Prediction
Source: Front Genet. 2022 Feb 7;13:825443. doi: 10.3389/fgene.2022.825443 (PMC8858837; doi:10.3389/fgene.2022.825443)
Supplement: Supplementary file 1 [file DataSheet4.zip › SUPPLEMENTARY_MATERIAL/sel_svm_py.code.py]

#import matplotlib.pyplot as plt
import pandas as pd
import time
import numpy as np
from sklearn.feature_selection import SelectFromModel
from sklearn.svm import LinearSVC

path_0 = "readcounts_TPM.csv"   
path_1 = 'sel_svm.csv'          

def read_date(path_0):
    
    df = pd.read_csv(path_0,header=None)   

    title_0 = df.iloc[0].values
    Y = np.delete(title_0,0,axis=0)
    Y = Y.astype(np.int32)   
    Y_0 = df.iloc[:,0].values
    label = np.delete(Y_0,0,axis=0)

    X = df.iloc[1:df.shape[0],1:14].values
    X_ = np.transpose(X)      

    X = (X_ - X_.mean())/X_.std() 

    return X_, X, Y, label    

def save_data(path_1,label,X_,index1,Y):
    """save_data"""
    num_label = len(Y)      
    X_date = np.zeros((num_label, num_features))  
    X_site = []                                   
    for idx in range(num_features):
        X_site.append(label[index1[idx]])
        for k in range(num_label):
            X_date[k][idx] = X_[k][(index1[idx])]
    #print('X_date:', X_date)
    #print('X_site:', X_site)
    dataframe = pd.DataFrame(index=list(Y), columns=list(X_site), data=X_date)
    dataframe.to_csv(path_1, sep=',')

def select_feature(X,Y):
    """feature_selection"""
    lsvc = LinearSVC(penalty='l1', C=0.0202, dual=False, max_iter=10000).fit(X, Y) 
    slt = SelectFromModel(lsvc, prefit=True)
    x_train_s = slt.transform(X)
    index1 = slt.get_support(indices=True)   
    num_features = x_train_s.shape[1]         

    return x_train_s, index1,num_features


t_start = time.time()
X_, X, Y, label = read_date(path_0)
x_train_s, index1, num_features = select_feature(X,Y)
save_data(path_1,label,X_,index1,Y)
t_end = time.time()
print("feature selection completed，select{}features，time{}min".format(num_features, (t_end-t_start)/60))
